# Supplementary material for: Syntheses and structures of two coordination polymers formed by Ni(cyclam)2+ cations and sulfate anions
Source: Acta Crystallogr E Crystallogr Commun. 2025 Jan 3;81(Pt 2):90–5. doi: 10.1107/S2056989024012337 (PMC11799785; doi:10.1107/S2056989024012337)
Supplement: Supplementary file 1 [file e-81-00090-sup1.cif]

##############################################################################
#                                                                            #
# This CIF contains the data in a paper accepted for publication in          #
# Acta Crystallographica Section E. It conforms to the requirements of       #
# Notes for Authors for Acta Crystallographica Section E, and has been       #
# peer reviewed under the auspices of the IUCr Commission on Journals.       #
#                                                                            #
# Full details of the Crystallographic Information File format               #
# are given in the paper "The Crystallographic Information File (CIF):       #
# a New Standard Archive File for Crystallography" by S. R. Hall, F. H.      #
# Allen and I. D. Brown [Acta Cryst. (1991), A47, 655-685].                  #
#                                                                            #
# The current version of the core CIF dictionary is obtainable from          #
# ftp://ftp.iucr.org/pub/cif_core.dic.                                       #
#                                                                            #
# Software is freely available for graphical display of the structure(s)     #
# in this CIF. For information consult the CIF software page                 #
# http://www.iucr.org/resources/cif/software.                                #
#                                                                            #
# This file may be used for bona fide research purposes within the           #
# scientific community so long as proper attribution is given to the journal # 
# article from which it was obtained.                                        #
#                                                                            #
##############################################################################
data_I
_audit_creation_method
;
Olex2 1.5
(compiled 2023.08.24 svn.re1ec1418 for OlexSys, GUI svn.r6817)
;
_journal_date_recd_electronic     2024-12-17
_journal_date_accepted     2024-12-20
_journal_name_full     'Acta Crystallographica, Section E'
_journal_year     2025
_journal_volume     81
_journal_issue      1
_journal_page_first     0
_journal_page_last     0
_journal_paper_category     GM
_journal_paper_doi     10.1107/S2056989024012337
_journal_coeditor_code     HB8118
_publ_contact_author_name     'Yaroslaw D. Lampeka'
_publ_contact_author_address
;
L. V. Pisarzhevskii Institute of Physical Chemistry of the National Academy of
Sciences of Ukraine, Prospekt Nauki 31, 03028, Kyiv, Ukraine
;
_publ_contact_author_email     'lampeka@adamant.net'
_publ_contact_author_fax     '+38 044 525 25 70'
_publ_contact_author_phone     '+38 044 525 65 40'
_publ_section_title
;
Syntheses and structures of two coordination polymers formed by Ni(cyclam)^2+^
cations and sulfate anions
;
loop_
    _publ_author_name
    _publ_author_footnote
    _publ_author_address
    'Tsymbal, Liudmyla V.' .
;
L. V. Pisarzhevskii Institute of Physical Chemistry of the National Academy of \
Sciences of Ukraine, Prospekt Nauki 31, 03028, Kyiv, Ukraine
;
    'Andriichuk, Irina L.' .
;
L. V. Pisarzhevskii Institute of Physical Chemistry of the National Academy of \
Sciences of Ukraine, Prospekt Nauki 31, 03028, Kyiv, Ukraine
;
    'Bahrin, Lucian G.' .
;
\#8216;\#8216;Petru Poni\#8221; Institute of Macromolecular Chemistry,
Aleea Gr. Ghica Voda 41A,
RO 700487 Iasi, Romania
;
    'Lampeka, Yaroslaw D.' .
;
L. V. Pisarzhevskii Institute of Physical Chemistry of the National Academy of \
Sciences of Ukraine, Prospekt Nauki 31, 03028, Kyiv, Ukraine
;
_publ_section_synopsis
;
The coordination polyhedra of the complex cations in the one-dimensional title
coordination polymers represent tetragonally distorted <i>trans</i>-NiN~4~O~2~
octahedra with the four N atoms of the macrocyclic ligand forming the
equatorial plane and two O atoms of the sulfate anions occupying the axial
positions.
;
_chemical_name_systematic
;\
<i>catena</i>-Poly[[(1,4,8,11-tetraazacyclotetradecane-\
\k^4^<i>N</i>^1^,<i>N</i>^4^,<i>N</i>^8^,<i>N</i>^11^)nickel(II)]-\m~2~-\
sulfato-\k^2^<i>O</i>^3^:<i>O</i>^4^]
;
_chemical_name_common     ?
_chemical_formula_moiety     'C10 H24 N4 Ni O4 S'
_chemical_formula_sum     'C10 H24 N4 Ni O4 S'
_chemical_formula_iupac     '[Ni (S O4) (C10 H24 N4)]'
_chemical_formula_weight     355.10
_chemical_melting_point     ?
_space_group_crystal_system     triclinic
_space_group_name_H-M_alt     'P -1'
_space_group_name_Hall     '-P 1'
loop_
    _space_group_symop_operation_xyz
    'x, y, z'
    '-x, -y, -z'
_cell_length_a     7.9935(6)
_cell_length_b     8.3181(6)
_cell_length_c     12.1998(9)
_cell_angle_alpha     108.308(7)
_cell_angle_beta     102.767(7)
_cell_angle_gamma     99.145(6)
_cell_volume     727.88(10)
_cell_formula_units_Z     2
_cell_measurement_reflns_used     2779
_cell_measurement_theta_min     2.6220
_cell_measurement_theta_max     27.8810
_cell_measurement_temperature     293(2)
_exptl_crystal_description     prism
_exptl_crystal_colour     'clear light violet'
_exptl_crystal_size_max     0.10
_exptl_crystal_size_mid     0.05
_exptl_crystal_size_min     0.04
_exptl_crystal_density_diffrn     1.620
_exptl_crystal_density_meas     ?
_exptl_crystal_density_method     ?
_exptl_crystal_F_000     376
_exptl_absorpt_coefficient_mu     1.495
_exptl_absorpt_correction_type     multi-scan
_exptl_absorpt_process_details
;
(CrysAlisPro; Rigaku OD, 2022)
;
_exptl_absorpt_correction_T_min     0.98609
_exptl_absorpt_correction_T_max     1.00000
_diffrn_ambient_temperature     293(2)
_diffrn_source     'fine-focus sealed X-ray tube'
_diffrn_radiation_type     'Mo K\a'
_diffrn_radiation_wavelength     0.71073
_diffrn_radiation_monochromator     graphite
_diffrn_measurement_device_type     'Xcalibur, Eos'
_diffrn_measurement_device     'four-circle diffractometer'
_diffrn_measurement_method     '\w scans'
_diffrn_detector     'CCD plate'
_diffrn_detector_area_resol_mean     16.1593
_diffrn_reflns_number     7381
_diffrn_reflns_av_R_equivalents     0.0363
_diffrn_reflns_av_unetI/netI     0.0554
_diffrn_reflns_theta_min     1.837
_diffrn_reflns_theta_max     26.371
_diffrn_reflns_theta_full     25.242
_diffrn_measured_fraction_theta_max     0.998
_diffrn_measured_fraction_theta_full     0.998
_diffrn_reflns_limit_h_min     -9
_diffrn_reflns_limit_h_max     9
_diffrn_reflns_limit_k_min     -10
_diffrn_reflns_limit_k_max     10
_diffrn_reflns_limit_l_min     -15
_diffrn_reflns_limit_l_max     15
_diffrn_radiation_probe     x-ray
_refine_special_details     ?
_reflns_number_total     2965
_reflns_number_gt     2356
_reflns_threshold_expression     'I > 2\s(I)'
_refine_ls_structure_factor_coef     Fsqd
_refine_ls_matrix_type     full
_refine_ls_R_factor_all     0.0530
_refine_ls_R_factor_gt     0.0379
_refine_ls_wR_factor_gt     0.0716
_refine_ls_wR_factor_ref     0.0795
_refine_ls_goodness_of_fit_ref     1.019
_refine_ls_restrained_S_all     1.019
_refine_ls_number_reflns     2965
_refine_ls_number_parameters     184
_refine_ls_number_restraints     0
_refine_ls_hydrogen_treatment     constr
_refine_ls_weighting_scheme     calc
_refine_ls_weighting_details
                      'w=1/[\s^2^(Fo^2^)+(0.0285P)^2^] where P=(Fo^2^+2Fc^2^)/3'
_atom_sites_solution_hydrogens     geom
_atom_sites_solution_primary     dual
_atom_sites_solution_secondary     ?
_refine_ls_shift/su_max     0.001
_refine_ls_shift/su_mean     0.000
_refine_diff_density_max     0.407
_refine_diff_density_min     -0.414
_refine_ls_extinction_method     none
_refine_ls_extinction_coef     .
loop_
    _atom_type_symbol
    _atom_type_description
    _atom_type_scat_dispersion_real
    _atom_type_scat_dispersion_imag
    _atom_type_scat_source
    'C' 'C' 0.0033 0.0016
                         'International Tables Vol C Tables 4.2.6.8 and 6.1.1.4'
    'H' 'H' 0.0000 0.0000
                         'International Tables Vol C Tables 4.2.6.8 and 6.1.1.4'
    'N' 'N' 0.0061 0.0033
                         'International Tables Vol C Tables 4.2.6.8 and 6.1.1.4'
    'Ni' 'Ni' 0.3393 1.1124
                         'International Tables Vol C Tables 4.2.6.8 and 6.1.1.4'
    'O' 'O' 0.0106 0.0060
                         'International Tables Vol C Tables 4.2.6.8 and 6.1.1.4'
    'S' 'S' 0.1246 0.1234
                         'International Tables Vol C Tables 4.2.6.8 and 6.1.1.4'
_computing_data_collection
;
CrysAlisPro (Rigaku OD, 2022)
;
_computing_cell_refinement
;
CrysAlisPro (Rigaku OD, 2022)
;
_computing_data_reduction
;
CrysAlisPro (Rigaku OD, 2022)
;
_computing_structure_solution
;
<i>SHELXT2018/2</i> (Sheldrick, 2015a)
;
_computing_structure_refinement
;
<i>SHELXL2018/3</i> (Sheldrick, 2015b)
;
_computing_molecular_graphics
;
Mercury (Macrae <i>et al.</i>,  2020)
;
_computing_publication_material
;
publCIF (Westrip, 2010)
;
loop_
    _atom_site_type_symbol
    _atom_site_label
    _atom_site_fract_x
    _atom_site_fract_y
    _atom_site_fract_z
    _atom_site_U_iso_or_equiv
    _atom_site_adp_type
    _atom_site_calc_flag
    _atom_site_occupancy
    _atom_site_disorder_assembly
    _atom_site_disorder_group
    Ni Ni1 0.000000 0.500000 0.500000 0.01844(14) Uani d 1 . .
    Ni Ni2 0.500000 0.500000 1.000000 0.01761(14) Uani d 1 . .
    S S1 0.25415(9) 0.52446(9) 0.75638(5) 0.02297(18) Uani d 1 . .
    O O2 0.2854(2) 0.4234(2) 0.83542(14) 0.0247(4) Uani d 1 . .
    O O3 0.4087(3) 0.5606(4) 0.71535(19) 0.0627(8) Uani d 1 . .
    O O1 0.0987(2) 0.4245(2) 0.65152(14) 0.0255(5) Uani d 1 . .
    O O4 0.2186(3) 0.6902(3) 0.82444(17) 0.0520(7) Uani d 1 . .
    N N4 0.6885(3) 0.5545(3) 0.91572(18) 0.0234(5) Uani d 1 . .
    H H4 0.625381 0.552117 0.836403 0.028 Uiso calc 1 . .
    N N1 0.2431(3) 0.5189(3) 0.46653(18) 0.0257(5) Uani d 1 . .
    H H1 0.326732 0.513375 0.536522 0.031 Uiso calc 1 . .
    N N2 0.0549(3) 0.7614(3) 0.60765(18) 0.0241(5) Uani d 1 . .
    H H2 0.126128 0.775590 0.688102 0.029 Uiso calc 1 . .
    N N3 0.4696(3) 0.7518(3) 1.05788(18) 0.0227(5) Uani d 1 . .
    H H3 0.389541 0.764987 0.989536 0.027 Uiso calc 1 . .
    C C4 -0.1178(4) 0.7948(4) 0.6181(3) 0.0375(8) Uani d 1 . .
    H H4A -0.181748 0.808385 0.545437 0.045 Uiso calc 1 . .
    H H4B -0.100321 0.901524 0.685933 0.045 Uiso calc 1 . .
    C C5 0.2222(4) 0.3575(4) 0.3638(2) 0.0342(8) Uani d 1 . .
    H H5A 0.337616 0.339375 0.358732 0.041 Uiso calc 1 . .
    H H5B 0.160841 0.367627 0.289181 0.041 Uiso calc 1 . .
    C C10 0.3754(4) 0.7608(4) 1.1497(2) 0.0316(7) Uani d 1 . .
    H H10A 0.325008 0.861514 1.163556 0.038 Uiso calc 1 . .
    H H10B 0.456846 0.772294 1.225193 0.038 Uiso calc 1 . .
    C C7 0.7280(4) 0.8752(4) 1.0018(3) 0.0354(8) Uani d 1 . .
    H H7A 0.816441 0.983602 1.025167 0.043 Uiso calc 1 . .
    H H7B 0.642961 0.860916 0.926965 0.043 Uiso calc 1 . .
    C C6 0.6331(4) 0.8916(3) 1.0980(3) 0.0322(7) Uani d 1 . .
    H H6A 0.711889 0.887524 1.169491 0.039 Uiso calc 1 . .
    H H6B 0.603806 1.004011 1.119676 0.039 Uiso calc 1 . .
    C C3 0.1549(4) 0.8829(4) 0.5660(2) 0.0330(7) Uani d 1 . .
    H H3A 0.176117 1.001434 0.622139 0.040 Uiso calc 1 . .
    H H3B 0.084841 0.875543 0.487966 0.040 Uiso calc 1 . .
    C C2 0.3306(4) 0.8428(4) 0.5557(3) 0.0377(8) Uani d 1 . .
    H H2A 0.390275 0.829608 0.629642 0.045 Uiso calc 1 . .
    H H2B 0.403653 0.942128 0.549018 0.045 Uiso calc 1 . .
    C C9 0.7699(4) 0.4053(4) 0.8955(2) 0.0301(7) Uani d 1 . .
    H H9A 0.852602 0.415529 0.970157 0.036 Uiso calc 1 . .
    H H9B 0.834192 0.403040 0.836469 0.036 Uiso calc 1 . .
    C C8 0.8185(4) 0.7247(4) 0.9782(2) 0.0314(7) Uani d 1 . .
    H H8A 0.896344 0.739395 0.929486 0.038 Uiso calc 1 . .
    H H8B 0.890260 0.727149 1.054362 0.038 Uiso calc 1 . .
    C C1 0.3180(4) 0.6798(4) 0.4498(3) 0.0360(8) Uani d 1 . .
    H H1A 0.244293 0.684103 0.376506 0.043 Uiso calc 1 . .
    H H1B 0.435079 0.677907 0.440370 0.043 Uiso calc 1 . .
loop_
    _atom_site_aniso_label
    _atom_site_aniso_U_11
    _atom_site_aniso_U_22
    _atom_site_aniso_U_33
    _atom_site_aniso_U_12
    _atom_site_aniso_U_13
    _atom_site_aniso_U_23
    Ni1 0.0161(3) 0.0253(3) 0.0139(2) 0.0052(2) 0.00150(19) 0.0091(2)
    Ni2 0.0177(3) 0.0196(3) 0.0146(2) 0.0044(2) 0.00097(19) 0.0076(2)
    S1 0.0191(4) 0.0317(4) 0.0166(3) 0.0020(3) -0.0022(3) 0.0138(3)
    O2 0.0273(11) 0.0258(10) 0.0180(9) 0.0037(9) -0.0044(8) 0.0129(8)
    O3 0.0203(12) 0.136(2) 0.0444(14) 0.0038(13) 0.0024(10) 0.0619(15)
    O1 0.0251(11) 0.0296(11) 0.0165(9) 0.0023(9) -0.0044(8) 0.0104(8)
    O4 0.0816(18) 0.0276(12) 0.0285(12) 0.0197(12) -0.0156(12) 0.0046(10)
    N4 0.0214(13) 0.0282(13) 0.0193(11) 0.0051(10) 0.0006(10) 0.0111(10)
    N1 0.0221(13) 0.0386(14) 0.0181(12) 0.0080(11) 0.0036(10) 0.0138(11)
    N2 0.0276(14) 0.0272(13) 0.0167(11) 0.0078(11) 0.0007(10) 0.0106(10)
    N3 0.0233(13) 0.0203(12) 0.0197(11) 0.0052(10) -0.0020(10) 0.0065(10)
    C4 0.040(2) 0.0401(19) 0.0343(17) 0.0225(16) 0.0109(15) 0.0104(15)
    C5 0.0279(18) 0.050(2) 0.0317(17) 0.0179(16) 0.0165(14) 0.0151(15)
    C10 0.0370(19) 0.0306(17) 0.0246(15) 0.0150(14) 0.0076(13) 0.0039(13)
    C7 0.0340(19) 0.0276(16) 0.0391(18) -0.0032(13) -0.0011(14) 0.0179(14)
    C6 0.0355(19) 0.0190(15) 0.0340(17) 0.0024(13) -0.0006(14) 0.0085(13)
    C3 0.043(2) 0.0235(16) 0.0248(16) 0.0008(14) 0.0003(14) 0.0089(13)
    C2 0.0333(19) 0.0409(19) 0.0334(17) -0.0101(15) 0.0016(14) 0.0213(15)
    C9 0.0266(17) 0.0396(18) 0.0251(15) 0.0134(14) 0.0077(13) 0.0104(14)
    C8 0.0240(17) 0.0365(18) 0.0302(16) -0.0023(13) 0.0021(13) 0.0160(14)
    C1 0.0240(17) 0.058(2) 0.0313(16) 0.0046(15) 0.0089(13) 0.0247(16)
_geom_special_details
;
 All esds (except the esd in the dihedral angle between two l.s. planes)
 are estimated using the full covariance matrix.  The cell esds are taken
 into account individually in the estimation of esds in distances, angles
 and torsion angles; correlations between esds in cell parameters are only
 used when they are defined by crystal symmetry.  An approximate (isotropic)
 treatment of cell esds is used for estimating esds involving l.s. planes.
;
loop_
    _geom_bond_atom_site_label_1
    _geom_bond_atom_site_label_2
    _geom_bond_site_symmetry_2
    _geom_bond_distance
    _geom_bond_publ_flag
    Ni1 O1 2_566 2.1625(16) ?
    Ni1 O1 . 2.1625(16) ?
    Ni1 N1 . 2.064(2) ?
    Ni1 N1 2_566 2.064(2) ?
    Ni1 N2 . 2.072(2) ?
    Ni1 N2 2_566 2.072(2) ?
    Ni2 O2 2_667 2.1696(16) ?
    Ni2 O2 . 2.1696(16) ?
    Ni2 N4 2_667 2.072(2) ?
    Ni2 N4 . 2.072(2) ?
    Ni2 N3 2_667 2.063(2) ?
    Ni2 N3 . 2.063(2) ?
    S1 O2 . 1.4722(17) ?
    S1 O3 . 1.455(2) ?
    S1 O1 . 1.4742(17) ?
    S1 O4 . 1.477(2) ?
    N4 H4 . 0.9800 ?
    N4 C9 . 1.470(3) ?
    N4 C8 . 1.473(3) ?
    N1 H1 . 0.9800 ?
    N1 C5 . 1.476(3) ?
    N1 C1 . 1.471(4) ?
    N2 H2 . 0.9800 ?
    N2 C4 . 1.475(3) ?
    N2 C3 . 1.470(3) ?
    N3 H3 . 0.9800 ?
    N3 C10 . 1.471(3) ?
    N3 C6 . 1.475(4) ?
    C4 H4A . 0.9700 ?
    C4 H4B . 0.9700 ?
    C4 C5 2_566 1.507(4) ?
    C5 H5A . 0.9700 ?
    C5 H5B . 0.9700 ?
    C10 H10A . 0.9700 ?
    C10 H10B . 0.9700 ?
    C10 C9 2_667 1.514(4) ?
    C7 H7A . 0.9700 ?
    C7 H7B . 0.9700 ?
    C7 C6 . 1.516(4) ?
    C7 C8 . 1.526(4) ?
    C6 H6A . 0.9700 ?
    C6 H6B . 0.9700 ?
    C3 H3A . 0.9700 ?
    C3 H3B . 0.9700 ?
    C3 C2 . 1.517(4) ?
    C2 H2A . 0.9700 ?
    C2 H2B . 0.9700 ?
    C2 C1 . 1.522(4) ?
    C9 H9A . 0.9700 ?
    C9 H9B . 0.9700 ?
    C8 H8A . 0.9700 ?
    C8 H8B . 0.9700 ?
    C1 H1A . 0.9700 ?
    C1 H1B . 0.9700 ?
loop_
    _geom_angle_atom_site_label_1
    _geom_angle_atom_site_label_2
    _geom_angle_atom_site_label_3
    _geom_angle_site_symmetry_1
    _geom_angle_site_symmetry_3
    _geom_angle
    _geom_angle_publ_flag
    O1 Ni1 O1 2_566 . 180.0 ?
    N1 Ni1 O1 . . 90.53(7) ?
    N1 Ni1 O1 2_566 . 89.47(7) ?
    N1 Ni1 O1 2_566 2_566 90.53(7) ?
    N1 Ni1 O1 . 2_566 89.47(7) ?
    N1 Ni1 N1 2_566 . 180.0 ?
    N1 Ni1 N2 . . 94.49(9) ?
    N1 Ni1 N2 . 2_566 85.51(9) ?
    N1 Ni1 N2 2_566 . 85.51(9) ?
    N1 Ni1 N2 2_566 2_566 94.49(9) ?
    N2 Ni1 O1 2_566 . 87.02(7) ?
    N2 Ni1 O1 . . 92.98(7) ?
    N2 Ni1 O1 2_566 2_566 92.98(7) ?
    N2 Ni1 O1 . 2_566 87.02(7) ?
    N2 Ni1 N2 . 2_566 180.00(7) ?
    O2 Ni2 O2 . 2_667 180.0 ?
    N4 Ni2 O2 2_667 2_667 92.22(7) ?
    N4 Ni2 O2 . 2_667 87.78(7) ?
    N4 Ni2 O2 2_667 . 87.78(7) ?
    N4 Ni2 O2 . . 92.22(7) ?
    N4 Ni2 N4 . 2_667 180.0 ?
    N3 Ni2 O2 2_667 . 87.88(7) ?
    N3 Ni2 O2 . 2_667 87.87(7) ?
    N3 Ni2 O2 2_667 2_667 92.12(7) ?
    N3 Ni2 O2 . . 92.13(7) ?
    N3 Ni2 N4 2_667 . 85.41(9) ?
    N3 Ni2 N4 . . 94.59(9) ?
    N3 Ni2 N4 . 2_667 85.41(9) ?
    N3 Ni2 N4 2_667 2_667 94.58(9) ?
    N3 Ni2 N3 . 2_667 180.00(11) ?
    O2 S1 O1 . . 109.61(11) ?
    O2 S1 O4 . . 108.92(11) ?
    O3 S1 O2 . . 109.99(12) ?
    O3 S1 O1 . . 109.64(12) ?
    O3 S1 O4 . . 109.85(16) ?
    O1 S1 O4 . . 108.81(11) ?
    S1 O2 Ni2 . . 126.36(11) ?
    S1 O1 Ni1 . . 126.17(11) ?
    Ni2 N4 H4 . . 107.4 ?
    C9 N4 Ni2 . . 104.98(17) ?
    C9 N4 H4 . . 107.4 ?
    C9 N4 C8 . . 113.3(2) ?
    C8 N4 Ni2 . . 116.05(17) ?
    C8 N4 H4 . . 107.4 ?
    Ni1 N1 H1 . . 106.9 ?
    C5 N1 Ni1 . . 105.39(17) ?
    C5 N1 H1 . . 106.9 ?
    C1 N1 Ni1 . . 116.45(17) ?
    C1 N1 H1 . . 106.9 ?
    C1 N1 C5 . . 113.8(2) ?
    Ni1 N2 H2 . . 107.5 ?
    C4 N2 Ni1 . . 105.35(17) ?
    C4 N2 H2 . . 107.5 ?
    C3 N2 Ni1 . . 114.87(16) ?
    C3 N2 H2 . . 107.5 ?
    C3 N2 C4 . . 113.8(2) ?
    Ni2 N3 H3 . . 107.1 ?
    C10 N3 Ni2 . . 105.45(16) ?
    C10 N3 H3 . . 107.1 ?
    C10 N3 C6 . . 114.1(2) ?
    C6 N3 Ni2 . . 115.61(16) ?
    C6 N3 H3 . . 107.1 ?
    N2 C4 H4A . . 110.0 ?
    N2 C4 H4B . . 110.0 ?
    N2 C4 C5 . 2_566 108.6(2) ?
    H4A C4 H4B . . 108.3 ?
    C5 C4 H4A 2_566 . 110.0 ?
    C5 C4 H4B 2_566 . 110.0 ?
    N1 C5 C4 . 2_566 108.9(2) ?
    N1 C5 H5A . . 109.9 ?
    N1 C5 H5B . . 109.9 ?
    C4 C5 H5A 2_566 . 109.9 ?
    C4 C5 H5B 2_566 . 109.9 ?
    H5A C5 H5B . . 108.3 ?
    N3 C10 H10A . . 110.1 ?
    N3 C10 H10B . . 110.1 ?
    N3 C10 C9 . 2_667 108.2(2) ?
    H10A C10 H10B . . 108.4 ?
    C9 C10 H10A 2_667 . 110.1 ?
    C9 C10 H10B 2_667 . 110.1 ?
    H7A C7 H7B . . 107.5 ?
    C6 C7 H7A . . 108.5 ?
    C6 C7 H7B . . 108.5 ?
    C6 C7 C8 . . 115.2(2) ?
    C8 C7 H7A . . 108.5 ?
    C8 C7 H7B . . 108.5 ?
    N3 C6 C7 . . 112.4(2) ?
    N3 C6 H6A . . 109.1 ?
    N3 C6 H6B . . 109.1 ?
    C7 C6 H6A . . 109.1 ?
    C7 C6 H6B . . 109.1 ?
    H6A C6 H6B . . 107.8 ?
    N2 C3 H3A . . 109.2 ?
    N2 C3 H3B . . 109.2 ?
    N2 C3 C2 . . 111.9(2) ?
    H3A C3 H3B . . 107.9 ?
    C2 C3 H3A . . 109.2 ?
    C2 C3 H3B . . 109.2 ?
    C3 C2 H2A . . 108.5 ?
    C3 C2 H2B . . 108.5 ?
    C3 C2 C1 . . 115.1(2) ?
    H2A C2 H2B . . 107.5 ?
    C1 C2 H2A . . 108.5 ?
    C1 C2 H2B . . 108.5 ?
    N4 C9 C10 . 2_667 108.4(2) ?
    N4 C9 H9A . . 110.0 ?
    N4 C9 H9B . . 110.0 ?
    C10 C9 H9A 2_667 . 110.0 ?
    C10 C9 H9B 2_667 . 110.0 ?
    H9A C9 H9B . . 108.4 ?
    N4 C8 C7 . . 111.5(2) ?
    N4 C8 H8A . . 109.3 ?
    N4 C8 H8B . . 109.3 ?
    C7 C8 H8A . . 109.3 ?
    C7 C8 H8B . . 109.3 ?
    H8A C8 H8B . . 108.0 ?
    N1 C1 C2 . . 112.0(2) ?
    N1 C1 H1A . . 109.2 ?
    N1 C1 H1B . . 109.2 ?
    C2 C1 H1A . . 109.2 ?
    C2 C1 H1B . . 109.2 ?
    H1A C1 H1B . . 107.9 ?
loop_
    _geom_torsion_atom_site_label_1
    _geom_torsion_atom_site_label_2
    _geom_torsion_atom_site_label_3
    _geom_torsion_atom_site_label_4
    _geom_torsion_site_symmetry_1
    _geom_torsion_site_symmetry_2
    _geom_torsion_site_symmetry_3
    _geom_torsion_site_symmetry_4
    _geom_torsion
    _geom_torsion_publ_flag
    Ni1 N1 C5 C4 . . . 2_566 -41.9(2) ?
    Ni1 N1 C1 C2 . . . . 54.9(3) ?
    Ni1 N2 C4 C5 . . . 2_566 41.8(2) ?
    Ni1 N2 C3 C2 . . . . -58.0(2) ?
    Ni2 N4 C9 C10 . . . 2_667 43.1(2) ?
    Ni2 N4 C8 C7 . . . . -56.2(3) ?
    Ni2 N3 C10 C9 . . . 2_667 -42.5(2) ?
    Ni2 N3 C6 C7 . . . . 56.2(3) ?
    O2 S1 O1 Ni1 . . . . -175.93(11) ?
    O3 S1 O2 Ni2 . . . . 57.29(17) ?
    O3 S1 O1 Ni1 . . . . -55.11(17) ?
    O1 S1 O2 Ni2 . . . . 177.90(11) ?
    O4 S1 O2 Ni2 . . . . -63.16(16) ?
    O4 S1 O1 Ni1 . . . . 65.05(16) ?
    N2 C3 C2 C1 . . . . 73.0(3) ?
    C4 N2 C3 C2 . . . . -179.6(2) ?
    C5 N1 C1 C2 . . . . 177.9(2) ?
    C10 N3 C6 C7 . . . . 178.8(2) ?
    C6 N3 C10 C9 . . . 2_667 -170.5(2) ?
    C6 C7 C8 N4 . . . . 71.5(3) ?
    C3 N2 C4 C5 . . . 2_566 168.5(2) ?
    C3 C2 C1 N1 . . . . -70.7(3) ?
    C9 N4 C8 C7 . . . . -177.7(2) ?
    C8 N4 C9 C10 . . . 2_667 170.7(2) ?
    C8 C7 C6 N3 . . . . -71.8(3) ?
    C1 N1 C5 C4 . . . 2_566 -170.7(2) ?
loop_
    _geom_hbond_atom_site_label_D
    _geom_hbond_atom_site_label_H
    _geom_hbond_atom_site_label_A
    _geom_hbond_site_symmetry_A
    _geom_hbond_distance_DH
    _geom_hbond_distance_HA
    _geom_hbond_distance_DA
    _geom_hbond_angle_DHA
    _geom_hbond_publ_flag
    N1 H1 O3 . 0.98 2.02 2.916(3) 150.6 yes
    N2 H2 O4 . 0.98 2.05 2.960(3) 154.4 yes
    N3 H3 O4 . 0.98 2.01 2.938(3) 157.2 yes
    N4 H4 O3 . 0.98 2.04 2.946(3) 152.9 yes
    C5 H5A O3 2_666 0.97 2.52 3.336(4) 141.4 yes
    C6 H6B O4 2_677 0.97 2.51 3.245(3) 132.8 yes
_shelx_space_group_comment
;
The symmetry employed for this shelxl refinement is uniquely defined
by the following loop, which should always be used as a source of
symmetry information in preference to the above space-group names.
They are only intended as comments.
;
_shelx_estimated_absorpt_T_min     0.865
_shelx_estimated_absorpt_T_max     0.943
_shelx_hkl_file
;
   0   0  -1    6.83    1.13
   0   0   1    3.01    0.72
   0   0  -1    3.83    0.81
   0   0   2 1461.76   21.92
   0   0  -2 1522.71   21.35
   0   0  -2 1546.48   22.27
   0   0  -3    6.49    2.20
   0   0   3    2.76    1.28
   0   0  -3    3.09    1.32
   0   0  -4  324.62   13.98
   0   0  -4  271.65   13.57
   0   0   4  329.92   14.59
   0   0   5   45.67    6.08
   0   0  -5   48.54    6.11
   0   0  -5   41.47    6.02
   0   0  -6  266.29   16.46
   0   0   7    3.68    3.30
   0   0  -7    4.37    3.40
   0   0   7   -0.39    1.28
   0   0   8  431.26   24.55
   0   0  -8  419.52   24.34
   0   0   8  377.36   21.97
   0   0  -9    2.92    2.69
   0   0   9    1.07    2.26
   0   0   9   -0.58    1.72
   0   0  10   18.89    5.70
   0   0  10   15.42    6.05
   0   0  11   46.13    9.90
   0   0 -11   44.14    9.75
   0   0  11   41.78    9.00
   0   0  12  207.76   21.18
   0   0  12  235.69   23.70
   0   0 -12  237.00   23.46
   0   0 -13   30.62    8.99
   0   0  13   29.83    8.61
   0   0  13   48.98   11.58
   0   0  14    7.83    5.46
   0   1 -14    0.95    2.64
   0  -1  14    9.92    5.88
   0  -1  14    7.07    4.84
   0  -1  13    2.49    2.79
   0  -1  13    1.99    3.05
   0   1 -13    2.20    4.03
   0   1 -12  222.41   22.08
   0  -1  12  199.92   21.37
   0  -1  12  174.40   18.59
   0  -1  11   10.07    4.80
   0  -1  11    1.16    2.36
   0   1 -11    3.24    3.53
   0   1 -10   36.62    7.87
   0   1  -9   -2.43    2.18
   0   1  -8  311.86   20.10
   0   1  -7    2.37    2.03
   0  -1   6  132.89    4.40
   0   1  -6  122.16   10.76
   0  -1   6  130.37   10.27
   0  -1   6  129.63    4.58
   0  -1   5  116.82    8.92
   0  -1   5  120.06    4.59
   0   1  -5  121.55    9.57
   0  -1   5  106.33    9.01
   0  -1   5  121.63    4.92
   0  -1   4 1454.23   17.63
   0  -1   4 1420.11   27.15
   0  -1   4 1468.58   29.31
   0   1  -4 1439.00   16.62
   0   1  -4 1428.70   29.05
   0  -1   4 1448.76   16.75
   0   1  -3   25.13    3.49
   0  -1   3   29.42    3.60
   0  -1   3   22.16    2.92
   0  -1   3   24.54    2.20
   0   1  -3   26.57    2.37
   0   1  -2  858.07   13.12
   0   1  -2  856.15   15.54
   0  -1   2  892.08   15.81
   0  -1   2  886.71   13.27
   0   1  -1  122.55    4.90
   0  -1   1  126.17    5.01
   0  -1   1  131.61    4.84
   0  -1   0 5589.59   33.32
   0  -1   0 5342.79   34.44
   0   1   0 5158.99   30.22
   0  -1   0 5177.93   30.08
   0   1   0 5436.61   33.01
   0  -1  -1   86.41    4.17
   0  -1  -1   87.31    5.47
   0   1   1   86.51    4.15
   0   1   1   82.85    5.10
   0   1   1   81.65    5.27
   0  -1  -1   87.65    5.26
   0  -1  -2  633.40   17.22
   0  -1  -2  613.39   11.01
   0   1   2  564.54   16.46
   0   1   2  590.91   16.32
   0  -1  -2  596.92   16.40
   0  -1  -2  598.22   11.11
   0   1   2  590.47   10.88
   0  -1  -3   22.85    3.98
   0   1   3   34.11    2.60
   0   1   3   29.57    4.32
   0   1   3   38.57    5.10
   0  -1  -3   38.17    4.96
   0  -1  -3   31.22    2.43
   0  -1  -3   36.65    2.71
   0  -1  -4  488.12    9.36
   0  -1  -4  468.31   19.17
   0   1   4  487.14    9.29
   0   1   4  482.68   18.97
   0   1   4  460.62   19.20
   0  -1  -4  490.07    9.34
   0  -1  -5   18.80    1.63
   0   1   5   23.35    4.73
   0  -1  -5   20.36    4.63
   0   1   5   31.28    5.71
   0  -1  -5   18.37    1.60
   0   1   6  532.00   24.05
   0   1   6  598.27   26.46
   0  -1  -6  580.86   25.63
   0   1   7  113.55   12.49
   0   1   7  116.48   12.19
   0  -1  -7  108.69   12.00
   0  -1  -8  571.62   29.80
   0   1   8  587.69   29.14
   0   1   8  506.89   28.17
   0   1   9    8.23    4.08
   0  -1  -9   -1.59    1.87
   0   1   9    2.74    4.73
   0   1  10   17.54    6.59
   0   1  10    2.50    2.99
   0  -1 -10   12.53    5.52
   0  -1 -11   28.26    8.28
   0   1  11   13.29    5.13
   0   1  11   26.96    7.29
   0   1  12  267.65   26.08
   0  -1 -12  267.40   26.21
   0   1  12  222.83   22.90
   0  -1 -13   18.34    6.92
   0   1  13   19.91    7.59
   0   1  13    4.39    4.09
   0  -2  15   13.94    6.29
   0   2 -14   40.21   10.57
   0  -2  14   28.00    8.12
   0  -2  14   20.58    6.96
   0   2 -13   12.92    5.69
   0  -2  13    2.11    2.36
   0   2 -12  382.56   28.47
   0   2 -11    2.78    3.18
   0   2 -10  143.73   15.32
   0  -2   9   94.91   10.87
   0   2  -9   85.12   11.06
   0  -2   9   79.82    4.61
   0  -2   9   78.87    4.71
   0  -2   8  526.05   23.48
   0  -2   8  512.78   13.15
   0  -2   8  502.23   13.74
   0   2  -8  532.00   25.63
   0  -2   7   25.68    4.80
   0  -2   7   23.23    3.16
   0   2  -7   27.24    5.54
   0  -2   7   26.77    3.18
   0   2  -6   50.35    6.77
   0  -2   6   53.19    6.83
   0  -2   6   51.54    4.54
   0  -2   6   60.63    6.92
   0  -2   6   56.88    4.95
   0   2  -6   66.71    5.14
   0  -2   5  433.63   13.24
   0  -2   5  415.02   13.41
   0   2  -5  428.98   17.71
   0   2  -5  428.63   13.03
   0  -2   5  446.19   17.90
   0   2  -4  641.69   16.17
   0  -2   4  637.04   16.03
   0  -2   4  639.41   19.15
   0   2  -4  645.10   19.40
   0  -2   3  185.90    8.61
   0  -2   3  172.86    8.77
   0   2  -3  168.59    8.28
   0   2  -3  165.08    8.61
   0   2  -2  171.92    8.67
   0   2  -2  173.89    8.50
   0  -2   2  167.36    8.22
   0  -2   2  161.19    7.72
   0   2  -1   26.56    3.32
   0   2  -1   27.88    3.43
   0  -2   1   27.23    3.41
   0  -2   1   27.38    3.37
   0   2  -1   46.02    4.09
   0  -2   1   25.47    2.95
   0  -2   0  880.38   19.82
   0   2   0  816.86   18.26
   0  -2   0  863.80   17.44
   0  -2   0  844.23   18.41
   0   2   0  833.89   17.32
   0   2   1    2.46    1.44
   0  -2  -1    1.04    1.33
   0  -2  -1    0.78    0.61
   0  -2  -1    0.72    1.56
   0  -2  -1    4.18    1.61
   0   2   1    0.87    1.19
   0   2   2  463.26   13.86
   0  -2  -2  463.82   13.70
   0   2   2  455.43   17.87
   0  -2  -2  467.58   14.18
   0  -2  -2  478.99   16.11
   0  -2  -2  454.23   17.04
   0   2   2  457.25   16.99
   0  -2  -2  455.42   17.67
   0   2   3  348.00   17.11
   0   2   3  383.87   12.45
   0  -2  -3  392.87   12.89
   0  -2  -3  393.21   17.97
   0   2   3  360.14   16.86
   0  -2  -3  393.01   12.56
   0  -2  -3  396.10   17.59
   0  -2  -4 1822.45   27.43
   0   2   4 1680.82   39.85
   0  -2  -4 1764.86   26.57
   0  -2  -4 1805.41   40.69
   0   2   4 1772.12   26.31
   0   2   4 1740.45   41.48
   0  -2  -5   87.80    9.94
   0   2   5  111.99   11.06
   0   2   5  109.62   11.40
   0  -2  -5  112.34    6.47
   0  -2  -5  106.38    6.42
   0   2   5  119.32    6.72
   0  -2  -6  216.19    8.57
   0  -2  -6  202.26    8.26
   0  -2  -6  202.87   16.17
   0   2   6  163.44   14.52
   0   2   6  197.62   16.17
   0   2   7   59.91    9.58
   0   2   7   63.97    9.68
   0  -2  -7   52.33    3.89
   0  -2  -7   70.06    4.20
   0  -2  -7   65.95   10.02
   0  -2  -8  394.65   26.12
   0   2   8  370.76   24.66
   0   2   8  399.41   26.36
   0   2   9   27.97    7.38
   0  -2  -9   42.73    9.10
   0   2   9   44.73    9.40
   0  -2 -10   16.24    6.16
   0   2  10   26.70    8.06
   0   2  10   26.27    6.93
   0   2  11    4.73    3.64
   0   2  11   16.10    6.94
   0  -2 -11   11.45    6.27
   0  -2 -12  140.59   19.43
   0   2  12  128.75   17.97
   0   2  12  128.86   18.88
   0   3 -15   -6.80    4.68
   0  -3  15    2.21    5.70
   0   3 -14   23.62    7.64
   0   3 -13  105.82   15.46
   0   3 -12  409.53   28.94
   0  -3  11   25.45    6.49
   0   3 -11   19.34    6.04
   0  -3  10   66.24    9.50
   0   3 -10   84.20   11.57
   0   3  -9   31.35    6.92
   0  -3   9   34.26    4.58
   0  -3   9   28.57    5.93
   0  -3   9   29.34    4.04
   0  -3   8  566.58   19.09
   0   3  -8  576.45   26.37
   0  -3   8  645.71   19.60
   0   3  -8  593.20   18.96
   0  -3   8  575.14   24.10
   0   3  -7   23.26    3.83
   0  -3   7   27.94    4.23
   0  -3   7   29.28    5.10
   0   3  -7   18.69    4.53
   0  -3   7   21.89    3.93
   0   3  -6  228.15   14.11
   0  -3   6  211.04   11.86
   0  -3   6  210.40   11.43
   0  -3   6  204.77   13.40
   0   3  -6  195.12   10.93
   0   3  -5  756.11   21.56
   0   3  -5  729.63   23.44
   0  -3   5  780.69   21.96
   0  -3   5  733.26   22.22
   0  -3   5  772.79   23.73
   0  -3   4  865.49   23.30
   0   3  -4  862.71   23.22
   0  -3   4  897.64   23.36
   0   3  -4  851.12   23.31
   0  -3   3   96.48    7.21
   0   3  -3   82.75    7.25
   0   3  -3   97.42    7.64
   0  -3   3   93.80    7.67
   0   3  -3   83.72    7.47
   0  -3   2  519.96   17.81
   0  -3   2  505.08   17.82
   0   3  -2  477.67   17.33
   0   3  -2  531.21   18.12
   0   3  -2  497.14   16.29
   0   3  -1    7.82    2.20
   0   3  -1    7.96    2.22
   0  -3   1    8.61    2.49
   0  -3   1    6.31    2.01
   0  -3   1    9.46    2.42
   0   3  -1    7.56    2.57
   0   3   0 1936.52   32.37
   0  -3   0 2012.76   35.03
   0  -3   0 1943.60   34.45
   0   3   0 1903.64   34.15
   0  -3   0 1991.37   32.40
   0  -3   0 1868.96   36.13
   0  -3  -1   64.57    6.22
   0  -3  -1   62.14    6.21
   0  -3  -1   59.52    6.94
   0   3   1   61.08    6.24
   0   3   1   60.44    6.19
   0  -3  -1   57.86    6.52
   0  -3  -2  506.36   20.56
   0  -3  -2  535.10   18.64
   0  -3  -2  505.22   21.58
   0   3   2  478.63   17.24
   0  -3  -2  517.17   17.88
   0  -3  -2  529.36   19.23
   0  -3  -3   76.81    7.09
   0  -3  -3   68.46    6.56
   0   3   3   63.64    6.32
   0   3   3   65.05    8.04
   0  -3  -3   71.62    7.77
   0   3   4  877.95   31.37
   0  -3  -4  888.31   23.89
   0  -3  -4  895.16   23.48
   0   3   4  834.99   32.13
   0   3   4  867.92   23.09
   0   3   5  148.53   14.45
   0  -3  -5  152.03    9.69
   0  -3  -5  129.48    8.84
   0  -3  -5  152.36   13.84
   0   3   5  135.59    9.05
   0   3   5  123.90   12.76
   0  -3  -6    6.00    2.02
   0  -3  -6    5.18    3.03
   0  -3  -6    9.87    2.47
   0   3   6    2.54    2.56
   0   3   6    8.23    3.57
   0  -3  -7    5.53    1.82
   0  -3  -7    2.50    1.35
   0   3   7   13.98    5.55
   0  -3  -7    3.51    2.21
   0   3   7    9.11    3.63
   0   3   8  289.90   23.24
   0   3   8  248.14   22.42
   0  -3  -8  265.57   22.38
   0   3   9    5.55    2.23
   0  -3  -9   16.14    6.08
   0   3   9   19.10    6.87
   0   3  10   64.52   12.29
   0   3  10   64.33   12.79
   0  -3 -10   72.14   13.18
   0   3  11   40.77   10.74
   0   3  11   20.19    7.17
   0  -3 -11   26.30    8.00
   0  -4  16   43.27   10.59
   0   4 -15   36.28   10.27
   0   4 -14   -0.67    2.48
   0   4 -13   59.50   11.67
   0  -4  12  221.00   19.17
   0   4 -12  243.41   22.17
   0   4 -11   77.88   13.26
   0  -4  11   75.39   10.74
   0  -4  10   57.37    8.75
   0   4 -10   56.51    9.72
   0  -4   9   34.79    6.55
   0  -4   9   32.24    5.19
   0   4  -9   23.08    4.41
   0   4  -9   27.28    6.25
   0   4  -8  610.33   27.50
   0   4  -8  619.07   22.85
   0  -4   8  639.38   23.09
   0   4  -7   90.93   10.04
   0   4  -7  106.23    9.49
   0  -4   7  112.07    9.73
   0   4  -6  232.34   14.18
   0   4  -6  225.55   14.67
   0  -4   6  236.76   14.12
   0   4  -5  316.15   16.31
   0  -4   5  351.04   17.12
   0  -4   5  325.88   16.28
   0   4  -4  716.38   24.06
   0   4  -4  645.37   23.24
   0  -4   4  728.74   23.27
   0  -4   4  733.48   24.61
   0   4  -4  726.32   25.50
   0   4  -3   -0.53    1.19
   0  -4   3    0.95    1.09
   0   4  -3   -0.81    1.78
   0  -4   3    3.85    1.78
   0   4  -3    1.34    1.79
   0  -4   2  561.12   21.87
   0   4  -2  604.64   22.54
   0  -4   2  619.16   22.60
   0  -4   2  602.41   20.40
   0   4  -2  620.17   22.70
   0   4  -2  587.02   20.45
   0   4  -1    8.45    2.59
   0  -4   1    9.35    2.73
   0  -4   1    7.85    2.94
   0  -4   1    7.64    2.72
   0   4  -1   11.94    3.13
   0  -4   0  779.80   25.34
   0   4   0  742.12   24.96
   0   4   0  728.09   23.28
   0  -4   0  792.81   26.51
   0  -4   0  757.11   26.50
   0  -4   0  746.12   23.00
   0  -4  -1    3.16    1.96
   0   4   1    8.15    2.77
   0  -4  -1    5.44    2.24
   0  -4  -1   -0.96    2.23
   0   4   1    0.67    1.72
   0   4   2   72.97    7.84
   0   4   3    2.01    1.97
   0   4   4  608.36   22.58
   0  -4  -5  189.85   12.84
   0   4   5  174.93   12.08
   0  -4  -5  211.18   17.49
   0  -4  -6   49.12    6.41
   0   4   6   44.53    8.83
   0   4   6   45.49    9.19
   0  -4  -6   48.16    8.84
   0  -4  -7  122.17   15.23
   0   4   7  109.47   15.05
   0   4   7   91.56   13.32
   0  -4  -8  146.78   17.70
   0   4   8  137.36   18.08
   0   4   8  136.37   17.02
   0   4   9   24.19    7.53
   0   4   9   15.26    6.88
   0  -4  -9   17.58    6.54
   0   4  10   20.92    8.18
   0  -4 -10   30.94    8.77
   0   4  10   35.23    9.56
   0   5 -15   -0.51    3.07
   0   5 -14    8.31    5.28
   0  -5  14    1.86    1.91
   0  -5  13   10.70    4.64
   0   5 -13   13.61    5.67
   0   5 -12  256.06   22.78
   0  -5  12  284.47   21.67
   0  -5  11   10.77    3.99
   0   5 -11   10.73    4.72
   0   5 -10   51.99    7.54
   0   5 -10   47.74    8.88
   0  -5  10   56.63    8.71
   0   5  -9   55.40    9.05
   0   5  -9   65.58    8.49
   0   5  -8  208.23   14.98
   0   5  -8  186.07   15.43
   0   5  -7  282.74   17.40
   0   5  -6  116.31   11.55
   0   5  -6  116.74   11.19
   0   5  -5   73.66    8.84
   0   5  -5   73.24    8.68
   0  -5   4  945.62   29.08
   0   5  -4  885.64   30.84
   0   5  -4  926.17   29.87
   0   5  -3    7.95    2.77
   0   5  -3    6.68    3.28
   0   5  -2  406.51   21.00
   0  -5   2  414.04   21.04
   0   5  -2  396.15   18.96
   0  -5   1    3.32    2.75
   0   5  -1    1.94    1.61
   0   5  -1    3.57    2.33
   0   5   0  532.25   22.68
   0  -5   0  527.82   25.02
   0   5   0  507.43   23.37
   0  -5  -1    3.01    2.61
   0   5   1    3.68    2.08
   0   5   1    7.33    2.73
   0   5   2  254.79   16.57
   0  -5  -2  226.29   17.73
   0   5   3   61.50    8.29
   0   5   4  597.33   25.49
   0   5   5   56.75    8.00
   0  -5  -5   70.34   11.02
   0  -5  -6   56.28   10.47
   0  -5  -7   27.56    7.82
   0  -5  -8   43.75   10.18
   0  -5  -9    5.41    4.03
   0  -6  15    3.39    2.96
   0   6 -15   -2.22    2.34
   0   6 -14    9.45    4.96
   0  -6  14    4.46    2.53
   0  -6  13    2.40    2.27
   0   6 -13    3.01    4.69
   0   6 -12   76.18   12.47
   0  -6  12   75.91   11.11
   0   6 -11   33.74    6.81
   0   6 -11   49.62    9.76
   0  -6  11   44.15    8.36
   0   6 -10    5.73    3.29
   0   6 -10    2.18    2.20
   0   6  -9   34.95    6.81
   0   6  -8  189.02   16.87
   0   6  -8  174.28   15.34
   0   6  -7    6.60    2.93
   0   6  -7    6.18    3.21
   0   6  -6  130.97   13.15
   0   6  -6  127.15   12.71
   0   6  -5   41.61    6.97
   0   6  -5   42.70    7.69
   0   6  -4  750.53   31.31
   0   6  -4  732.94   28.96
   0  -6   3   13.19    4.82
   0   6  -3    5.76    3.01
   0   6  -3    3.04    2.23
   0  -6   2   13.93    4.75
   0   6  -2   33.02    6.11
   0   6  -2   33.40    6.67
   0   6  -1  173.23   14.00
   0   6  -1  148.17   13.97
   0  -6   1  169.28   15.51
   0   6   0   66.25    9.41
   0   6   0   71.49    9.16
   0  -6   0   77.68   10.62
   0   6   1    8.49    3.52
   0  -6  -1   10.78    4.25
   0  -6  -2  213.82   19.24
   0   6   2  194.49   16.03
   0  -6  -3   29.73    7.69
   0   6   3   45.43    7.93
   0  -6  -4  265.73   23.09
   0   6   4  241.00   17.94
   0   6   5   47.40    8.10
   0  -6  -5   39.55    8.92
   0  -6  -6   33.88    8.70
   0  -6  -7    0.09    2.55
   0  -6  -8   66.93   13.39
   0   7 -15   10.45    5.29
   0   7 -14    4.73    4.77
   0  -7  13    2.91    2.89
   0   7 -13    2.98    3.26
   0  -7  12   48.48    9.17
   0   7 -11    7.49    5.17
   0   7 -11    0.71    2.26
   0   7 -10   81.25   12.60
   0   7 -10   96.06   12.61
   0   7  -9    6.25    3.23
   0   7  -9   20.80    6.78
   0   7  -8  390.86   25.48
   0   7  -8  403.32   25.45
   0   7  -7    2.77    3.21
   0   7  -7    2.99    2.98
   0   7  -6   23.87    6.02
   0   7  -6   12.56    4.86
   0   7  -5   -0.86    2.06
   0   7  -5    2.41    2.14
   0   7  -4  123.68   13.06
   0   7  -4  136.79   14.96
   0   7  -3   10.11    3.69
   0   7  -3   12.22    4.38
   0  -7   3   14.13    5.08
   0   7  -2    0.15    1.96
   0   7  -2    4.76    3.79
   0  -7   2    2.94    2.78
   0   7  -1  153.48   15.52
   0  -7   1  188.38   17.74
   0   7  -1  175.61   15.59
   0  -7   0   56.56   10.15
   0   7   0   48.47    8.76
   0   7   0   44.18    8.07
   0   7   1   13.47    4.55
   0  -7  -1   16.12    5.95
   0  -7  -2  220.52   21.11
   0   7   2  216.28   18.66
   0  -7  -3    6.95    4.46
   0   7   3    1.73    1.86
   0   7   4  112.02   13.75
   0  -7  -4  115.13   16.59
   0  -7  -5    2.18    2.44
   0  -7  -5    7.46    4.71
   0  -7  -6   31.38    9.78
   0  -7  -6   30.75    8.79
   0  -7  -7    9.75    5.22
   0   8 -13    3.98    2.89
   0   8 -12  117.25   16.80
   0   8 -12   99.87   13.96
   0   8 -11    6.18    3.72
   0   8 -11    7.76    4.44
   0   8 -10   80.09   12.60
   0   8 -10   87.56   13.58
   0   8  -9    3.54    2.67
   0   8  -9    3.90    3.18
   0   8  -8  253.97   22.04
   0   8  -8  248.68   21.54
   0   8  -7   65.87   10.91
   0   8  -7   83.14   12.78
   0   8  -6    3.09    3.40
   0   8  -6    6.89    4.06
   0   8  -5    9.45    4.95
   0   8  -5    5.42    3.05
   0   8  -4  195.54   17.57
   0   8  -4  178.46   18.29
   0   8  -3   48.91    8.95
   0  -8   3   43.02    9.41
   0   8  -3   42.92    9.50
   0  -8   2  241.12   21.67
   0   8  -2  214.43   19.99
   0   8  -2  218.49   18.82
   0   8  -1   25.24    6.81
   0   8  -1   13.60    4.30
   0  -8   1   22.09    7.32
   0  -8   0  137.42   17.22
   0   8   0  137.26   16.21
   0   8   0  134.83   15.21
   0  -8  -1   36.63    9.43
   0   8   1   35.62    8.61
   0   8   2   96.45   13.82
   0  -8  -2   81.98   14.03
   0  -8  -3    2.10    2.01
   0   8   3    1.12    1.73
   0  -8  -4   88.66   15.94
   0  -8  -4   79.34   13.54
   0  -8  -5    1.71    1.93
   0   9 -12   15.23    7.30
   0   9 -12   22.38    7.07
   0   9 -11    9.56    5.55
   0   9 -11   12.57    5.15
   0   9 -10    4.95    4.53
   0   9 -10   20.46    7.18
   0   9  -9    9.66    5.39
   0   9  -9    9.47    4.04
   0   9  -8  137.42   16.80
   0   9  -8  160.30   19.03
   0   9  -7   42.57    9.90
   0   9  -7   23.98    6.74
   0   9  -6   64.86   11.30
   0   9  -6   80.71   13.26
   0   9  -5    6.14    6.23
   0   9  -5    2.21    2.21
   0   9  -4  169.34   19.55
   0   9  -4  169.13   17.79
   0   9  -3    3.34    4.27
   0  -9   3   10.48    5.02
   0   9  -3    6.84    3.61
   0   9  -2   88.85   14.05
   0   9  -2   69.90   11.67
   0  -9   2   67.47   12.25
   0   9  -1   14.40    5.27
   0   9  -1   15.34    6.10
   0  -9   1   17.99    6.69
   0   9   0   15.47    6.00
   0  -9   0    8.49    5.88
   0  -9  -1    9.62    5.48
   0   9   1   16.58    6.27
   0   9   2    3.69    2.22
   0  -9  -2   12.95    6.28
   0  -9  -4   53.45   11.59
   0  10 -10   36.44    9.25
   0  10 -10   56.03   11.95
   0  10  -9    8.95    5.72
   0  10  -9   23.49    7.98
   0  10  -8   62.96   12.23
   0  10  -8   72.08   13.88
   0  10  -7   36.59   10.37
   0  10  -7   15.89    6.19
   0  10  -6   38.42    9.88
   0  10  -6   35.11    8.44
   0  10  -5    5.44    3.84
   0  10  -5    0.16    1.74
   0  10  -4   42.46   11.24
   0  10  -4   35.63    8.99
   0  10  -3    1.26    3.87
   0  10  -3    0.74    3.90
   0 -10   2    7.59    4.72
   0  10  -2   12.07    5.09
   0 -10   1   11.22    5.68
   0  10  -1   19.33    7.45
   0  10   0   39.71   10.31
   0  11  -8   25.10    8.46
   0  11  -7    3.11    3.50
   0  11  -6   30.77    8.47
  -1  11  -2   17.49    6.90
  -1  11  -3   59.83   12.71
  -1  11  -4   -3.66    4.29
  -1  11  -5   41.50   10.04
  -1  11  -6    2.14    3.69
  -1  11  -7   41.89   10.33
   1 -10  -1   32.52    9.27
   1 -10   0   16.94    7.42
  -1  10  -1   12.32    6.78
   1 -10   1   11.29    5.76
   1 -10   2    4.41    4.38
  -1  10  -2   -3.32    4.73
  -1  10  -2   -2.41    3.45
  -1  10  -3   13.77    5.40
  -1  10  -3   32.49    9.23
  -1  10  -4   -4.57    4.85
  -1  10  -4    2.08    2.43
  -1  10  -5   60.62   12.52
  -1  10  -5   60.37   11.62
  -1  10  -6    6.95    4.42
  -1  10  -6    5.40    3.64
  -1  10  -7  101.63   15.28
  -1  10  -7   98.70   15.87
  -1  10  -8    7.85    4.76
  -1  10  -9   84.26   14.96
  -1  10 -10   57.94   12.49
   1  -9  -3   59.82   12.85
   1  -9  -3   28.52    7.86
   1  -9  -2   17.74    7.70
   1  -9  -1   29.57    8.19
  -1   9   0    4.79    4.22
  -1   9   0   19.54    6.27
   1  -9   0   11.06    5.54
   1  -9   1   52.30   10.93
  -1   9  -1   63.59   11.56
  -1   9  -1   59.44   11.58
  -1   9  -2   -3.26    4.32
   1  -9   2   15.55    6.24
  -1   9  -2   14.56    5.48
  -1   9  -3  174.57   19.50
  -1   9  -3  155.63   17.70
  -1   9  -4    4.11    3.36
  -1   9  -4    6.05    4.52
  -1   9  -5   82.07   12.85
  -1   9  -5   86.53   13.81
  -1   9  -6   36.44    9.22
  -1   9  -6   22.73    6.93
  -1   9  -7  125.06   16.22
  -1   9  -7  129.45   16.86
  -1   9  -8    1.67    3.08
  -1   9  -8    1.55    1.72
  -1   9  -9   66.79   12.45
  -1   9 -10   38.90    9.67
  -1   9 -11  137.93   18.70
   1  -8  -6    1.64    2.35
   1  -8  -5   62.91   12.11
   1  -8  -5   38.75   10.68
   1  -8  -4   17.29    6.08
   1  -8  -4    8.06    4.34
   1  -8  -3   54.08   11.25
   1  -8  -3   50.17    9.88
   1  -8  -2   15.25    6.15
   1  -8  -1   85.76   13.28
  -1   8   1   86.21   12.92
  -1   8   0    4.91    3.04
   1  -8   0    0.96    2.04
  -1   8   0    2.28    2.46
   1  -8   1  260.18   21.77
  -1   8  -1  228.89   20.82
  -1   8  -1  267.09   21.88
  -1   8  -2   18.93    5.96
  -1   8  -2   16.41    5.56
   1  -8   2   12.99    4.69
  -1   8  -3  221.02   19.27
  -1   8  -3  175.37   18.11
  -1   8  -4   79.26   12.39
  -1   8  -4   87.72   12.41
  -1   8  -5    2.99    3.06
  -1   8  -5    1.85    1.99
  -1   8  -6    9.32    3.23
  -1   8  -6   15.81    6.20
  -1   8  -7  154.31   17.05
  -1   8  -7  120.37   15.04
  -1   8  -8   -1.23    1.90
  -1   8  -8   -2.13    2.72
  -1   8  -9  124.46   15.94
  -1   8 -10   10.46    5.79
  -1   8 -11  103.23   15.43
  -1   8 -12    3.69    3.83
   1  -7  -8   10.51    6.15
   1  -7  -7    9.71    5.53
   1  -7  -6    9.25    5.80
   1  -7  -6    6.89    3.34
   1  -7  -5  121.29   15.48
   1  -7  -5  118.43   16.76
   1  -7  -4    3.41    3.46
   1  -7  -4    2.05    3.33
   1  -7  -3  161.67   18.00
  -1   7   2   50.46    8.99
   1  -7  -2   52.55   10.14
  -1   7   1  136.21   14.70
   1  -7  -1  139.66   15.69
  -1   7   1  146.59   15.36
  -1   7   0   42.60    8.21
  -1   7   0   36.03    7.64
   1  -7   0   50.48    9.10
  -1   7  -1  144.08   15.30
   1  -7   1  126.18   13.88
  -1   7  -1  151.20   15.10
  -1   7  -2   -1.78    2.42
  -1   7  -2    0.27    1.57
   1  -7   2   -2.70    2.33
  -1   7  -3  226.64   18.12
  -1   7  -3  211.03   18.11
  -1   7  -4  196.34   17.54
  -1   7  -4  186.91   16.41
  -1   7  -5   -1.13    3.19
  -1   7  -5    0.03    1.93
  -1   7  -6    1.80    1.99
  -1   7  -6   -0.33    1.57
  -1   7  -7  358.88   23.89
  -1   7  -7  344.82   23.96
  -1   7  -8   14.09    4.88
  -1   7  -8   19.68    5.96
  -1   7  -9  147.16   16.66
  -1   7 -10   -0.97    2.84
   1  -7  10    9.67    4.25
  -1   7 -11   51.60   10.45
   1  -7  11   39.07    7.31
  -1   7 -12   -4.93    4.30
  -1   7 -12    1.84    1.93
  -1   7 -13   -1.99    2.41
  -1   7 -14   15.77    6.66
   1  -6  -9   68.36   13.77
   1  -6  -8    2.24    3.16
   1  -6  -7   14.40    5.64
   1  -6  -6   19.26    6.15
   1  -6  -6   33.01    6.83
   1  -6  -5  120.61   14.60
   1  -6  -4    7.82    3.37
   1  -6  -3  220.30   19.28
  -1   6   3  167.41   14.93
   1  -6  -2   74.37   10.86
  -1   6   2   92.26   11.08
   1  -6  -1  379.65   23.12
  -1   6   1  377.81   22.42
  -1   6   1  397.97   23.32
   1  -6   0   21.44    5.55
  -1   6   0   14.38    4.60
  -1   6   0    8.43    3.26
  -1   6  -1  183.27   15.08
  -1   6  -1  178.74   15.15
   1  -6   1  164.40   14.31
  -1   6  -2   23.91    5.40
   1  -6   2   18.56    4.86
  -1   6  -2   18.66    5.10
  -1   6  -3  716.41   30.49
   1  -6   3  724.92   24.76
  -1   6  -3  727.82   29.62
  -1   6  -4  128.41   12.69
   1  -6   4  111.37    9.71
  -1   6  -4  104.00   11.59
  -1   6  -5  105.56   11.78
   1  -6   5   98.48    9.44
  -1   6  -5  106.72   11.80
  -1   6  -6    6.95    3.76
  -1   6  -6   10.91    4.51
  -1   6  -7  481.54   26.48
  -1   6  -7  505.00   25.92
  -1   6  -8    4.16    2.65
  -1   6  -8    2.19    1.90
  -1   6  -9  236.36   20.17
  -1   6  -9  239.73   18.40
   1  -6   9  228.50   15.70
  -1   6 -10   51.90    9.15
   1  -6  10   56.34    8.16
  -1   6 -11  221.23   19.78
   1  -6  11  213.04   16.74
  -1   6 -12    5.70    3.65
   1  -6  12   11.58    4.34
  -1   6 -13   15.40    5.79
   1  -6  13   29.56    7.15
  -1   6 -14   -1.28    3.56
  -1   6 -15  140.36   19.56
  -1   5  10   23.66    9.01
   1  -5 -10   15.93    6.65
   1  -5  -9   66.49   12.84
  -1   5   9   51.32   11.64
  -1   5   8   40.12    9.49
   1  -5  -8   63.83   11.92
  -1   5   7    6.82    4.17
   1  -5  -7   10.03    4.90
   1  -5  -7    1.24    1.57
  -1   5   6    7.85    4.29
   1  -5  -6    1.98    2.26
   1  -5  -6    8.22    3.20
   1  -5  -5  181.80   16.51
   1  -5  -4   45.96    7.66
  -1   5   3   82.18    9.52
  -1   5   2   78.23    9.08
   1  -5  -2   77.92   10.05
   1  -5  -1  442.55   22.53
  -1   5   1  436.74   22.30
  -1   5   1  438.17   21.56
   1  -5   0    3.82    2.58
  -1   5   0    1.86    2.25
  -1   5   0    2.19    1.17
  -1   5  -1   53.66    7.26
   1  -5   1   62.92    7.01
  -1   5  -1   62.15    8.20
   1  -5   1   65.77    8.06
   1  -5   2   14.97    4.01
  -1   5  -2   15.25    3.87
  -1   5  -2   13.33    3.87
   1  -5   3  694.44   21.47
  -1   5  -3  700.38   26.68
  -1   5  -3  701.45   27.29
  -1   5  -4  202.88   14.72
  -1   5  -4  202.20   14.52
   1  -5   4  217.05   12.24
  -1   5  -5  233.46   16.21
  -1   5  -5  215.39   15.31
   1  -5   5  222.02   13.13
   1  -5   6   39.12    5.92
  -1   5  -6   33.82    6.78
  -1   5  -6   42.65    6.76
  -1   5  -7  593.91   24.97
  -1   5  -7  581.37   24.99
  -1   5  -8    6.79    3.53
   1  -5   8    7.12    2.89
   1  -5   9  270.85   16.66
  -1   5  -9  263.41   18.98
  -1   5 -10    0.31    1.79
   1  -5  10    0.62    1.55
   1  -5  11  388.51   22.93
   1  -5  11  407.30   21.06
  -1   5 -11  415.75   26.88
  -1   5 -12   25.98    7.42
  -1   5 -13    7.07    3.79
  -1   5 -14    5.62    4.41
  -1   5 -15   98.70   16.41
  -1   4  11   29.49    9.41
   1  -4 -11   45.83   10.95
  -1   4  11   51.09   11.95
  -1   4  10    0.77    1.76
  -1   4  10   -6.02    5.59
   1  -4 -10    4.48    4.44
  -1   4   9   41.29    9.63
   1  -4  -9   56.39   11.20
  -1   4   9   59.69   11.80
  -1   4   8  130.56   16.39
   1  -4  -8  168.04   18.25
  -1   4   8  135.56   17.11
  -1   4   7   30.24    8.24
  -1   4   7   19.77    5.83
   1  -4  -7   40.19    8.77
   1  -4  -7   27.35    4.83
  -1   4   6   79.59   11.30
   1  -4  -6   99.31    9.24
   1  -4  -6   90.73   11.78
   1  -4  -6   97.63    8.85
   1  -4  -6   90.69    8.85
   1  -4  -5  295.93   19.82
   1  -4  -5  295.53   16.16
  -1   4   5  266.90   19.44
  -1   4   4    3.27    2.61
   1  -4  -4    6.47    2.71
  -1   4   3    4.06    2.64
  -1   4   3    2.09    1.33
   1  -4  -3    4.59    2.35
   1  -4  -2    9.85    2.82
  -1   4   2    5.60    2.25
  -1   4   1 1124.93   32.07
   1  -4  -1 1195.87   30.90
  -1   4   1 1098.38   30.34
   1  -4  -1 1167.19   31.95
   1  -4  -1 1183.95   31.17
   1  -4  -1 1109.49   31.37
   1  -4   0    9.26    2.80
   1  -4   0   13.62    3.19
   1  -4   0    9.24    2.92
  -1   4   0   15.29    3.86
  -1   4   0   13.79    3.60
   1  -4   0   12.82    3.43
   1  -4   0   10.84    2.92
   1  -4   1  259.75   14.75
   1  -4   1  241.15   13.67
   1  -4   1  224.64   12.81
   1  -4   1  250.94   14.71
   1  -4   1  255.65   12.17
  -1   4  -1  234.09   13.92
  -1   4  -1  239.14   13.89
   1  -4   2   26.26    4.78
  -1   4  -2   20.65    4.16
   1  -4   2   20.04    4.08
   1  -4   2   19.91    4.57
   1  -4   2   18.20    4.16
  -1   4  -2   16.12    3.23
  -1   4  -2   24.49    4.68
   1  -4   3  632.20   23.60
  -1   4  -3  582.77   22.16
  -1   4  -3  605.90   20.94
  -1   4  -3  581.62   22.12
   1  -4   3  583.44   22.05
   1  -4   3  593.51   17.39
  -1   4  -4  459.93   20.23
  -1   4  -4  461.31   19.66
   1  -4   4  463.90   20.33
   1  -4   4  470.21   16.53
   1  -4   4  455.09   19.44
  -1   4  -4  465.27   19.13
   1  -4   5  254.13   14.95
  -1   4  -5  265.14   13.82
  -1   4  -5  247.06   15.44
  -1   4  -5  265.67   15.01
   1  -4   5  259.20   14.72
   1  -4   5  284.66   14.06
  -1   4  -6  112.60    9.79
   1  -4   6   92.87    8.81
   1  -4   6   99.68    9.11
  -1   4  -6  109.94    9.73
   1  -4   6  112.04   10.11
   1  -4   7  646.79   23.11
  -1   4  -7  631.28   25.18
   1  -4   7  625.41   21.94
   1  -4   8   63.18    7.50
   1  -4   8   71.50    7.70
  -1   4  -8   65.65    8.71
   1  -4   9   36.11    5.44
   1  -4   9   29.13    5.09
   1  -4   9   28.61    5.45
   1  -4   9   47.68    7.05
  -1   4  -9   31.58    6.75
   1  -4  10   33.13    6.48
   1  -4  10   20.89    4.13
  -1   4 -10   30.81    7.04
  -1   4 -11  345.47   24.90
  -1   4 -12    1.18    1.79
  -1   4 -13   40.51    9.59
   1  -4  14   24.85    6.98
  -1   4 -14   26.14    8.08
   1  -4  15   88.43   13.97
  -1   4 -15   97.25   16.47
  -1   3  12    7.89    5.11
  -1   3  12   10.93    6.46
   1  -3 -12    1.59    3.70
  -1   3  11   30.70    8.70
   1  -3 -11   49.54   11.33
  -1   3  11   34.06    9.19
  -1   3  10   12.93    5.78
   1  -3 -10   14.95    5.40
  -1   3  10    4.15    3.13
  -1   3   9  201.03   20.28
  -1   3   9  179.36   19.69
   1  -3  -9  183.85   18.97
  -1   3   8   10.75    4.86
  -1   3   8   29.80    7.35
   1  -3  -8   13.51    4.89
   1  -3  -7   30.40    4.47
   1  -3  -7   39.22    4.76
   1  -3  -7   45.82    5.03
  -1   3   7   40.13    8.10
  -1   3   7   27.00    6.81
   1  -3  -7   31.22    7.29
   1  -3  -6  207.68   11.51
  -1   3   6  204.07   16.90
   1  -3  -6  194.93   11.04
   1  -3  -6  181.72   15.52
   1  -3  -6  200.43   10.75
  -1   3   6  197.49   17.20
   1  -3  -5  578.05   18.58
   1  -3  -5  610.33   19.88
  -1   3   5  552.53   26.09
   1  -3  -5  580.52   25.61
  -1   3   5  556.64   26.92
   1  -3  -5  562.31   19.00
   1  -3  -4   22.37    4.90
  -1   3   4   24.23    5.46
   1  -3  -4   24.11    3.97
   1  -3  -4   30.39    4.33
  -1   3   4   26.01    5.46
   1  -3  -3  427.56   19.57
  -1   3   3  375.02   18.48
   1  -3  -3  365.90   16.93
   1  -3  -3  414.93   16.00
   1  -3  -3  442.98   17.16
   1  -3  -2  293.34   14.65
  -1   3   2  270.03   13.04
  -1   3   2  268.84   14.14
   1  -3  -2  266.64   13.27
   1  -3  -2  290.38   14.92
   1  -3  -2  277.90   13.10
   1  -3  -2  262.68   15.04
   1  -3  -1 3980.98   52.04
   1  -3  -1 4101.34   50.38
   1  -3  -1 4089.31   49.46
  -1   3   1 3888.88   48.32
   1  -3  -1 4005.93   51.51
  -1   3   1 3878.64   52.58
  -1   3   1 3921.46   49.44
  -1   3   0  133.74    9.19
   1  -3   0  166.69   10.41
   1  -3   0  139.48    9.31
  -1   3   0  136.15    9.59
   1  -3   0  140.35    9.36
   1  -3   0  143.49    8.81
   1  -3   0  138.44    8.17
  -1   3   0  137.59    9.34
  -1   3  -1  269.18   13.44
   1  -3   1  273.60   11.56
  -1   3  -1  262.35   12.85
  -1   3  -1  275.91   11.59
   1  -3   1  299.82   13.57
  -1   3  -1  266.98   12.72
   1  -3   1  290.16   13.83
   1  -3   1  281.04   13.01
  -1   3  -2  181.87   10.93
  -1   3  -2  175.77   10.48
   1  -3   2  179.56    7.70
   1  -3   2  187.61   11.07
  -1   3  -2  183.53    9.57
   1  -3   2  172.53   10.30
   1  -3   2  179.85   10.49
  -1   3  -2  187.24   10.74
   1  -3   3  332.23   14.84
  -1   3  -3  319.42   14.04
  -1   3  -3  314.65   14.52
  -1   3  -3  317.92   11.61
   1  -3   3  339.67   14.49
   1  -3   3  318.63   11.49
   1  -3   4  582.55   19.04
  -1   3  -4  571.92   19.01
   1  -3   4  610.94   18.03
  -1   3  -4  573.32   17.56
   1  -3   4  576.25   19.73
   1  -3   5   91.28    7.83
   1  -3   5   86.60    7.37
   1  -3   5   78.79    7.40
  -1   3  -5   80.77    7.44
   1  -3   5   71.26    6.04
   1  -3   6   61.68    6.44
   1  -3   6   69.54    6.68
   1  -3   6   66.08    7.48
   1  -3   6   67.59    6.42
  -1   3  -6   67.76    7.56
   1  -3   7  678.34   20.97
  -1   3  -7  669.48   25.94
   1  -3   7  689.00   23.19
   1  -3   7  688.03   20.34
   1  -3   7  668.24   21.05
   1  -3   8   42.14    5.16
  -1   3  -8   38.05    6.95
   1  -3   8   43.49    5.12
   1  -3   8   41.66    6.29
   1  -3   8   35.65    4.95
   1  -3   9    0.84    0.55
   1  -3   9    0.85    0.93
   1  -3   9    3.07    1.43
  -1   3  -9    4.70    3.05
  -1   3 -10   12.46    4.96
  -1   3 -11  538.58   31.27
   1  -3  12   18.05    5.40
  -1   3 -12   21.65    6.62
  -1   3 -13  170.43   19.96
   1  -3  13  135.46   16.09
   1  -3  14   -1.23    3.34
  -1   3 -14    3.56    4.36
   1  -3  15  126.71   17.30
  -1   2  13   90.26   15.91
  -1   2  13  103.70   17.60
   1  -2 -13  100.33   17.08
  -1   2  12   -2.65    3.39
  -1   2  12   -2.39    3.41
   1  -2 -12   -3.21    3.08
  -1   2  11   32.40    9.04
  -1   2  11   28.67    8.06
   1  -2 -11   41.45   10.05
  -1   2  10   30.36    7.75
  -1   2  10   31.35    7.89
   1  -2 -10   37.65    8.73
  -1   2   9  290.83   22.82
  -1   2   9  278.87   22.76
   1  -2  -9  295.36   23.17
  -1   2   8    0.29    2.19
   1  -2  -8    0.67    0.55
  -1   2   8   -0.68    1.65
  -1   2   7   69.92    9.90
   1  -2  -7   60.60    4.34
   1  -2  -7   55.29    4.39
   1  -2  -7   63.13    9.32
  -1   2   7   45.53    8.10
  -1   2   6   43.61    7.47
   1  -2  -6   33.87    3.75
  -1   2   6   35.27    6.67
   1  -2  -6   28.81    6.00
   1  -2  -6   37.20    3.70
   1  -2  -6   32.94    3.78
   1  -2  -5  629.15   16.66
   1  -2  -5  645.14   16.12
   1  -2  -5  599.88   15.95
  -1   2   5  590.11   25.30
  -1   2   5  630.68   25.39
   1  -2  -5  624.32   24.80
  -1   2   4    6.34    2.28
   1  -2  -4    7.94    1.97
   1  -2  -4    7.09    2.49
   1  -2  -4    8.09    3.01
   1  -2  -4   12.26    2.34
  -1   2   4   15.78    4.01
   1  -2  -4   10.97    2.43
   1  -2  -4   11.97    3.32
   1  -2  -3  385.24   15.71
   1  -2  -3  407.20   17.43
  -1   2   3  420.71   17.20
   1  -2  -3  425.94   13.46
   1  -2  -3  414.85   17.38
  -1   2   3  391.67   17.34
  -1   2   3  401.46   13.42
   1  -2  -3  412.10   13.76
   1  -2  -2   78.11    5.81
   1  -2  -2   78.44    7.03
   1  -2  -2   82.80    7.16
  -1   2   2   72.53    6.42
   1  -2  -2   82.71    6.17
   1  -2  -2   79.70    6.19
  -1   2   2   75.60    5.82
  -1   2   1 1260.33   25.64
   1  -2  -1 1307.87   25.53
   1  -2  -1 1359.07   24.81
  -1   2   1 1285.56   22.91
   1  -2  -1 1345.26   23.43
   1  -2  -1 1294.77   23.46
  -1   2   1 1307.80   24.47
   1  -2   0    1.72    1.23
  -1   2   0   -0.92    1.16
   1  -2   0    3.03    1.73
   1  -2   0    1.08    1.10
  -1   2   0    0.95    1.24
   1  -2   0    0.60    1.04
  -1   2   0    0.25    0.90
   1  -2   0   -0.43    0.81
  -1   2  -1  514.88   15.79
   1  -2   1  532.15   15.20
   1  -2   1  545.02    8.94
   1  -2   1  529.42   12.23
   1  -2   1  546.73   15.23
  -1   2  -1  544.95   15.30
   1  -2   1  531.81   15.76
  -1   2  -1  544.19   12.36
   1  -2   2   16.38    2.91
   1  -2   2   18.41    3.01
  -1   2  -2   17.32    3.22
  -1   2  -2   14.13    2.71
  -1   2  -2   19.83    2.23
   1  -2   2   18.69    2.23
   1  -2   3 1638.89   28.37
   1  -2   3 1716.75   21.27
   1  -2   3 1744.08   27.28
  -1   2  -3 1703.35   25.54
   1  -2   3 1677.83   25.81
  -1   2  -3 1703.30   27.88
   1  -2   4  675.78   19.23
   1  -2   4  626.72   15.76
   1  -2   4  666.16   17.43
  -1   2  -4  635.71   18.61
  -1   2  -4  652.30   17.17
   1  -2   4  676.12   16.97
  -1   2  -5  658.05   21.70
   1  -2   5  661.09   17.39
   1  -2   5  698.00   22.24
   1  -2   5  645.70   18.87
   1  -2   5  658.43   16.72
   1  -2   5  672.31   17.32
   1  -2   6   20.39    3.88
  -1   2  -6   23.80    4.65
   1  -2   6   21.19    3.00
   1  -2   6   18.66    4.06
   1  -2   6   24.57    3.30
   1  -2   6   19.83    2.96
   1  -2   7 1057.63   20.94
   1  -2   7  994.03   19.47
  -1   2  -7  976.87   32.24
   1  -2   7  985.05   20.20
   1  -2   8   17.28    2.61
   1  -2   8   15.55    2.29
  -1   2  -8   20.03    5.13
   1  -2   9    3.37    0.89
   1  -2   9    2.57    0.90
  -1   2  -9    1.56    1.56
   1  -2  10    9.65    3.77
  -1   2 -10    8.56    4.23
   1  -2  11  392.75   25.30
  -1   2 -11  396.57   27.65
   1  -2  12   -1.60    2.55
  -1   2 -12   -1.53    2.43
   1  -2  13   69.42   12.13
  -1   2 -13   67.99   13.02
   1  -2  14    5.32    4.02
  -1   2 -14    8.89    5.78
   1  -2  14    1.84    3.18
   1  -2  15   34.11    9.36
  -1   1  13  182.96   22.24
   1  -1 -13  179.79   22.17
  -1   1  13  152.35   19.72
  -1   1  12   -4.03    4.18
  -1   1  12    2.97    3.82
   1  -1 -12   -0.37    2.25
  -1   1  11    8.61    4.71
  -1   1  11    7.26    3.68
   1  -1 -11   21.95    6.73
  -1   1  10   49.92    9.60
  -1   1  10   55.65   10.26
   1  -1 -10   55.63   10.57
   1  -1  -9  278.79   21.40
  -1   1   9  255.92   20.40
  -1   1   9  302.66   22.47
  -1   1   8   29.26    7.05
  -1   1   8   27.74    6.58
   1  -1  -8   26.07    6.35
  -1   1   7  178.84   15.12
   1  -1  -7  179.39   15.01
  -1   1   7  182.52   15.18
   1  -1  -6   20.60    4.62
   1  -1  -6   12.80    1.53
  -1   1   6   20.92    4.99
  -1   1   5  260.73   15.06
   1  -1  -5  243.80    8.08
   1  -1  -5  233.46    7.33
   1  -1  -5  235.40   14.39
  -1   1   5  221.65    7.45
  -1   1   5  226.99   14.03
   1  -1  -5  253.89   14.94
  -1   1   4   22.69    2.50
   1  -1  -4   20.71    3.93
  -1   1   4   24.10    4.37
   1  -1  -4   25.28    4.21
   1  -1  -4   21.67    2.48
   1  -1  -4   21.12    2.32
  -1   1   4   20.74    3.95
   1  -1  -3   30.31    2.92
  -1   1   3   32.03    3.03
   1  -1  -3   28.58    3.94
   1  -1  -3   29.94    4.12
   1  -1  -3   28.04    3.01
  -1   1   3   32.82    4.41
  -1   1   3   32.59    4.18
   1  -1  -3   25.88    3.91
  -1   1   2   -0.11    0.88
   1  -1  -2    1.09    0.97
   1  -1  -2    3.03    1.42
  -1   1   2    1.37    1.06
  -1   1   2    0.40    0.74
   1  -1  -2    1.46    1.12
   1  -1  -2    1.32    0.84
   1  -1  -2    2.09    0.85
  -1   1   1 1522.76   20.85
   1  -1  -1 1523.95   21.13
  -1   1   1 1503.17   22.56
   1  -1  -1 1543.06   20.96
   1  -1  -1 1519.61   22.70
   1  -1  -1 1547.34   19.89
  -1   1   1 1556.37   20.91
  -1   1   1 1556.92   17.37
   1  -1  -1 1526.47   17.37
   1  -1  -1 1508.62   21.13
  -1   1   0   30.39    2.85
   1  -1   0   35.87    3.35
  -1   1   0   31.35    2.96
   1  -1   0   31.39    3.08
   1  -1   0   34.14    3.01
  -1   1   0   36.11    3.31
   1  -1   1 1370.67   19.89
  -1   1  -1 1404.39   20.14
  -1   1  -1 1424.08   19.81
   1  -1   1 1434.49   20.18
  -1   1  -1 1429.01   19.99
   1  -1   2    7.78    1.64
  -1   1  -2    5.31    1.13
  -1   1  -2    4.07    1.05
  -1   1  -2    3.65    1.19
  -1   1  -2    7.15    1.62
   1  -1   2    7.68    1.66
   1  -1   2    4.95    1.29
  -1   1  -3 9826.92   53.06
  -1   1  -3 9999.00   58.21
   1  -1   3 9820.76   66.58
  -1   1  -3 9801.60   66.50
   1  -1   3 9983.90   52.87
  -1   1  -4   13.14    2.05
  -1   1  -4   13.71    2.64
  -1   1  -4   12.85    3.09
   1  -1   4   15.17    2.08
   1  -1   4   10.62    2.74
   1  -1   5  771.47   24.68
  -1   1  -5  746.15   13.90
  -1   1  -5  750.86   22.02
   1  -1   5  735.83   14.08
   1  -1   5  753.98   13.66
  -1   1  -5  739.60   24.42
  -1   1  -6    0.36    1.14
   1  -1   6    3.84    1.02
  -1   1  -6    1.86    2.04
   1  -1   6   -0.74    1.57
   1  -1   7  446.58    7.89
   1  -1   7  453.36   21.06
  -1   1  -7  450.94   22.84
   1  -1   8    5.37    2.67
  -1   1  -8    7.56    3.11
  -1   1  -9   12.25    4.67
   1  -1   9   10.93    4.26
   1  -1  10   -0.69    3.11
  -1   1 -10   -0.13    2.21
   1  -1  11  472.96   31.53
  -1   1 -11  423.91   29.44
   1  -1  11  431.69   27.68
  -1   1 -12    2.56    3.78
   1  -1  12    0.24    1.51
   1  -1  12   -2.26    3.48
   1  -1  13   22.48    7.80
   1  -1  13   34.69    9.60
  -1   1 -13   44.16   10.73
   1  -1  14   -2.08    2.38
  -1   1 -14    6.65    6.09
   1   0 -14    3.80    3.07
  -1   0  14    0.93    3.44
  -1   0  14   10.16    6.58
  -1   0  13  227.84   23.19
  -1   0  13  254.79   25.15
   1   0 -13  239.64   24.75
  -1   0  12    1.95    3.74
  -1   0  12    3.58    3.04
   1   0 -12    0.34    1.39
  -1   0  11    2.60    3.40
   1   0 -11    8.51    4.29
  -1   0  11    1.21    1.81
  -1   0  10    4.64    3.86
   1   0 -10    2.53    1.68
  -1   0   9  241.79   19.28
   1   0  -9  244.15   19.61
  -1   0   8   -0.13    1.54
   1   0  -8   -0.82    1.66
  -1   0   7  405.89   21.14
   1   0  -7  387.18   21.17
   1   0  -6   10.58    1.19
  -1   0   6    8.34    1.16
  -1   0   6    7.95    2.99
   1   0  -6    9.60    3.33
  -1   0   6   15.58    4.30
  -1   0   6   11.12    1.32
   1   0  -5   97.43    8.71
   1   0  -5  123.86    9.97
  -1   0   5  102.50    9.08
  -1   0   5  116.66    9.57
  -1   0   5  115.23    4.82
  -1   0   4   14.46    2.83
  -1   0   4   19.50    2.17
  -1   0   4   22.99    3.98
   1   0  -4   19.96    3.62
  -1   0   3  294.18   11.95
  -1   0   3  325.81   12.34
   1   0  -3  305.79   12.05
  -1   0   3  315.08    8.46
   1   0  -2    0.43    1.17
  -1   0   2    0.45    0.75
  -1   0   1 5267.45   33.18
   1   0  -1 5180.76   33.25
  -1   0   0   53.23    2.64
   1   0   0   48.50    2.53
  -1   0  -1  768.25   13.49
   1   0   2    1.89    1.05
  -1   0  -2    2.19    0.89
  -1   0  -2    1.81    0.84
   1   0   3 1617.95   28.46
  -1   0  -3 1613.08   18.89
  -1   0  -3 1584.20   30.03
  -1   0  -4  499.67   10.16
  -1   0  -4  517.15   19.51
   1   0   4  488.66   17.73
  -1   0  -5   65.38    7.85
  -1   0  -5   62.18    3.18
   1   0   5   50.28    6.45
  -1   0  -5   73.93    7.82
   1   0   5   61.87    3.21
  -1   0  -5   80.77    3.66
  -1   0  -6   55.67    8.00
   1   0   6   60.91    7.71
   1   0   7  593.08   26.08
   1   0   7  640.06   28.82
  -1   0  -7  641.14   28.72
   1   0   8   86.95   10.74
   1   0   8   95.30   12.02
  -1   0  -8   86.61   11.48
   1   0   9  118.04   13.38
   1   0   9  137.02   15.50
  -1   0  -9  133.71   15.21
   1   0  10   18.60    6.12
   1   0  10   26.89    7.39
  -1   0 -10   11.89    5.01
  -1   0 -11  439.40   31.14
   1   0  11  412.75   30.45
   1   0  11  435.91   29.40
   1   0  12    0.80    2.00
   1   0  12   -2.06    4.44
  -1   0 -12    2.59    3.14
   1   0  13   25.37    8.47
   1   0  13   32.61    8.86
  -1   0 -13   26.33    8.34
   1   0  14    7.11    4.51
  -1  -1  15    0.79    4.07
   1   1 -14   -0.68    1.90
  -1  -1  14    7.41    5.57
  -1  -1  14    1.10    3.46
  -1  -1  13  235.16   23.43
   1   1 -13  272.80   25.62
  -1  -1  13  234.44   22.87
  -1  -1  12   91.85   14.03
   1   1 -12   71.40   12.48
   1   1 -11   13.46    5.54
  -1  -1  11    6.11    3.74
   1   1 -10    5.29    4.11
  -1  -1   9  352.35   21.94
   1   1  -9  373.82   23.52
  -1  -1   8   21.08    5.39
   1   1  -8   17.61    1.70
  -1  -1   8   12.85    1.92
   1   1  -8   22.47    5.52
   1   1  -7  718.47   13.32
  -1  -1   7  702.24   26.52
   1   1  -7  684.20   27.19
   1   1  -6   21.76    2.59
  -1  -1   6   25.22    4.89
   1   1  -6   19.01    4.32
  -1  -1   5  285.01   14.31
   1   1  -5  296.06    9.48
  -1  -1   5  335.10   15.80
   1   1  -5  291.50   15.01
  -1  -1   4    4.81    1.87
   1   1  -4    3.85    1.16
   1   1  -4    5.54    2.05
   1   1  -3  478.44   15.29
   1   1  -3  498.83   12.57
  -1  -1   3  495.98   15.55
   1   1  -2   17.62    2.39
   1   1  -2   16.66    2.77
  -1  -1   2   21.91    2.71
  -1  -1   2   13.29    2.41
  -1  -1   1 1412.00   21.63
   1   1  -1 1425.33   21.79
   1   1  -1 1448.39   21.40
  -1  -1   1 1441.68   21.52
  -1  -1   0   72.59    5.12
   1   1   0   70.72    4.75
  -1  -1   0   70.81    4.48
  -1  -1   0   79.63    5.11
  -1  -1  -1  186.35    8.64
  -1  -1  -1  180.07    8.83
   1   1   1  179.02    7.50
   1   1   1  178.37    8.46
   1   1   2  133.86    8.68
  -1  -1  -2  148.79    8.94
   1   1   2  149.87    9.12
   1   1   2  141.67    6.73
  -1  -1  -2  138.01    8.78
   1   1   3  436.11   17.35
   1   1   3  448.25   11.89
  -1  -1  -3  476.94   17.99
   1   1   3  410.97   17.13
  -1  -1  -4  137.25   10.58
   1   1   4  138.36   10.72
   1   1   4  148.49   11.55
   1   1   4  152.70    6.86
  -1  -1  -4  160.81   11.93
  -1  -1  -5  402.11   20.67
   1   1   5  392.47   10.37
   1   1   5  374.12   19.19
   1   1   5  365.08   19.68
   1   1   6  360.02   20.40
   1   1   6  361.46   21.29
  -1  -1  -6  352.53    8.68
  -1  -1  -6  362.77   21.34
   1   1   6  372.16    9.06
  -1  -1  -6  377.51    8.44
   1   1   7  801.40   34.16
   1   1   7  821.25   33.12
  -1  -1  -7  786.10   33.78
   1   1   8  271.31   20.37
   1   1   8  248.46   20.43
  -1  -1  -8  208.43   18.53
   1   1   9   22.18    6.30
   1   1   9   19.30    6.49
  -1  -1  -9   10.93    4.82
   1   1  10    2.90    3.03
   1   1  10    4.56    2.92
  -1  -1 -10   -2.09    3.38
   1   1  11  235.57   22.60
  -1  -1 -11  228.96   23.31
   1   1  11  207.18   22.42
   1   1  12   34.76    9.53
  -1  -1 -12   22.97    7.39
   1   1  12   21.33    7.03
   1   1  13   38.01   10.11
  -1  -2  15    8.93    4.93
   1   2 -15    9.79    4.98
  -1  -2  14   12.26    5.37
   1   2 -14    7.10    4.14
   1   2 -13  243.66   23.96
   1   2 -12   16.38    6.41
  -1  -2  11   57.43    9.97
   1   2 -11   57.16   10.41
  -1  -2  10  315.14   21.52
   1   2 -10  334.21   23.32
  -1  -2  10  299.25   10.60
  -1  -2   9  714.30   30.40
   1   2  -9  717.35   16.83
  -1  -2   9  688.27   17.85
   1   2  -9  727.86   32.12
  -1  -2   8  247.95   16.66
   1   2  -8  234.77   10.27
   1   2  -8  226.12   16.87
   1   2  -7  531.75   23.84
  -1  -2   7  491.24   21.89
   1   2  -7  531.08   15.66
  -1  -2   6   10.28    2.39
   1   2  -6   14.63    2.65
   1   2  -6   18.47    4.43
  -1  -2   6   11.58    3.39
  -1  -2   5  934.11   21.32
  -1  -2   5  899.88   26.39
   1   2  -5  883.31   20.57
   1   2  -5  893.43   26.41
  -1  -2   4    9.63    2.74
   1   2  -4    4.43    1.67
   1   2  -4    7.14    2.44
  -1  -2   4    7.00    2.12
   1   2  -3  105.42    7.22
  -1  -2   3  121.79    8.38
  -1  -2   3  111.23    7.38
   1   2  -2   43.95    4.96
  -1  -2   2   40.35    4.46
   1   2  -2   36.33    4.39
  -1  -2   1 1692.26   30.12
   1   2  -1 1673.11   20.36
   1   2  -1 1727.94   30.30
  -1  -2   1 1672.01   20.31
   1   2  -1 1679.29   28.80
  -1  -2   1 1696.15   28.74
  -1  -2   0   53.15    3.75
  -1  -2   0   53.42    5.30
   1   2   0   45.95    3.58
  -1  -2   0   52.78    5.13
  -1  -2   0   50.79    5.77
   1   2   0   51.68    5.17
  -1  -2  -1  563.30   19.21
  -1  -2  -1  569.22   18.71
   1   2   1  531.37   16.27
  -1  -2  -1  552.28   16.64
  -1  -2  -1  586.37   14.41
  -1  -2  -2   10.69    3.15
   1   2   2   11.40    2.46
   1   2   2   12.89    3.36
  -1  -2  -2   16.14    3.64
  -1  -2  -2   14.88    2.85
  -1  -2  -3 1086.90   31.19
  -1  -2  -3 1139.80   23.71
   1   2   3 1086.99   23.02
   1   2   3 1089.75   31.50
   1   2   4  122.61   11.49
   1   2   4  117.75    7.54
   1   2   4  130.46   11.62
   1   2   5  154.35    8.48
   1   2   5  174.56   14.89
   1   2   5  165.47   14.02
  -1  -2  -5  186.13   15.15
  -1  -2  -6   70.53    5.44
   1   2   6   76.47   10.68
  -1  -2  -6   86.85   11.06
   1   2   6   74.15    5.62
   1   2   6   63.92    9.30
  -1  -2  -7  364.99   24.14
  -1  -2  -7  364.73   10.69
   1   2   7  372.35   11.32
   1   2   7  332.61   22.77
   1   2   7  383.61   24.93
   1   2   8    4.23    3.60
   1   2   8   10.80    5.11
  -1  -2  -8   12.88    4.41
   1   2   9    9.46    4.92
   1   2   9    6.73    3.97
  -1  -2  -9    3.88    4.11
   1   2  10   15.51    6.24
   1   2  10   13.90    6.33
  -1  -2 -10    3.85    3.20
   1   2  11  209.83   22.60
  -1  -2 -11  211.32   23.40
   1   2  11  227.28   24.50
   1   2  12    7.21    5.60
   1   2  12    4.40    3.29
  -1  -2 -12    9.23    5.57
   1   3 -15   11.97    5.69
   1   3 -14    9.85    4.90
   1   3 -13  126.62   17.03
  -1  -3  13  101.92   14.41
  -1  -3  12    7.78    4.38
   1   3 -12    1.59    2.60
   1   3 -11   20.05    6.22
   1   3 -11   10.11    2.48
  -1  -3  11    9.26    3.74
  -1  -3  10  107.69    8.80
   1   3 -10  111.99    8.38
  -1  -3  10  112.18   12.66
   1   3 -10  114.22   13.83
  -1  -3   9  556.43   26.64
   1   3  -9  622.58   20.20
   1   3  -9  605.82   29.42
  -1  -3   9  624.30   20.58
  -1  -3   8    3.44    1.76
   1   3  -8    5.86    3.87
   1   3  -8    1.09    1.28
  -1  -3   7  166.96   10.83
   1   3  -7  181.14   11.12
   1   3  -7  180.49   14.32
  -1  -3   6  378.12   16.14
   1   3  -6  367.26   19.04
   1   3  -6  383.74   16.29
  -1  -3   5  789.35   23.18
  -1  -3   5  759.92   25.34
   1   3  -5  731.02   22.31
   1   3  -5  779.49   26.03
   1   3  -4  140.84    9.89
  -1  -3   4  144.26   10.54
  -1  -3   4  140.09    9.75
  -1  -3   3  148.61   10.14
   1   3  -3  137.73   10.35
   1   3  -3  134.57    8.44
   1   3  -3  117.90    9.06
  -1  -3   2   35.92    5.03
   1   3  -2   40.21    5.31
   1   3  -2   32.71    3.91
   1   3  -2   33.36    5.10
  -1  -3   2   33.37    5.24
  -1  -3   1  375.67   12.40
   1   3  -1  363.86   16.69
  -1  -3   1  338.77   16.30
  -1  -3   1  350.01   15.49
   1   3  -1  340.00   15.43
   1   3  -1  352.17   12.28
   1   3   0   19.34    3.84
   1   3   0   18.77    2.94
  -1  -3   0   18.33    2.90
  -1  -3   0   18.46    3.50
  -1  -3   0   15.51    3.46
  -1  -3   0   17.80    3.87
  -1  -3  -1  527.54   16.43
  -1  -3  -1  497.67   21.25
   1   3   1  494.07   18.65
  -1  -3  -1  537.63   21.43
  -1  -3  -1  540.88   21.37
  -1  -3  -1  514.56   18.92
   1   3   2    8.75    2.45
  -1  -3  -2    7.61    2.49
  -1  -3  -2   12.83    2.88
   1   3   3  881.62   31.60
  -1  -3  -3  874.19   24.80
  -1  -3  -3  911.48   26.47
   1   3   3  869.47   24.48
  -1  -3  -4  267.67   13.65
   1   3   4  232.68   17.40
   1   3   4  251.44   13.14
   1   3   5   17.89    3.61
   1   3   5   13.53    4.61
  -1  -3  -5   19.71    3.72
   1   3   6    8.71    2.38
  -1  -3  -6   11.84    5.17
   1   3   6   14.74    5.13
  -1  -3  -6    8.18    2.45
   1   3   7  384.70   14.96
  -1  -3  -7  379.02   26.26
   1   3   7  378.49   26.88
   1   3   7  410.39   27.04
   1   3   8   37.46    9.31
   1   3   8   45.66    9.58
  -1  -3  -8   32.10    8.46
   1   3   9  132.35   17.59
  -1  -3  -9   98.43   15.17
   1   3   9   92.26   14.09
   1   3  10   54.98   11.76
   1   3  10   42.54   10.52
  -1  -3 -10   38.14    9.90
   1   3  11   91.81   16.66
  -1  -3 -11   95.91   16.66
   1   4 -15    2.57    3.90
   1   4 -14   -0.57    3.18
  -1  -4  14   -2.59    4.07
  -1  -4  13  166.10   17.88
   1   4 -13  206.38   21.65
   1   4 -12   76.31   12.60
  -1  -4  12   69.18   11.10
   1   4 -11   33.90    7.53
  -1  -4  11   27.49    6.68
   1   4 -11   23.46    4.58
  -1  -4  10   16.43    5.15
   1   4 -10   17.53    4.15
   1   4 -10    6.13    2.98
   1   4  -9  550.85   22.35
   1   4  -9  555.59   28.69
   1   4  -8   42.23    7.72
   1   4  -8   39.09    6.07
   1   4  -7    8.93    3.06
   1   4  -7    4.06    2.76
   1   4  -6    6.51    2.77
   1   4  -5   97.94    9.37
   1   4  -4  237.42   13.12
   1   4  -4  250.34   15.04
  -1  -4   4  240.35   14.85
   1   4  -3  120.06   10.37
   1   4  -3  116.44    8.79
   1   4  -2    4.22    1.94
   1   4  -2    5.36    2.05
  -1  -4   2    3.67    2.30
  -1  -4   1  465.77   16.43
  -1  -4   1  468.81   21.67
   1   4  -1  466.55   16.85
   1   4  -1  448.68   20.05
   1   4   0    1.87    2.04
  -1  -4   0    2.66    1.55
  -1  -4   0    2.78    2.68
   1   4   0    2.19    1.47
   1   4   1  355.93   17.89
  -1  -4  -1  386.33   16.30
  -1  -4  -1  405.37   21.75
  -1  -4  -2    1.18    1.54
   1   4   2    5.38    2.51
  -1  -4  -2    1.81    2.54
   1   4   3  763.57   26.52
   1   4   4   84.68    8.87
   1   4   5   67.21    7.77
   1   4   6   92.45   13.52
  -1  -4  -6   74.50   11.71
   1   4   6   84.48    8.59
  -1  -4  -7  318.14   25.71
   1   4   7  376.40   28.60
   1   4   8   17.64    6.45
  -1  -4  -8    7.12    3.87
   1   4   9   75.64   13.86
  -1  -4  -9   89.22   15.03
   1   4  10    6.17    3.36
  -1  -4 -10   27.38    9.09
   1   5 -15    6.90    5.10
  -1  -5  15    7.96    4.60
  -1  -5  14    8.94    4.54
   1   5 -14    3.58    3.27
  -1  -5  13  294.03   23.98
   1   5 -13  301.63   26.41
  -1  -5  12   29.38    7.38
   1   5 -12   27.50    5.35
   1   5 -12   29.55    7.91
   1   5 -11   54.47   10.31
   1   5 -11   45.17    7.10
  -1  -5  11   52.09    9.28
   1   5 -10    4.00    2.69
   1   5 -10    5.72    3.50
   1   5  -9  231.13   19.04
   1   5  -9  227.39   16.21
   1   5  -8  255.72   17.11
   1   5  -7    4.36    2.87
   1   5  -6    7.58    3.32
   1   5  -6    4.74    2.38
   1   5  -5  458.13   22.72
   1   5  -5  463.76   20.96
   1   5  -4    1.92    1.52
   1   5  -4    3.41    1.80
   1   5  -3  602.72   22.13
  -1  -5   3  612.50   27.48
   1   5  -3  594.65   25.87
  -1  -5   2    7.16    3.57
   1   5  -2   10.22    3.46
   1   5  -2    6.32    2.60
  -1  -5   1  463.69   18.86
   1   5  -1  449.36   22.58
   1   5  -1  430.07   18.76
  -1  -5   1  461.99   24.14
  -1  -5   0   26.95    4.76
  -1  -5   0   23.65    5.93
   1   5   0   19.69    4.97
   1   5   0   22.79    4.48
   1   5   1   32.12    6.21
  -1  -5  -1   37.66    7.55
  -1  -5  -2  101.22   12.56
   1   5   2  112.22   11.41
  -1  -5  -3  258.15   21.04
   1   5   3  296.94   18.55
   1   5   4   12.46    4.04
   1   5   5   46.88    7.33
  -1  -5  -6   29.72    7.82
  -1  -5  -7  103.42   15.55
  -1  -5  -8   47.73   11.92
  -1  -5  -9   62.04   13.27
  -1  -6  16   14.48    6.84
   1   6 -15    5.17    2.26
  -1  -6  15   12.03    6.54
  -1  -6  14    2.19    2.31
   1   6 -14   11.70    5.92
  -1  -6  13  193.31   19.51
   1   6 -13  184.47   21.02
   1   6 -12    0.56    2.74
   1   6 -12   -1.55    2.45
  -1  -6  12   -0.30    1.93
   1   6 -11   48.66    8.45
   1   6 -10    2.07    2.66
   1   6  -9  296.60   20.38
   1   6  -8   19.67    5.70
   1   6  -8   10.95    4.70
   1   6  -7   70.45    9.93
   1   6  -7   63.15    8.97
   1   6  -6   32.11    6.93
   1   6  -6   25.78    5.72
   1   6  -5  805.73   29.69
   1   6  -5  803.06   33.60
   1   6  -4   21.24    4.58
   1   6  -4   15.40    4.86
   1   6  -3   83.64   10.73
   1   6  -3   70.78    8.60
  -1  -6   3   75.29   10.51
  -1  -6   2   -0.09    2.55
   1   6  -2   -1.01    1.87
   1   6  -1   -0.93    1.54
  -1  -6   1   -1.43    2.29
   1   6  -1   -1.07    1.55
   1   6   0   22.13    5.10
  -1  -6   0   29.08    7.45
   1   6   0   18.15    5.41
   1   6   1    3.56    2.72
  -1  -6  -1    3.15    3.29
   1   6   2  111.49   12.47
  -1  -6  -2  109.06   14.42
  -1  -6  -3  132.95   16.49
   1   6   3  144.13   14.44
   1   6   4    5.11    3.17
  -1  -6  -4   13.98    6.14
  -1  -6  -5   75.53   13.34
   1   6   5   62.25    9.37
  -1  -6  -6   -0.58    3.19
  -1  -6  -7   67.40   13.12
  -1  -7  15   14.10    5.98
  -1  -7  14   13.79    5.71
  -1  -7  13  177.49   18.97
   1   7 -13  187.53   17.64
   1   7 -12   16.06    5.64
   1   7 -11  149.69   15.80
   1   7 -10   14.56    5.46
   1   7 -10   15.99    6.13
   1   7  -9  315.65   23.08
   1   7  -9  317.61   23.05
   1   7  -8    1.94    2.98
   1   7  -8    5.18    3.79
   1   7  -7   29.76    7.05
   1   7  -7   21.99    5.85
   1   7  -6    5.09    2.93
   1   7  -6    0.50    1.42
   1   7  -5  379.78   22.05
   1   7  -5  364.52   24.52
   1   7  -4  163.76   14.27
   1   7  -4  157.17   16.15
  -1  -7   3    6.33    4.23
   1   7  -3    7.92    2.99
   1   7  -3    8.99    4.15
   1   7  -2    2.60    3.07
  -1  -7   2    6.56    4.06
   1   7  -2    4.97    2.65
   1   7  -1   55.64   10.03
   1   7  -1   63.12    8.85
  -1  -7   1   66.06   11.23
   1   7   0   44.72    8.82
  -1  -7   0   35.01    8.37
  -1  -7  -1  196.27   20.10
   1   7   1  189.63   17.95
  -1  -7  -2    8.49    4.91
   1   7   2   12.32    4.63
   1   7   3  171.00   16.94
  -1  -7  -3  166.29   19.96
   1   7   4   18.86    5.69
  -1  -7  -4   15.87    6.51
  -1  -7  -5   52.95   12.23
  -1  -7  -5   46.27   10.92
  -1  -7  -6   -2.80    2.88
  -1  -8  14   17.08    6.47
   1   8 -13   83.42   14.51
   1   8 -13   81.86   12.79
   1   8 -12   20.16    7.25
   1   8 -12   28.90    7.78
   1   8 -11   24.45    7.86
   1   8 -11   25.67    7.62
   1   8 -10   36.97    8.87
   1   8 -10   43.13    9.39
   1   8  -9   77.31   11.83
   1   8  -9   62.92   11.24
   1   8  -8   -0.83    2.38
   1   8  -8   -0.27    1.75
   1   8  -7    4.88    3.31
   1   8  -7   -0.63    2.27
   1   8  -6   -1.83    3.69
   1   8  -6    1.30    1.70
   1   8  -5  277.58   20.39
   1   8  -5  299.00   24.34
   1   8  -4   50.96    9.88
   1   8  -4   59.53    9.33
   1   8  -3  182.21   18.77
   1   8  -3  194.87   16.91
  -1  -8   3  143.10   17.39
   1   8  -2   49.57    9.89
  -1  -8   2   40.03    9.07
   1   8  -2   45.28    8.50
   1   8  -1  162.15   15.71
   1   8  -1  159.59   17.83
  -1  -8   1  178.10   19.86
  -1  -8   0   40.89    9.83
   1   8   0   28.36    7.81
  -1  -8  -1   68.09   12.98
   1   8   1   75.44   12.21
  -1  -8  -2    2.24    3.01
   1   8   2    5.79    4.85
   1   8   3   10.79    4.72
  -1  -8  -3   22.21    7.80
   1   9 -13   48.97   10.82
   1   9 -12    0.56    3.93
   1   9 -12   -0.19    2.63
   1   9 -11   10.56    5.86
   1   9 -11    3.15    3.92
   1   9 -10   62.83   11.61
   1   9 -10   68.14   12.33
   1   9  -9   58.55   11.09
   1   9  -9   49.10   10.84
   1   9  -8    8.36    4.46
   1   9  -8    5.48    4.58
   1   9  -7   34.61    8.06
   1   9  -7   32.20    8.68
   1   9  -6   -0.75    3.01
   1   9  -6   10.16    5.47
   1   9  -5  128.95   15.00
   1   9  -5  117.99   16.28
   1   9  -4   17.55    5.47
   1   9  -4   14.45    6.09
  -1  -9   3   41.63   10.02
   1   9  -3   32.21    7.57
   1   9  -3   46.65   10.50
   1   9  -2   12.23    4.76
  -1  -9   2   14.98    6.47
   1   9  -2    8.97    4.86
  -1  -9   1   13.14    6.60
   1   9  -1   18.44    6.75
  -1  -9   0   14.27    5.80
   1   9   0   16.24    6.55
  -1  -9  -1    1.28    4.83
   1   9   1    4.21    4.02
   1   9   2   10.22    5.72
   1   9   3   13.73    5.73
   1  10 -11   31.34    8.66
   1  10 -10    2.74    3.06
   1  10  -9   67.53   12.30
   1  10  -8   22.98    6.85
   1  10  -8   22.28    8.09
   1  10  -7   35.60    8.79
   1  10  -7   37.26   10.07
   1  10  -6    2.11    3.64
   1  10  -6    3.51    4.42
   1  10  -5   23.43    8.04
   1  10  -4   28.77    8.78
   1  10  -3   27.10    8.96
   2 -11   1   -0.28    3.79
   2 -10  -2   27.10    9.21
   2 -10  -1    7.63    3.62
   2 -10   0    9.43    5.26
  -2  10   0    0.99    3.54
  -2  10  -1   -4.96    4.18
   2 -10   1    4.68    4.05
  -2  10  -2   11.65    5.73
  -2  10  -3   10.84    5.64
  -2  10  -4   16.94    6.65
  -2  10  -5    5.17    2.41
  -2  10  -6   89.28   14.73
  -2  10  -7    1.48    2.22
  -2  10  -8  112.14   16.94
  -2  10  -9   43.24   11.29
   2 -10  11   17.22    7.28
   2  -9  -4    3.39    3.26
   2  -9  -4    8.45    4.93
   2  -9  -3   28.70    8.66
   2  -9  -3   25.14    7.70
   2  -9  -2   19.19    6.85
   2  -9  -1    5.89    4.59
  -2   9   0   47.12   10.29
   2  -9   0   64.50   11.56
  -2   9  -1    4.41    3.78
   2  -9   1   -1.25    2.46
  -2   9  -2  155.71   18.19
   2  -9   2  166.63   17.97
  -2   9  -3    1.69    2.79
  -2   9  -4  105.54   14.86
  -2   9  -5   14.59    5.41
  -2   9  -6  121.01   16.12
  -2   9  -7   27.30    7.83
  -2   9  -8   58.24   11.60
  -2   9  -9   28.28    8.90
  -2   9 -10  111.28   16.78
   2  -9  11    7.33    4.39
  -2   9 -11   -4.29    3.74
   2  -9  12   15.82    5.96
   2  -8  -6   15.97    5.86
   2  -8  -6   30.45    9.10
   2  -8  -5    7.04    5.64
   2  -8  -5   -1.19    2.09
   2  -8  -4   46.54    9.59
   2  -8  -4   57.94   11.87
   2  -8  -4   39.49    8.56
   2  -8  -3    8.34    5.22
   2  -8  -3   10.21    4.31
   2  -8  -2   74.62   12.24
   2  -8  -2   69.05    9.95
  -2   8   1    4.61    3.80
   2  -8  -1    5.71    4.03
  -2   8   0  138.51   16.54
   2  -8   0  152.65   16.36
  -2   8  -1   53.05   10.12
   2  -8   1   49.31    9.15
   2  -8   2  217.31   18.69
  -2   8  -2  230.60   20.38
  -2   8  -3   24.31    6.85
  -2   8  -4   20.55    6.39
  -2   8  -5    6.64    4.36
  -2   8  -6  108.52   14.45
  -2   8  -7   79.15   12.45
  -2   8  -8   53.08   10.44
  -2   8  -9    3.75    3.36
   2  -8  10  123.17   15.95
  -2   8 -10  126.68   17.31
  -2   8 -11   12.56    6.25
   2  -8  11    9.66    4.62
  -2   8 -12    6.71    3.79
   2  -7  -8    4.31    3.19
   2  -7  -7   32.63    8.87
   2  -7  -6  138.30   15.36
   2  -7  -6  142.18   16.97
   2  -7  -5    1.28    2.72
   2  -7  -5    2.50    2.60
   2  -7  -5   -0.72    2.51
   2  -7  -4   98.24   13.96
   2  -7  -4   79.14   11.34
   2  -7  -4  107.29   13.79
   2  -7  -3   12.43    4.74
   2  -7  -3   10.95    3.83
   2  -7  -2   45.61    9.01
   2  -7  -2   35.74    6.65
  -2   7   1    8.20    3.98
   2  -7  -1    7.10    3.94
   2  -7   0  128.79   13.65
  -2   7   0  131.28   14.84
  -2   7  -1  216.00   18.65
   2  -7   1  228.94   17.72
   2  -7   2  397.91   22.92
  -2   7  -2  399.54   24.96
  -2   7  -3   74.69   10.79
   2  -7   3   59.00    6.72
  -2   7  -4   38.21    7.86
   2  -7   4   26.92    4.60
   2  -7   4   34.89    5.40
  -2   7  -5   17.88    5.77
   2  -7   5   18.08    3.85
  -2   7  -6  373.10   24.92
  -2   7  -7   20.19    6.10
  -2   7  -8  125.77   15.03
  -2   7  -9    4.09    3.50
   2  -7  10  208.01   19.05
  -2   7 -10  195.03   20.46
  -2   7 -11    0.68    3.10
   2  -7  11    0.76    2.62
  -2   7 -12   91.05   14.93
  -2   7 -13   59.90   12.68
   2  -6 -10   69.56   13.68
   2  -6  -9    7.79    5.32
   2  -6  -8   43.54   10.21
   2  -6  -7   27.12    6.31
   2  -6  -7   30.92    8.07
   2  -6  -6  100.55   11.89
   2  -6  -6  112.25   14.21
   2  -6  -5   35.69    7.03
   2  -6  -5   43.75    8.29
   2  -6  -4   38.35    7.42
   2  -6  -4   36.27    7.21
   2  -6  -3    0.22    2.12
   2  -6  -3    1.79    1.54
   2  -6  -2   92.46   11.34
  -2   6   2   81.29   11.25
   2  -6  -2   92.54    9.75
  -2   6   1   11.44    4.59
   2  -6  -1    7.46    3.29
   2  -6   0  103.00   11.10
  -2   6   0  100.57   11.92
  -2   6  -1  145.77   13.96
   2  -6   1  131.35   11.90
   2  -6   2  684.37   22.88
   2  -6   2  667.83   26.34
  -2   6  -2  706.31   30.51
  -2   6  -3  139.55   13.60
   2  -6   3  144.90    9.82
   2  -6   3  138.34    9.12
  -2   6  -4   17.57    5.45
   2  -6   4   19.07    3.54
  -2   6  -5   25.71    5.89
   2  -6   5   26.15    4.36
   2  -6   6  329.94   16.50
  -2   6  -6  275.80   20.27
  -2   6  -7    5.44    3.54
  -2   6  -8  157.71   16.35
   2  -6   8  165.98   11.24
  -2   6  -8  156.02   13.39
  -2   6  -9    3.48    2.51
  -2   6  -9   -0.03    2.15
   2  -6   9    0.09    1.27
   2  -6   9    1.18    1.70
   2  -6  10  439.44   20.94
   2  -6  10  400.65   24.15
  -2   6 -10  439.69   29.37
  -2   6 -10  460.62   26.37
  -2   6 -11    5.03    3.07
   2  -6  11    3.77    3.36
  -2   6 -12  203.86   19.77
  -2   6 -13   40.07    9.47
   2  -5 -11   18.06    7.17
  -2   5  10   90.89   15.60
   2  -5 -10   94.40   15.20
  -2   5   9    7.04    5.26
   2  -5  -9    6.77    4.28
  -2   5   8   46.16    9.82
   2  -5  -8   35.80    8.63
   2  -5  -7    3.14    1.80
  -2   5   7    0.55    1.41
   2  -5  -7    4.12    3.15
   2  -5  -6   92.70   12.15
   2  -5  -6   76.30    9.62
  -2   5   6   74.54   11.20
  -2   5   5  116.49   13.57
   2  -5  -5  129.77   12.46
   2  -5  -5  122.90   13.04
  -2   5   4   21.85    5.70
   2  -5  -4   31.51    6.26
   2  -5  -4   24.55    5.19
  -2   5   3    7.88    2.88
   2  -5  -3    4.30    2.06
   2  -5  -2  210.51   15.18
  -2   5   2  228.11   17.36
   2  -5  -2  226.67   13.77
   2  -5  -1    8.58    2.85
  -2   5   1   12.31    4.15
  -2   5   0    5.76    2.86
   2  -5   0    6.06    2.50
   2  -5   0    4.79    2.30
   2  -5   1    1.84    1.34
  -2   5  -1    1.58    1.72
   2  -5   1    9.30    2.85
  -2   5  -2  685.03   27.49
   2  -5   2  689.08   19.14
  -2   5  -2  693.28   23.40
   2  -5   2  666.55   16.92
  -2   5  -3   56.57    6.74
   2  -5   3   64.64    5.42
  -2   5  -3   50.54    7.49
   2  -5   4   31.89    4.02
  -2   5  -4   33.60    6.15
  -2   5  -4   33.34    5.25
  -2   5  -5   64.94    8.89
   2  -5   5   58.56    6.11
  -2   5  -5   74.51    8.34
  -2   5  -6  284.26   19.32
   2  -5   6  273.00   11.90
  -2   5  -6  251.79   14.32
   2  -5   6  283.67   14.79
  -2   5  -7   22.44    4.76
   2  -5   7   17.46    4.60
  -2   5  -7   28.68    6.51
   2  -5   7   26.69    4.92
   2  -5   8   60.89    6.79
   2  -5   8   82.98    9.88
  -2   5  -8   80.11    9.59
   2  -5   9   -0.32    1.69
   2  -5   9   -1.10    1.57
  -2   5  -9    4.61    3.00
   2  -5  10  424.16   22.22
  -2   5 -10  434.00   25.60
  -2   5 -11   35.37    7.69
   2  -5  12   38.04    7.51
  -2   5 -12   44.13    9.34
  -2   5 -13   -2.17    3.69
  -2   5 -14  123.48   17.47
  -2   5 -15   17.04    7.29
  -2   4  11   22.03    7.98
   2  -4 -11   13.97    6.13
  -2   4  11   10.44    5.40
   2  -4 -10  127.03   17.18
  -2   4  10  139.16   19.25
  -2   4  10  161.57   20.04
  -2   4   9   12.78    5.59
   2  -4  -9   10.00    2.31
  -2   4   9    9.10    5.07
  -2   4   8   85.04   13.09
   2  -4  -8   73.85   11.56
   2  -4  -7   73.91    8.27
   2  -4  -7   78.38   11.34
  -2   4   7   63.85   10.79
  -2   4   6  237.84   19.22
   2  -4  -6  252.15   15.50
   2  -4  -6  263.65   19.00
  -2   4   5   17.00    4.70
   2  -4  -5   10.96    3.74
   2  -4  -5   16.56    4.78
  -2   4   4    6.81    2.17
   2  -4  -4   10.83    3.18
   2  -4  -4    8.52    3.26
  -2   4   3    0.96    1.75
  -2   4   3    4.02    2.61
   2  -4  -3    1.66    1.76
   2  -4  -3    3.35    2.01
  -2   4   2  866.12   27.07
   2  -4  -2  886.49   28.70
  -2   4   2  892.94   31.24
  -2   4   2  916.31   29.44
   2  -4  -2  924.55   24.51
  -2   4   1   81.20    8.74
  -2   4   1   70.30    7.04
  -2   4   1   75.39    8.77
   2  -4  -1   84.96    8.12
   2  -4  -1   80.37    6.30
  -2   4   0  388.64   19.30
  -2   4   0  407.60   19.43
   2  -4   0  374.89   15.60
   2  -4   0  409.51   15.03
   2  -4   1  260.50   10.45
  -2   4  -1  247.47   15.50
  -2   4  -1  255.07   15.13
   2  -4   1  236.73   11.75
  -2   4  -2 1392.28   36.27
  -2   4  -2 1369.54   35.28
   2  -4   2 1423.62   21.38
   2  -4   2 1403.26   19.14
  -2   4  -2 1471.58   28.76
  -2   4  -3    4.19    2.94
  -2   4  -3    1.71    2.32
   2  -4   3    3.54    1.28
  -2   4  -3    3.69    1.72
  -2   4  -4  231.65   15.16
  -2   4  -4  260.94   15.68
   2  -4   4  234.18   10.78
  -2   4  -4  241.01   10.82
   2  -4   5  152.89    7.57
   2  -4   5  143.64    9.55
   2  -4   5  137.51   11.42
  -2   4  -5  136.56   11.88
  -2   4  -5  151.66   12.70
  -2   4  -5  132.76    9.28
   2  -4   6  401.51   19.43
  -2   4  -6  396.51   17.76
   2  -4   6  379.72   13.92
   2  -4   6  394.95   17.70
   2  -4   7   47.43    5.51
   2  -4   7   67.97    8.06
  -2   4  -7   71.26    8.38
  -2   4  -8    2.89    2.58
   2  -4   8   -0.06    1.20
   2  -4   9    1.31    1.60
  -2   4  -9    4.25    3.59
   2  -4  10  518.71   21.30
   2  -4  10  493.02   23.74
  -2   4 -10  511.29   28.27
   2  -4  11   11.42    3.86
  -2   4 -11   13.82    5.05
   2  -4  12   14.05    5.07
  -2   4 -12   22.39    6.85
   2  -4  13    0.23    2.16
  -2   4 -13    6.45    4.03
  -2   4 -14  157.39   19.92
  -2   3  12   49.39   11.86
   2  -3 -12   28.61    8.65
  -2   3  12   44.33   11.17
  -2   3  11   20.95    7.69
  -2   3  11   21.95    7.45
   2  -3 -11   11.25    5.60
  -2   3  10  118.39   16.44
  -2   3  10  109.29   15.63
   2  -3 -10  125.09   16.27
  -2   3   9   20.77    6.79
   2  -3  -9   22.20    6.61
  -2   3   9   24.79    6.98
  -2   3   8   87.66   12.41
  -2   3   8   79.26   11.89
   2  -3  -8   94.35   12.43
   2  -3  -8   93.04    7.81
  -2   3   7  108.82   13.19
  -2   3   7  108.02   12.93
   2  -3  -7  106.52   12.31
   2  -3  -7  123.10    9.38
   2  -3  -7  115.21    8.63
   2  -3  -6  275.91   13.74
  -2   3   6  266.52   18.79
   2  -3  -6  303.64   14.93
  -2   3   6  298.58   20.49
   2  -3  -6  304.08   19.30
   2  -3  -6  250.78   13.78
   2  -3  -5    7.53    2.44
  -2   3   5    6.93    3.72
  -2   3   5    5.48    2.08
  -2   3   5    1.59    1.69
   2  -3  -5    2.36    1.68
   2  -3  -5    1.65    1.65
   2  -3  -5    4.79    1.79
  -2   3   4    0.12    1.25
   2  -3  -4    5.84    2.46
   2  -3  -4    1.72    1.11
  -2   3   4    0.83    2.06
   2  -3  -4    2.05    1.99
   2  -3  -4    4.21    2.13
  -2   3   3    0.94    1.36
   2  -3  -3    0.40    1.48
   2  -3  -3    0.46    0.84
   2  -3  -3    0.24    0.88
   2  -3  -3    1.10    1.37
  -2   3   3    2.57    2.08
   2  -3  -3    0.71    0.78
  -2   3   2 1927.89   41.35
   2  -3  -2 2025.68   41.20
  -2   3   2 1948.10   35.77
  -2   3   2 1860.23   37.45
   2  -3  -2 1924.66   40.26
   2  -3  -2 1931.59   36.92
   2  -3  -2 1900.58   30.95
   2  -3  -2 1976.34   36.32
   2  -3  -2 1906.90   37.82
   2  -3  -2 1957.70   38.32
  -2   3   1  492.58   19.04
   2  -3  -1  470.55   12.73
   2  -3  -1  492.68   19.09
  -2   3   1  484.64   15.75
   2  -3  -1  475.53   18.32
   2  -3  -1  507.78   19.68
  -2   3   1  471.54   19.43
   2  -3  -1  487.27   19.12
   2  -3   0  750.91   23.16
  -2   3   0  733.64   23.16
   2  -3   0  711.50   16.95
   2  -3   0  726.47   23.22
   2  -3   0  736.71   22.64
  -2   3   0  724.20   23.11
   2  -3   0  734.94   11.51
  -2   3   0  739.22   16.20
   2  -3   0  747.65   23.61
  -2   3  -1  169.16    7.73
   2  -3   1  164.48   11.10
  -2   3  -1  170.45   11.02
   2  -3   1  171.95    7.83
  -2   3  -1  180.14   11.45
   2  -3   1  175.06   11.01
   2  -3   1  180.00   11.13
   2  -3   1  183.35   11.69
  -2   3  -2  617.42   15.16
   2  -3   2  609.16   21.39
   2  -3   2  618.63   21.27
  -2   3  -2  601.95   20.81
   2  -3   2  606.69   20.68
   2  -3   2  602.26   20.71
   2  -3   2  590.07   10.17
  -2   3  -2  559.25   20.34
   2  -3   3  144.38    6.91
   2  -3   3  121.78    4.06
  -2   3  -3  117.80    9.44
   2  -3   3  122.93    9.65
   2  -3   3  129.20    9.60
  -2   3  -3  101.32    9.36
  -2   3  -3  118.16    6.30
   2  -3   3  118.14    9.62
  -2   3  -4   73.42    6.04
  -2   3  -4   58.29    7.10
   2  -3   4   63.13    6.84
   2  -3   4   78.29    7.41
  -2   3  -4   64.08    6.92
   2  -3   4   73.11    6.12
   2  -3   4   99.41    8.61
   2  -3   5   15.89    3.58
  -2   3  -5   15.57    3.40
   2  -3   5   13.67    3.41
   2  -3   5    8.30    2.54
  -2   3  -5   16.84    3.58
   2  -3   5   13.28    3.08
  -2   3  -6 1074.47   28.37
   2  -3   6 1093.51   28.67
   2  -3   6 1113.45   27.80
   2  -3   6 1120.95   30.49
  -2   3  -6 1097.54   30.38
   2  -3   6 1109.95   28.88
   2  -3   7  122.01    9.19
  -2   3  -7  119.11   11.23
   2  -3   7  122.53    9.54
   2  -3   7  119.59    9.54
   2  -3   8    9.69    3.05
   2  -3   8    5.13    2.08
   2  -3   8    7.10    2.39
  -2   3  -8    4.41    3.06
   2  -3   9   13.41    4.09
  -2   3  -9   23.82    6.22
  -2   3 -10  564.10   30.59
   2  -3  10  570.82   26.82
   2  -3  11   -1.29    2.60
  -2   3 -11   -0.93    3.36
   2  -3  12   30.63    7.15
  -2   3 -12   15.06    5.83
   2  -3  13    0.10    2.57
  -2   3 -13   -1.49    2.12
   2  -3  14  117.74   15.83
  -2   3 -14  129.81   18.61
  -2   2  13    5.35    4.59
  -2   2  13   12.17    6.34
   2  -2 -13   11.66    6.28
  -2   2  12    4.49    3.12
  -2   2  12    9.93    5.03
   2  -2 -12   16.90    6.78
  -2   2  11    1.81    1.80
  -2   2  11   11.41    5.52
   2  -2 -11    1.53    2.36
  -2   2  10  232.20   21.46
  -2   2  10  247.06   22.24
   2  -2 -10  231.81   21.34
  -2   2   9   22.08    7.69
  -2   2   9   24.78    6.67
   2  -2  -9   30.00    7.23
  -2   2   8  168.25   16.28
   2  -2  -8  178.32    8.62
   2  -2  -8  177.30   16.30
  -2   2   8  183.29   16.90
   2  -2  -7   99.35    7.00
  -2   2   7  104.32   11.83
  -2   2   7  100.31   11.67
   2  -2  -7   86.76   10.62
   2  -2  -7   88.63    7.09
  -2   2   7   92.22    6.96
  -2   2   6  285.22   12.54
   2  -2  -6  281.82   11.99
   2  -2  -6  312.76   13.56
   2  -2  -6  280.72   17.56
  -2   2   6  297.73   18.75
  -2   2   5   53.00    7.36
  -2   2   5   55.12    5.64
   2  -2  -5   50.35    5.19
   2  -2  -5   61.96    7.55
   2  -2  -5   54.71    5.67
  -2   2   4    4.96    1.95
   2  -2  -4    4.84    2.06
   2  -2  -4    4.81    1.66
   2  -2  -4    2.60    1.56
   2  -2  -4    8.68    2.41
  -2   2   4    4.83    1.78
   2  -2  -4    6.22    2.63
  -2   2   4    5.87    1.96
   2  -2  -3   10.72    2.62
   2  -2  -3    8.67    2.88
   2  -2  -3    9.76    2.38
   2  -2  -3    7.87    2.32
  -2   2   3    5.98    1.80
  -2   2   3   13.92    3.35
   2  -2  -3    7.10    2.15
   2  -2  -3   11.64    2.72
  -2   2   2 1115.16   27.81
   2  -2  -2 1165.15   24.55
   2  -2  -2 1100.00   25.49
   2  -2  -2 1127.25   25.79
   2  -2  -2 1141.35   27.68
  -2   2   2 1138.51   21.03
   2  -2  -2 1153.74   21.38
   2  -2  -2 1209.36   26.56
  -2   2   2 1135.66   25.72
  -2   2   1   38.26    5.17
   2  -2  -1   44.20    4.06
   2  -2  -1   45.70    5.25
  -2   2   1   49.76    5.29
   2  -2  -1   45.20    5.29
  -2   2   1   41.42    3.05
   2  -2  -1   43.21    5.13
  -2   2   1   38.81    4.92
   2  -2  -1   44.96    3.18
   2  -2   0   30.57    4.51
   2  -2   0   37.35    2.60
  -2   2   0   36.93    4.82
   2  -2   0   40.43    4.84
   2  -2   0   30.64    4.44
  -2   2   0   33.15    4.53
  -2   2   0   37.13    4.58
  -2   2   0   34.90    2.66
  -2   2  -1    0.33    0.34
  -2   2  -1    0.41    1.20
   2  -2   1    2.20    1.79
  -2   2  -1    1.78    1.28
  -2   2  -1    2.78    1.70
   2  -2   1    2.52    1.70
   2  -2   1   -0.23    0.96
   2  -2   2  191.56   10.67
  -2   2  -2  202.50    7.15
   2  -2   2  229.54   11.61
  -2   2  -2  192.34   10.75
  -2   2  -2  204.70   10.81
   2  -2   3   54.73    5.65
   2  -2   3   54.37    5.78
  -2   2  -3   54.58    4.75
   2  -2   3   52.56    3.38
  -2   2  -3   42.46    5.59
  -2   2  -4  644.13   15.43
   2  -2   4  624.87   15.07
   2  -2   4  642.28   19.33
  -2   2  -4  629.28   19.18
   2  -2   4  639.44   19.27
  -2   2  -4  606.75   18.61
  -2   2  -5    3.74    1.56
   2  -2   5    6.22    1.92
  -2   2  -5    5.05    1.83
   2  -2   5    4.46    1.84
  -2   2  -5    5.24    2.08
   2  -2   6 2797.76   43.99
  -2   2  -6 2942.53   40.37
  -2   2  -6 2934.97   45.01
   2  -2   6 2967.05   39.81
  -2   2  -6 2869.37   52.04
   2  -2   6 2729.42   39.93
   2  -2   7    2.16    1.85
  -2   2  -7    2.41    1.55
  -2   2  -7    3.48    1.69
   2  -2   7    1.99    1.26
   2  -2   7    2.07    1.02
  -2   2  -7    2.40    1.98
   2  -2   8    1.46    0.99
   2  -2   8    1.46    1.67
  -2   2  -8    3.38    3.74
   2  -2   9    5.87    3.56
  -2   2  -9   -0.89    2.37
   2  -2  10  422.37   24.56
  -2   2 -10  378.05   25.85
   2  -2  11    5.65    4.22
  -2   2 -11    1.50    2.16
   2  -2  12   70.38   11.41
  -2   2 -12   74.06   12.89
   2  -2  13    6.54    3.78
   2  -2  13    3.07    3.42
  -2   2 -13    3.28    4.06
   2  -2  14  104.13   15.39
  -2   2 -14  136.07   19.88
   2  -2  15    4.45    4.11
  -2   1  14  108.89   17.76
  -2   1  13    5.65    4.78
  -2   1  13    6.79    4.21
   2  -1 -13   21.42    7.58
  -2   1  12   43.72   10.32
  -2   1  12   47.36   10.56
   2  -1 -12   28.81    8.32
  -2   1  11   11.47    5.11
  -2   1  11   16.85    6.20
   2  -1 -11   11.09    5.01
   2  -1 -10  523.80   31.19
  -2   1  10  543.43   31.07
  -2   1   9    3.34    2.39
   2  -1  -9    3.40    0.72
   2  -1  -9    2.70    0.65
   2  -1  -9    3.29    2.62
  -2   1   8  321.49   20.88
   2  -1  -8  307.30    9.77
  -2   1   8  310.03   10.55
   2  -1  -8  276.18   19.80
  -2   1   7    5.79    2.81
  -2   1   7    2.44    1.24
   2  -1  -7    3.53    2.57
  -2   1   6  188.80   13.61
  -2   1   6  205.83    9.60
  -2   1   6  201.81   14.62
   2  -1  -6  202.04   14.38
  -2   1   6  213.16    9.89
  -2   1   5    0.89    0.75
  -2   1   5    0.27    1.48
  -2   1   5   -0.31    0.51
  -2   1   5    0.40    1.65
  -2   1   5   -1.77    1.32
   2  -1  -5    0.76    1.19
   2  -1  -4   81.05    7.04
  -2   1   4   81.52    7.74
  -2   1   4   77.08    6.16
   2  -1  -4   87.81    6.49
  -2   1   4   89.15    7.80
  -2   1   4   85.93    6.39
   2  -1  -4   82.68    7.51
  -2   1   4   70.27    6.74
   2  -1  -3    2.32    1.56
  -2   1   3    3.53    1.78
  -2   1   3    3.33    1.49
  -2   1   3    1.63    1.36
   2  -1  -3    5.88    1.88
  -2   1   3    1.38    1.33
  -2   1   3    1.29    1.22
   2  -1  -3    3.04    1.72
   2  -1  -2  748.89   19.64
   2  -1  -2  782.41   19.39
   2  -1  -2  732.15   16.05
  -2   1   2  730.98   16.29
  -2   1   2  699.43   17.27
  -2   1   2  750.43   18.73
  -2   1   2  735.44   18.72
   2  -1  -2  709.72   16.14
   2  -1  -1    5.51    1.43
   2  -1  -1    6.00    1.76
   2  -1  -1    5.96    1.67
  -2   1   1    5.49    1.95
  -2   1   1    5.92    1.80
  -2   1   1    3.87    1.93
  -2   1   1    6.92    1.55
  -2   1   0  343.00   11.05
   2  -1   0  352.64   11.17
  -2   1   0  334.33   12.54
  -2   1   0  342.42   12.95
   2  -1   0  347.60   13.09
  -2   1  -1   70.16    5.13
  -2   1  -1   68.46    5.73
   2  -1   1   74.75    6.27
  -2   1  -1   72.96    5.96
  -2   1  -2 1412.87   25.78
  -2   1  -2 1381.03   19.02
   2  -1   2 1382.65   25.71
  -2   1  -2 1351.71   25.83
  -2   1  -3  433.98   14.32
  -2   1  -3  418.28   15.14
   2  -1   3  419.70   14.41
   2  -1   3  426.66   12.93
  -2   1  -3  411.88   14.26
   2  -1   4  550.96   17.09
  -2   1  -4  578.28   16.47
   2  -1   4  533.00   15.96
  -2   1  -4  540.48   19.56
  -2   1  -4  525.59   15.83
  -2   1  -5    3.97    1.58
   2  -1   5    3.75    2.01
  -2   1  -5    2.56    1.26
  -2   1  -5    3.61    1.75
  -2   1  -5    3.42    2.17
  -2   1  -6 1072.42   21.39
   2  -1   6 1040.44   29.94
  -2   1  -6 1117.04   30.75
  -2   1  -6 1033.35   33.40
  -2   1  -7   76.11   10.01
   2  -1   7   78.04    8.88
   2  -1   7   79.16    5.49
  -2   1  -7   76.93    5.31
   2  -1   8    0.84    1.29
  -2   1  -8    3.04    2.69
   2  -1   8    2.52    0.95
   2  -1   9   -1.37    2.71
  -2   1  -9    0.61    2.78
   2  -1  10  541.14   29.42
  -2   1 -10  606.83   34.02
   2  -1  10  588.62   34.22
   2  -1  11   40.05    9.66
   2  -1  11   20.96    6.42
  -2   1 -11   18.35    6.42
   2  -1  12   89.23   15.13
   2  -1  12   82.46   12.90
  -2   1 -12  102.21   15.64
   2  -1  13   32.90    9.88
   2  -1  13   27.58    8.17
  -2   1 -13   35.64    9.83
   2  -1  14   99.15   15.52
  -2   0  14  177.19   21.65
  -2   0  14  232.55   24.81
   2   0 -14  187.49   22.73
  -2   0  13   11.57    5.37
  -2   0  13   10.21    4.69
   2   0 -13    7.18    5.46
  -2   0  12   31.80    8.36
   2   0 -12   31.84    8.90
  -2   0  11    0.92    1.64
   2   0 -11    1.32    2.62
  -2   0  10  395.04   25.32
   2   0 -10  341.38   24.45
  -2   0   9   47.44    8.76
  -2   0   9   38.28    7.30
   2   0  -9   53.86    3.45
  -2   0   9   47.58    3.71
   2   0  -9   57.34    9.31
   2   0  -8  164.86   14.81
  -2   0   8  181.44   14.69
  -2   0   8  198.07    8.50
  -2   0   8  157.41   14.48
   2   0  -8  187.23    7.86
  -2   0   8  184.85    8.48
  -2   0   7   47.99    7.12
  -2   0   7   35.54    6.44
  -2   0   7   39.66    4.12
   2   0  -7   39.88    6.59
  -2   0   6  215.35   14.46
  -2   0   6  206.51    9.81
  -2   0   6  182.33   12.28
   2   0  -6  205.65   14.15
  -2   0   5    0.80    1.17
  -2   0   5    1.28    1.54
  -2   0   5    0.07    1.14
  -2   0   5    1.46    1.86
   2   0  -5   -0.11    1.56
   2   0  -4  367.67   15.69
  -2   0   4  352.49   13.08
  -2   0   4  364.42   15.36
  -2   0   4  347.04   13.20
  -2   0   3  132.06    7.86
  -2   0   3  127.78    8.21
   2   0  -3  123.85    8.19
  -2   0   3  127.31    6.30
  -2   0   2  745.41   17.83
   2   0  -2  753.25   17.96
  -2   0   2  773.18   10.60
   2   0  -1   49.71    3.42
   2   0  -1   54.98    3.79
  -2   0   0  476.98    9.21
   2   0   0  492.71    9.34
  -2   0   0  482.66   11.25
  -2   0  -1   59.63    5.34
  -2   0  -2  629.39   17.22
  -2   0  -2  629.16   17.26
  -2   0  -3  733.11   20.79
  -2   0  -3  678.18   17.93
   2   0   4   77.88    7.63
  -2   0  -4   74.45    7.38
  -2   0  -4   70.82    5.75
   2   0   5   85.37    8.65
  -2   0  -5  115.23   10.96
  -2   0  -5   98.75    6.56
   2   0   6  472.32   22.05
  -2   0  -6  470.06   13.47
   2   0   6  484.01   24.34
  -2   0  -6  458.48   13.66
   2   0   6  470.79   13.37
  -2   0  -6  466.83   23.88
   2   0   7    1.50    2.00
  -2   0  -7    0.11    0.58
   2   0   7   -0.18    0.42
  -2   0  -7    0.10    0.46
  -2   0  -7   -1.01    1.62
   2   0   7    3.11    3.00
   2   0   8   36.24    7.93
   2   0   8   47.37    8.00
   2   0   8   41.46    2.62
  -2   0  -8   44.85    8.44
  -2   0  -9   40.38    8.76
   2   0   9   42.97    8.38
   2   0   9   44.43    9.26
   2   0  10  314.84   23.85
   2   0  10  301.28   25.25
  -2   0 -10  326.42   26.03
   2   0  11   89.82   13.32
  -2   0 -11  121.18   17.02
   2   0  11  101.95   15.67
   2   0  12   -3.67    4.85
   2   0  12    6.04    4.54
  -2   0 -12   10.15    5.77
   2   0  13   26.05    8.54
  -2  -1  15    5.03    3.20
  -2  -1  15   11.10    6.33
  -2  -1  14  256.30   25.46
   2   1 -14  269.36   26.93
  -2  -1  13   38.28    9.18
   2   1 -13   35.37    9.40
  -2  -1  12    9.60    4.63
   2   1 -12    8.03    4.74
  -2  -1  11    9.29    4.66
  -2  -1  11    5.30    3.20
   2   1 -11    2.46    2.20
  -2  -1  10  233.24   19.26
   2   1 -10  243.52    8.45
   2   1 -10  248.77   20.52
  -2  -1  10  238.22    9.36
  -2  -1   9    1.93    0.99
   2   1  -9    0.10    0.57
  -2  -1   9    0.20    1.55
   2   1  -9   -1.29    1.71
  -2  -1   8  369.56   21.53
   2   1  -8  353.56   21.40
   2   1  -8  389.48   13.41
  -2  -1   7  221.92   15.66
   2   1  -7  205.06   15.30
   2   1  -7  212.30   10.21
   2   1  -6 1315.92   25.41
   2   1  -6 1369.80   36.33
  -2  -1   5  206.10   13.02
   2   1  -5  202.49   12.97
   2   1  -5  191.68    9.73
  -2  -1   4  706.44   22.24
   2   1  -4  694.12   22.21
   2   1  -4  676.65   18.56
  -2  -1   3  155.11    9.73
   2   1  -2 1917.90   30.21
  -2  -1   1    4.85    1.99
  -2  -1   1    5.55    1.19
   2   1  -1    0.94    0.64
   2   1   0  128.86    6.48
  -2  -1   0  115.95    7.65
  -2  -1   0  132.20    6.49
   2   1   1   99.40    7.17
   2   1   1  111.69    7.27
   2   1   2  889.92   23.76
  -2  -1  -2  909.61   24.95
   2   1   2  864.23   21.10
   2   1   3  774.24   24.94
  -2  -1  -3  866.34   26.29
   2   1   3  799.65   20.15
   2   1   4  304.05   17.36
   2   1   4  303.29   12.40
   2   1   5   29.30    3.77
   2   1   5   20.80    4.88
  -2  -1  -5   42.43    7.33
   2   1   5   35.78    6.69
   2   1   6  563.74   27.73
   2   1   6  498.85   24.93
  -2  -1  -6  530.75   27.10
  -2  -1  -6  533.51   15.81
   2   1   6  527.67   15.31
   2   1   7    0.22    1.87
   2   1   7    0.49    0.64
   2   1   7    3.26    2.48
  -2  -1  -7    1.13    1.04
  -2  -1  -7   -1.56    2.71
   2   1   8   10.84    4.85
  -2  -1  -8   13.12    4.98
   2   1   8   18.93    5.83
   2   1   9    1.02    2.10
   2   1   9   -2.20    3.24
  -2  -1  -9    2.09    3.12
   2   1  10  109.32   15.02
  -2  -1 -10  123.02   16.97
   2   1  10  141.22   18.33
   2   1  11    2.54    2.78
   2   1  11    4.95    3.75
  -2  -1 -11   -1.10    4.12
   2   1  12    7.81    5.48
   2   1  12   11.53    6.66
  -2  -1 -12    6.64    5.19
   2   2 -15   -0.84    3.16
  -2  -2  15    6.51    5.69
  -2  -2  14  278.59   25.89
   2   2 -14  294.88   27.86
   2   2 -13   62.88   12.41
  -2  -2  13   50.07   10.31
  -2  -2  13   42.66    9.85
  -2  -2  12    2.21    2.56
   2   2 -12    3.26    3.37
  -2  -2  11   18.07    5.94
   2   2 -11   11.80    2.29
   2   2 -11   13.79    5.52
  -2  -2  10  287.11   21.16
   2   2 -10  303.73   12.86
   2   2 -10  280.35   21.59
   2   2  -9   40.39    7.74
  -2  -2   9   42.68    7.95
   2   2  -9   45.76    5.33
  -2  -2   8  211.78   16.03
   2   2  -8  231.45   17.37
   2   2  -8  235.62   12.15
   2   2  -7   23.42    5.38
   2   2  -7   33.03    4.66
   2   2  -6 1362.65   37.25
   2   2  -6 1312.25   28.90
  -2  -2   5   46.38    6.52
   2   2  -5   40.51    6.17
   2   2  -5   37.69    4.94
  -2  -2   4  436.44   18.73
   2   2  -4  423.28   16.50
   2   2  -3   35.49    4.91
  -2  -2   3   36.12    5.25
   2   2  -3   27.62    4.53
  -2  -2   2  906.30   24.89
   2   2  -2  931.53   25.05
   2   2  -2  942.40   24.66
   2   2  -1   12.67    1.36
  -2  -2   1   11.16    2.37
   2   2  -1    4.72    1.91
   2   2  -1   11.55    2.98
  -2  -2   1    9.55    2.78
   2   2   0   87.38    7.62
  -2  -2   0   92.49    8.40
  -2  -2   0  100.17    3.89
  -2  -2   0  104.63    7.64
   2   2   1  248.19   12.76
   2   2   1  259.26   13.35
  -2  -2  -1  225.02   13.81
  -2  -2  -1  256.65    8.42
  -2  -2  -1  260.29   13.17
  -2  -2  -2  421.84   18.45
   2   2   2  375.06   15.72
   2   2   2  415.99   18.49
   2   2   3  330.04   17.99
   2   2   3  297.97   13.88
   2   2   4  184.13   14.56
   2   2   4  174.83   10.58
   2   2   5   -0.31    2.18
   2   2   5    0.35    0.73
   2   2   6  453.02   26.40
  -2  -2  -6  454.34   26.75
   2   2   6  449.79   16.22
  -2  -2  -7   38.67    4.61
   2   2   7   37.87    8.17
   2   2   7   39.17    4.68
  -2  -2  -7   39.12    8.81
   2   2   8   35.85    9.26
  -2  -2  -8   19.29    6.41
   2   2   9    7.06    3.82
  -2  -2  -9    0.90    2.74
   2   2  10  219.43   23.45
  -2  -2 -10  190.56   22.15
  -2  -2 -11   16.05    6.44
   2   2  11   39.97   10.99
   2   3 -15   -1.16    4.58
  -2  -3  14  252.80   24.11
   2   3 -14  248.07   25.23
   2   3 -13   61.19   11.89
  -2  -3  13   64.81   11.58
   2   3 -12    9.32    5.10
  -2  -3  12    7.07    3.94
   2   3 -11    0.18    2.55
  -2  -3  11   -0.88    2.54
   2   3 -11    0.59    1.34
  -2  -3  10  397.47   24.46
   2   3 -10  432.06   18.32
   2   3 -10  421.25   26.62
   2   3  -9   24.38    4.46
   2   3  -9   15.22    4.81
   2   3  -8   52.94    8.59
   2   3  -8   51.50    6.51
   2   3  -7  140.09   10.70
   2   3  -7  146.44   13.48
   2   3  -6 1019.84   28.82
   2   3  -6  988.60   32.97
  -2  -3   6 1046.21   29.39
   2   3  -5   42.91    6.09
  -2  -3   5   53.89    6.79
  -2  -3   4    5.84    2.40
   2   3  -4    8.80    3.23
  -2  -3   4    1.29    1.27
   2   3  -3  202.62    9.41
   2   3  -3  199.55   12.78
   2   3  -3  218.60   13.98
  -2  -3   3  207.98   13.09
   2   3  -2  132.39   10.89
   2   3  -2  117.35    6.33
  -2  -3   2  115.66   10.14
   2   3  -2  117.54    9.90
  -2  -3   2  111.02    9.60
  -2  -3   1  153.01   10.33
   2   3  -1  152.95    7.02
  -2  -3   1  159.25   12.23
   2   3  -1  154.38   11.91
   2   3  -1  153.81   11.38
  -2  -3   1  170.80   11.92
  -2  -3   0   10.46    3.19
   2   3   0   14.54    3.82
  -2  -3   0   13.91    3.38
  -2  -3   0   17.98    3.83
  -2  -3   0   16.51    2.33
  -2  -3  -1  215.31   13.93
  -2  -3  -1  227.14    9.83
  -2  -3  -1  212.93   15.11
   2   3   1  209.55   13.09
  -2  -3  -1  202.81   13.01
  -2  -3  -2  597.37   18.18
   2   3   2  555.08   21.50
   2   3   3  140.07   13.13
  -2  -3  -3  131.45    9.67
   2   3   3  117.15    9.87
   2   3   4   82.85   10.87
  -2  -3  -4   79.24    8.28
   2   3   4   87.08    8.43
   2   3   5    1.78    1.26
   2   3   5   -0.20    2.25
   2   3   6  412.19   27.26
  -2  -3  -6  428.54   27.72
   2   3   6  446.84   18.60
   2   3   7   19.37    6.91
  -2  -3  -7   14.42    5.85
   2   3   8   99.10   15.09
  -2  -3  -8   75.62   13.13
   2   3   9   31.92    8.97
  -2  -3  -9   22.14    7.26
   2   3  10  105.26   17.21
  -2  -3 -10  103.39   16.96
  -2  -4  16   51.07   11.66
   2   4 -15   -0.64    2.66
  -2  -4  15    2.18    2.34
  -2  -4  14  243.89   23.25
   2   4 -14  248.69   25.51
  -2  -4  13   24.20    7.82
   2   4 -13   22.86    7.11
   2   4 -12   38.82    6.19
  -2  -4  12   42.24    8.88
   2   4 -12   44.12    9.75
  -2  -4  11   -2.22    2.81
   2   4 -11    7.19    2.81
   2   4 -11    3.32    2.98
   2   4 -10  624.34   25.09
   2   4 -10  580.35   31.89
   2   4  -9   -0.31    1.30
   2   4  -9    2.29    3.01
   2   4  -8   12.85    3.96
   2   4  -8   15.02    4.54
   2   4  -7   10.96    3.76
   2   4  -6  515.73   23.05
   2   4  -5  293.25   17.25
   2   4  -4   39.44    5.10
   2   4  -4   42.61    6.65
   2   4  -3   13.69    2.80
   2   4  -3   11.70    3.17
  -2  -4   3   13.42    4.34
   2   4  -2  132.05    8.21
  -2  -4   2  105.08   11.03
   2   4  -2  116.52   11.02
   2   4  -1   50.60    5.06
  -2  -4   1   55.78    5.20
  -2  -4   1   27.28    5.66
   2   4  -1   48.11    7.14
  -2  -4   0  548.34   16.52
  -2  -4   0  507.62   25.10
   2   4   0  506.40   22.73
   2   4   1    2.28    1.56
  -2  -4  -1    4.81    1.79
  -2  -4  -1    4.83    3.21
   2   4   2  685.59   26.55
  -2  -4  -2  718.40   22.40
  -2  -4  -2  713.38   31.99
  -2  -4  -3  121.42    9.93
   2   4   3  107.06   10.48
   2   4   4    1.24    1.73
   2   4   5   42.26    6.65
  -2  -4  -6  194.50   19.98
   2   4   6  157.55   12.53
   2   4   6  159.82   18.32
   2   4   7   18.22    6.63
  -2  -4  -7   22.39    7.35
   2   4   8   98.91   15.64
  -2  -4  -8   96.10   15.60
   2   4   9   16.85    6.43
  -2  -4  -9   22.18    8.06
  -2  -5  16    7.10    4.54
  -2  -5  15    0.74    2.07
   2   5 -15  191.57   23.16
   2   5 -14  191.65   22.35
  -2  -5  14  176.75   19.97
   2   5 -13    2.08    2.67
  -2  -5  13    1.76    3.12
   2   5 -12   34.99    6.63
   2   5 -12   27.05    7.99
  -2  -5  12   41.45    9.16
   2   5 -11   38.60    6.90
   2   5 -11   30.92    7.70
   2   5 -10  484.49   24.73
   2   5  -9    2.02    2.30
   2   5  -8   18.75    5.11
   2   5  -7   23.24    5.28
   2   5  -6  824.42   28.19
   2   5  -6  787.96   31.15
   2   5  -5    0.05    2.12
   2   5  -5    2.27    1.96
   2   5  -4  479.32   19.18
   2   5  -4  454.89   23.58
   2   5  -3    2.13    2.20
   2   5  -3    1.54    1.30
  -2  -5   3    4.99    3.27
   2   5  -2  536.35   19.10
  -2  -5   2  514.16   26.76
   2   5  -2  495.61   24.92
  -2  -5   1   54.96    6.10
  -2  -5   1   58.30    9.26
   2   5  -1   50.43    5.95
   2   5  -1   58.16    8.54
   2   5   0   60.62    8.60
  -2  -5   0   54.08    9.15
  -2  -5   0   64.19    6.65
  -2  -5  -1    6.53    2.32
  -2  -5  -1   12.73    4.72
   2   5   1   12.40    4.08
  -2  -5  -2   87.58   12.37
   2   5   2   89.42   10.70
   2   5   3   28.48    6.15
  -2  -5  -3   29.71    7.67
   2   5   4    8.85    3.58
  -2  -5  -4   18.76    7.75
   2   5   5   54.85    8.32
  -2  -5  -6   87.87   14.63
  -2  -5  -7   15.27    6.78
  -2  -5  -8   88.49   15.86
   2   6 -15    1.18    2.71
  -2  -6  15    5.47    4.25
  -2  -6  14  148.63   18.64
   2   6 -14  131.49   18.80
  -2  -6  13   -1.21    2.96
   2   6 -13   -0.56    1.76
   2   6 -12   37.00    7.59
   2   6 -11   58.15    9.47
   2   6 -10  394.89   24.56
   2   6  -9   11.90    4.67
   2   6  -8   64.83   10.02
   2   6  -8   68.20    9.58
   2   6  -7    3.85    3.48
   2   6  -7    1.02    2.67
   2   6  -6  613.67   30.31
   2   6  -6  649.93   26.63
   2   6  -5   10.48    4.59
   2   6  -5    5.68    2.61
   2   6  -4  129.11   10.96
   2   6  -4  115.26   13.16
   2   6  -3    0.68    1.38
  -2  -6   3   -1.76    2.83
   2   6  -3   -1.51    1.86
   2   6  -2  137.45   11.00
  -2  -6   2  125.37   14.73
   2   6  -2  137.81   14.57
   2   6  -1  109.96   10.03
  -2  -6   1  121.12   14.67
   2   6  -1  105.00   12.50
   2   6   0    1.97    1.84
  -2  -6   0   -1.51    3.55
   2   6   1   11.15    4.67
  -2  -6  -1   15.87    5.56
  -2  -6  -2  139.17   16.91
   2   6   2  141.75   14.88
   2   6   3    4.08    3.41
  -2  -6  -3    7.26    4.98
   2   6   4   70.66   10.43
  -2  -6  -4   67.83   12.80
  -2  -6  -5    6.30    2.81
  -2  -6  -6   86.77   15.46
  -2  -6  -6   50.24   11.58
  -2  -7  15    6.81    4.29
  -2  -7  14  103.00   15.43
   2   7 -13   39.96    8.86
   2   7 -12   73.93   11.62
   2   7 -11    0.41    1.80
   2   7 -10  230.17   19.99
   2   7 -10  218.31   19.89
   2   7  -9   12.52    4.73
   2   7  -9   14.51    4.86
   2   7  -8    5.27    3.47
   2   7  -8    8.76    4.91
   2   7  -7   10.56    5.04
   2   7  -7    8.13    3.60
   2   7  -6  215.84   16.38
   2   7  -6  216.13   19.47
   2   7  -5    5.73    3.02
   2   7  -5    9.01    4.20
   2   7  -4   45.25    7.21
   2   7  -4   52.88    9.69
  -2  -7   3   21.69    6.59
   2   7  -3   32.46    5.90
   2   7  -3   32.77    8.10
   2   7  -2  239.61   16.30
  -2  -7   2  255.71   22.45
   2   7  -2  212.85   19.58
  -2  -7   1   59.35   11.44
   2   7  -1   62.34   10.79
  -2  -7   0  175.01   19.46
   2   7   0  166.64   17.30
   2   7   1   27.60    7.28
  -2  -7  -1   30.53    8.78
  -2  -7  -2  147.75   18.82
   2   7   2  165.46   17.37
   2   7   3    6.02    3.68
  -2  -7  -3   14.60    6.45
   2   7   4   14.74    5.22
  -2  -7  -4   24.24    8.59
  -2  -8  15   -6.20    4.32
   2   8 -13   40.92    9.95
   2   8 -13   44.11    9.57
   2   8 -12   58.60   11.41
   2   8 -12   71.38   12.15
   2   8 -11   49.93   10.48
   2   8 -11   42.95    9.51
   2   8 -10   99.78   13.66
   2   8 -10  113.36   15.46
   2   8  -9   20.41    7.15
   2   8  -9   13.98    5.30
   2   8  -8    0.04    2.08
   2   8  -8    1.69    1.93
   2   8  -7   38.97    7.74
   2   8  -7   34.14    8.68
   2   8  -6  126.13   13.48
   2   8  -6  140.76   17.23
   2   8  -5    3.63    2.55
   2   8  -5    6.68    3.35
   2   8  -4   51.91   10.33
   2   8  -4   62.79    9.23
  -2  -8   3   70.96   12.55
   2   8  -3   62.17    9.03
   2   8  -3   60.92   11.45
  -2  -8   2   96.35   15.21
   2   8  -2   89.65   13.98
   2   8  -1   41.86    9.72
  -2  -8   1   51.06   11.13
   2   8   0   51.61   10.76
  -2  -8   0   33.04    9.10
   2   8   1    0.82    2.22
  -2  -8  -1    2.15    3.24
   2   8   2    0.30    2.77
  -2  -8  -2   11.71    6.16
   2   8   3   -1.21    2.06
   2   9 -13   -7.20    4.67
   2   9 -13    7.59    3.79
   2   9 -12   72.48   12.93
   2   9 -12   93.07   14.95
   2   9 -11   28.82    8.01
   2   9 -11   55.55   11.47
   2   9 -10   82.88   14.00
   2   9 -10  101.82   14.45
   2   9  -9    6.17    3.40
   2   9  -9   16.16    5.53
   2   9  -8   28.96    8.75
   2   9  -8   14.10    4.69
   2   9  -7    5.90    4.11
   2   9  -7    0.66    3.26
   2   9  -6   88.25   14.57
   2   9  -5   36.04    9.46
   2   9  -4   62.61   12.53
   2   9  -3    2.10    2.68
  -2  -9   3   -0.22    3.10
   2   9  -2   37.54    9.47
  -2  -9   2   51.47   11.90
   2   9  -1   84.78   14.34
  -2  -9   1   92.77   16.20
   2   9   0   31.67    8.81
   2   9   1   -0.18    2.14
   2   9   2   27.19    8.60
   3 -10  -3   20.03    7.90
   3 -10  -2    3.63    3.47
   3 -10  -1   13.99    5.58
   3 -10  -1   20.98    7.96
   3 -10   0   22.63    7.18
   3 -10   0   12.55    5.83
  -3  10   0   20.77    7.46
   3 -10   1   49.90   10.37
  -3  10  -1   70.74   13.75
   3 -10   1   62.94   13.24
  -3  10  -2    6.99    5.43
   3 -10   2    5.61    4.70
  -3  10  -3   23.83    8.86
   3 -10   3   -1.10    3.21
  -3  10  -4    0.44    2.08
   3 -10   4    3.78    4.69
  -3  10  -5   74.08   13.72
   3 -10   5   37.28   10.11
   3 -10   6    6.47    5.53
  -3  10  -6    1.64    2.31
   3 -10   7  108.49   16.90
  -3  10  -7  109.31   16.81
   3 -10   8   25.28    8.39
   3 -10   9   44.94   11.46
   3  -9  -5    6.04    4.48
   3  -9  -5    3.29    4.36
   3  -9  -4    8.70    5.46
   3  -9  -4   15.65    6.56
   3  -9  -3    5.55    3.96
   3  -9  -3   14.07    5.80
   3  -9  -2    1.87    2.55
   3  -9  -2    3.30    3.25
   3  -9  -1   74.23   13.20
  -3   9   1   65.08   12.82
   3  -9  -1   56.44   10.54
  -3   9   0   -2.35    1.96
   3  -9   0   -1.55    2.67
   3  -9   0    1.77    3.40
   3  -9   1  175.84   17.81
   3  -9   1  178.57   20.50
  -3   9  -1  169.08   19.79
  -3   9  -2    9.48    5.25
   3  -9   2    6.79    4.50
   3  -9   3   52.74   11.25
  -3   9  -3   40.24    9.53
   3  -9   4   51.22   11.08
  -3   9  -4   41.52    9.71
  -3   9  -5   64.73   12.24
   3  -9   5   51.64   11.10
  -3   9  -6    1.25    2.27
   3  -9   6    2.07    2.85
  -3   9  -7   66.91   12.85
   3  -9   7   57.27   11.66
   3  -9   8   10.10    4.92
  -3   9  -8   25.78    8.64
  -3   9  -9   55.44   12.00
   3  -9   9   77.78   13.55
  -3   9 -10   16.42    6.62
   3  -9  10    7.71    4.31
   3  -9  11    9.35    4.71
   3  -8  -7   19.31    7.70
   3  -8  -6    5.90    3.95
   3  -8  -5   17.63    6.30
   3  -8  -5   11.27    5.04
   3  -8  -4    7.56    4.04
   3  -8  -4    6.68    3.56
   3  -8  -3   90.66   13.67
   3  -8  -3   82.03   12.74
   3  -8  -2    4.48    3.23
   3  -8  -2    5.44    2.98
  -3   8   1   87.23   13.92
   3  -8  -1   99.27   12.88
   3  -8  -1   88.12   13.61
  -3   8   0   17.90    6.25
   3  -8   0   20.20    5.40
   3  -8   0   27.24    7.75
   3  -8   1   65.89   11.80
   3  -8   1   73.08   10.44
  -3   8  -1   81.25   12.92
  -3   8  -2   -2.72    3.21
   3  -8   2    0.39    3.03
  -3   8  -3   15.34    6.36
  -3   8  -4  166.92   18.04
   3  -8   4  145.88   17.63
  -3   8  -5  165.17   18.02
   3  -8   5  163.93   18.24
  -3   8  -6   17.80    6.50
   3  -8   6   21.16    7.01
  -3   8  -7   84.59   13.35
   3  -8   7   75.92   12.64
  -3   8  -8   -1.71    2.80
   3  -8   8   -4.02    4.37
  -3   8  -9  161.59   19.27
   3  -8   9  144.34   17.43
  -3   8 -10   24.52    7.65
   3  -8  10   16.73    6.28
  -3   8 -11   27.84    8.81
   3  -8  11    9.17    4.18
   3  -7  -8   13.85    5.30
   3  -7  -7   80.54   12.79
   3  -7  -6   -2.36    2.87
   3  -7  -6   -4.96    3.21
   3  -7  -5   90.61   12.70
   3  -7  -5   87.71   13.29
   3  -7  -5   93.68   12.06
   3  -7  -4    2.43    2.67
   3  -7  -4   -0.27    2.31
   3  -7  -4    1.41    1.81
   3  -7  -3   68.49   11.03
   3  -7  -3   63.93   10.33
   3  -7  -3   72.81    9.39
  -3   7   2   14.03    4.75
   3  -7  -2    9.35    4.63
   3  -7  -2    4.18    2.02
   3  -7  -2   10.71    3.62
  -3   7   1   34.63    7.79
   3  -7  -1   51.52    9.70
   3  -7  -1   41.69    7.56
   3  -7  -1   47.68    6.37
  -3   7   0  141.62   15.84
   3  -7   0  110.90   11.85
   3  -7   0  138.81   15.63
   3  -7   0  114.45    8.83
   3  -7   1  177.51   17.68
  -3   7  -1  204.92   18.93
   3  -7   1  186.39   14.87
   3  -7   2    6.73    1.79
  -3   7  -2   13.95    5.29
   3  -7   2    7.69    3.63
  -3   7  -3   63.85   10.14
   3  -7   3   49.57    9.82
   3  -7   3   66.38    5.23
   3  -7   4  104.59   13.62
  -3   7  -4   86.06   12.23
  -3   7  -5  445.62   27.90
   3  -7   5  463.97   28.48
   3  -7   6   16.10    5.48
  -3   7  -6   19.26    6.31
  -3   7  -7   22.95    6.66
   3  -7   7   21.41    6.34
  -3   7  -8   -0.40    3.14
   3  -7   8    0.29    2.65
   3  -7   9   82.61   12.12
  -3   7  -9  102.42   14.80
  -3   7 -10    4.24    4.79
   3  -7  10   -3.97    3.40
  -3   7 -11   19.88    7.20
   3  -7  11   29.41    7.25
  -3   7 -12   56.61   11.89
   3  -6 -10    4.95    2.93
  -3   6   9   24.51    8.50
   3  -6  -9   22.94    7.45
  -3   6   8   42.26    9.87
   3  -6  -8   48.68    9.99
  -3   6   7  160.11   18.47
   3  -6  -7  164.73   15.71
   3  -6  -7  151.67   16.76
  -3   6   6    7.17    3.80
   3  -6  -6    8.84    4.27
   3  -6  -6    6.54    3.85
  -3   6   5   82.99   12.02
   3  -6  -5   82.04   11.19
   3  -6  -5   89.88   11.26
  -3   6   4   15.77    5.20
   3  -6  -4   14.54    4.97
   3  -6  -4   15.47    4.38
   3  -6  -3  114.10   13.19
   3  -6  -3   91.44   11.32
   3  -6  -3   98.38   10.00
  -3   6   2   21.91    6.15
   3  -6  -2   24.27    6.08
   3  -6  -2   28.89    4.93
   3  -6  -2   26.91    5.89
  -3   6   1   47.93    8.95
   3  -6  -1   56.69    9.38
  -3   6   1   66.30   10.26
   3  -6  -1   58.99    8.21
   3  -6  -1   59.58    6.25
  -3   6   0   42.55    8.08
   3  -6   0   43.83    8.26
   3  -6   0   39.17    6.21
   3  -6   0   40.50    4.51
  -3   6   0   41.20    7.73
   3  -6   1  360.57   23.05
  -3   6  -1  378.71   23.34
   3  -6   1  333.32   17.51
  -3   6  -1  354.78   22.88
   3  -6   1  348.21   11.07
   3  -6   1  346.87   11.46
  -3   6  -2  215.75   17.63
   3  -6   2  203.52   17.49
   3  -6   2  211.85    7.56
  -3   6  -2  220.86   18.20
  -3   6  -3    9.59    4.02
   3  -6   3   11.22    2.18
  -3   6  -3    8.24    3.17
   3  -6   3   13.42    5.19
  -3   6  -3   10.82    3.29
   3  -6   3   11.77    1.80
   3  -6   4   17.20    2.31
  -3   6  -4   13.30    4.68
  -3   6  -4   12.39    4.09
   3  -6   4   12.80    4.51
  -3   6  -4   18.46    4.17
   3  -6   4   18.75    2.70
   3  -6   5  301.70    8.71
   3  -6   5  250.01   19.27
   3  -6   5  291.25   12.14
  -3   6  -5  294.42   21.05
  -3   6  -6    3.76    2.64
   3  -6   6    6.87    1.51
   3  -6   6    9.72    4.16
   3  -6   6    8.62    2.59
  -3   6  -7    8.83    4.39
  -3   6  -7    4.62    2.04
   3  -6   7    3.46    2.97
   3  -6   7    6.14    2.48
   3  -6   8    4.12    3.02
  -3   6  -8   -0.13    2.66
  -3   6  -8   -0.64    0.94
   3  -6   9  104.86   12.69
  -3   6  -9  110.18   11.75
  -3   6  -9   93.75   13.50
  -3   6 -10    9.57    3.94
  -3   6 -10   16.73    5.98
   3  -6  10   14.08    4.57
  -3   6 -11   66.11   12.60
  -3   6 -12   36.93    9.32
  -3   6 -13  253.33   25.81
   3  -5 -11   74.25   14.22
  -3   5  10   -4.51    4.85
   3  -5 -10    7.25    5.22
  -3   5   9  110.76   16.25
   3  -5  -9  103.36   15.01
  -3   5   8   51.90   10.47
   3  -5  -8   30.55    7.67
   3  -5  -7  229.37   16.92
  -3   5   7  197.59   19.30
   3  -5  -7  186.03   17.63
  -3   5   6    7.39    3.49
   3  -5  -6    6.78    2.95
   3  -5  -6   13.54    4.76
  -3   5   5   93.86   11.94
   3  -5  -5  123.11   12.55
   3  -5  -5   99.51   11.11
  -3   5   4    1.80    2.57
  -3   5   4   -1.25    1.84
   3  -5  -4    3.55    2.35
   3  -5  -4    2.09    1.75
  -3   5   3  254.82   17.70
  -3   5   3  270.91   17.47
   3  -5  -3  257.57   18.16
   3  -5  -3  248.86   14.52
  -3   5   2   11.96    5.01
  -3   5   2   16.33    4.07
   3  -5  -2    7.81    3.29
   3  -5  -2   10.12    3.33
  -3   5   2   14.95    4.76
   3  -5  -2   12.15    3.12
   3  -5  -1   -0.17    0.81
  -3   5   1   -0.51    1.86
   3  -5  -1    1.41    2.14
   3  -5  -1    8.16    2.76
  -3   5   1    3.06    1.92
   3  -5  -1    3.70    1.46
   3  -5   0    0.95    1.72
   3  -5   0   -0.27    0.83
  -3   5   0    2.90    1.84
   3  -5   0    1.73    1.78
  -3   5   0    0.48    1.58
   3  -5   0    1.74    1.10
  -3   5  -1  538.79   25.56
  -3   5  -1  532.19   26.07
   3  -5   1  517.54   25.58
   3  -5   1  586.12   19.64
  -3   5  -2   14.30    4.42
   3  -5   2    7.38    3.25
  -3   5  -2   13.75    4.32
  -3   5  -3  228.26   17.24
   3  -5   3  213.72   16.41
  -3   5  -3  214.09   11.71
  -3   5  -3  224.84   16.80
   3  -5   3  213.22    6.10
   3  -5   4  191.25   15.67
  -3   5  -4  218.72   16.55
  -3   5  -4  228.30   12.67
   3  -5   4  217.47    8.78
  -3   5  -4  219.64   17.06
  -3   5  -5  664.50   28.81
   3  -5   5  685.38   29.65
  -3   5  -5  676.68   29.99
  -3   5  -5  668.02   23.32
   3  -5   5  686.72   18.97
  -3   5  -5  683.95   19.31
   3  -5   6   50.54    3.68
   3  -5   6   57.45    8.66
  -3   5  -6   65.86    9.69
   3  -5   6   44.68    5.67
  -3   5  -6   46.22    5.84
  -3   5  -6   44.95    8.26
  -3   5  -7   18.34    4.20
  -3   5  -7   14.39    4.81
   3  -5   7   17.45    2.86
  -3   5  -7   16.14    4.92
   3  -5   7   11.23    3.99
  -3   5  -8   -0.77    1.12
   3  -5   8    0.36    0.86
  -3   5  -8    2.64    3.57
   3  -5   8   -0.67    1.47
  -3   5  -9  351.07   25.09
   3  -5   9  310.54   15.47
   3  -5   9  326.40   20.41
  -3   5  -9  339.35   21.13
  -3   5 -10   55.33    9.14
  -3   5 -11   25.75    6.66
  -3   5 -12   21.49    6.73
  -3   5 -13  123.50   16.52
   3  -4 -12   10.74    5.64
  -3   4  11  119.29   17.57
   3  -4 -11  132.60   18.07
  -3   4  10    8.92    5.79
   3  -4 -10   21.92    8.45
  -3   4   9  105.21   15.17
   3  -4  -9  105.41   14.64
  -3   4   8   85.68   12.81
   3  -4  -8   61.38   10.13
   3  -4  -7  150.79   14.98
  -3   4   7  128.46   14.57
  -3   4   6    6.32    3.12
   3  -4  -6    8.11    3.04
  -3   4   6   17.47    4.68
   3  -4  -6   21.34    5.38
  -3   4   5   60.38    9.30
   3  -4  -5   55.15    7.77
  -3   4   5   59.04    8.05
   3  -4  -5   61.94    8.19
  -3   4   4    1.86    1.95
  -3   4   4    1.17    1.17
   3  -4  -4    3.63    2.33
   3  -4  -4    3.61    2.26
  -3   4   3  490.14   21.45
   3  -4  -3  536.97   23.95
  -3   4   3  506.57   23.18
   3  -4  -3  497.80   18.62
  -3   4   2   -1.71    2.67
  -3   4   2    0.57    1.12
   3  -4  -2    0.36    0.78
  -3   4   2    0.21    1.73
   3  -4  -2    0.03    1.32
  -3   4   1   11.40    2.58
  -3   4   1   15.45    4.91
   3  -4  -1   16.78    3.33
   3  -4  -1   14.95    4.44
  -3   4   1   15.96    4.55
   3  -4  -1   19.00    3.47
   3  -4  -1   18.21    2.54
  -3   4   0   29.57    5.79
  -3   4   0   28.20    5.56
   3  -4   0   28.35    3.60
   3  -4   0   25.03    5.72
   3  -4   0   26.22    3.70
  -3   4  -1 1147.82   35.06
   3  -4   1 1193.42   17.95
   3  -4   1 1125.52   34.95
  -3   4  -1 1146.56   33.81
  -3   4  -2  124.83   11.27
  -3   4  -2  134.83   11.78
   3  -4   2  148.73   12.59
  -3   4  -2  142.90    7.69
  -3   4  -3  860.89   29.96
  -3   4  -3  898.68   30.59
   3  -4   3  862.90   30.32
  -3   4  -3  924.37   20.95
  -3   4  -4  164.90   13.43
   3  -4   4  145.14   12.60
  -3   4  -4  150.77    7.99
  -3   4  -4  161.03   13.18
   3  -4   5  726.52   11.57
  -3   4  -5  665.91   27.86
   3  -4   5  675.76   26.84
  -3   4  -5  679.79   26.59
  -3   4  -5  733.60   21.09
  -3   4  -6    4.89    2.62
   3  -4   6    8.15    3.65
  -3   4  -6   10.32    3.50
   3  -4   6    4.43    1.37
  -3   4  -6    7.03    2.67
   3  -4   7    2.88    1.91
  -3   4  -7    5.04    2.98
   3  -4   7    4.81    1.81
  -3   4  -7    7.86    3.16
  -3   4  -7    5.47    3.11
  -3   4  -8    0.03    1.21
   3  -4   8    2.03    1.24
  -3   4  -8   -0.41    1.75
   3  -4   9  616.05   23.35
  -3   4  -9  667.01   30.36
   3  -4  10   15.79    4.31
  -3   4 -10    5.48    3.55
   3  -4  11    2.01    2.34
  -3   4 -11    5.52    4.07
  -3   4 -12    8.66    3.94
  -3   4 -13   92.99   14.97
  -3   4 -14   -1.64    2.77
  -3   3  12   -0.74    3.08
  -3   3  12    4.01    4.21
   3  -3 -12   -2.95    3.33
  -3   3  11   54.16   11.84
  -3   3  11   59.45   12.12
   3  -3 -11   64.92   12.30
  -3   3  10   30.98    8.46
  -3   3  10   37.31    9.23
   3  -3 -10   32.13    8.68
  -3   3   9   55.82   10.35
  -3   3   9   43.56    9.23
   3  -3  -9   48.16    9.51
  -3   3   8   23.55    4.58
   3  -3  -8   28.21    5.01
  -3   3   8   20.17    5.74
  -3   3   8   35.35    8.04
   3  -3  -8   21.20    5.95
  -3   3   7  338.62   17.09
  -3   3   7  347.85   23.06
  -3   3   7  308.38   21.60
   3  -3  -7  315.71   15.95
   3  -3  -7  286.67   16.20
   3  -3  -7  315.93   20.84
  -3   3   6   86.25    8.88
  -3   3   6   69.52    9.68
   3  -3  -6   78.52    8.09
   3  -3  -6   77.90    9.54
  -3   3   5  129.46   10.69
  -3   3   5  129.02   12.15
   3  -3  -5  117.27   10.66
  -3   3   4   15.82    3.84
  -3   3   4   14.81    4.07
   3  -3  -4   12.32    3.40
   3  -3  -4   22.90    4.37
  -3   3   3  815.89   27.08
  -3   3   3  771.72   24.77
   3  -3  -3  831.52   27.35
   3  -3  -3  835.17   25.79
   3  -3  -3  806.63   26.79
   3  -3  -3  805.57   21.91
   3  -3  -3  780.05   26.63
   3  -3  -2   -0.60    1.27
   3  -3  -2    2.59    1.08
   3  -3  -2    1.02    2.16
  -3   3   2    0.82    0.92
  -3   3   2    1.59    1.99
  -3   3   2    1.24    1.57
   3  -3  -2    3.85    2.20
   3  -3  -2    0.58    0.74
  -3   3   1   19.61    4.37
  -3   3   1   17.13    2.83
   3  -3  -1   13.54    3.50
  -3   3   1   15.36    3.66
   3  -3  -1   18.71    4.11
   3  -3  -1   16.28    3.72
   3  -3  -1   17.29    1.96
   3  -3   0    1.43    1.18
  -3   3   0    2.88    2.21
  -3   3   0    3.34    1.05
   3  -3   0    1.69    0.69
  -3   3   0    2.09    2.12
   3  -3   0    2.91    2.16
   3  -3   0    5.53    2.93
   3  -3   1  350.11   16.69
   3  -3   1  308.58   16.67
   3  -3   1  346.06   17.51
  -3   3  -1  315.51   16.10
  -3   3  -1  276.03   16.61
   3  -3   2    3.78    2.60
   3  -3   2    0.52    0.86
  -3   3  -2    1.24    0.62
  -3   3  -2    0.68    1.19
  -3   3  -2    1.41    2.23
  -3   3  -2    1.04    0.48
   3  -3   2   -1.52    1.22
  -3   3  -3  265.62   15.35
  -3   3  -3  230.10   14.20
   3  -3   3  222.64   14.12
  -3   3  -3  240.02    9.22
   3  -3   3  247.28   15.01
  -3   3  -4    7.93    3.00
   3  -3   4    7.53    3.29
  -3   3  -4    3.72    2.06
   3  -3   4    5.35    2.80
  -3   3  -4    5.62    1.86
  -3   3  -5  391.28   19.08
  -3   3  -5  399.59   20.20
   3  -3   5  394.08   12.10
  -3   3  -5  359.07   16.04
   3  -3   5  388.40   18.91
   3  -3   6    9.80    2.63
  -3   3  -6   11.39    3.72
   3  -3   6    9.92    3.04
   3  -3   6    7.17    2.66
  -3   3  -6    8.61    3.07
   3  -3   7    3.34    1.67
   3  -3   7    3.30    1.82
  -3   3  -7    2.57    2.12
   3  -3   7    4.10    2.11
  -3   3  -7    1.33    0.96
   3  -3   8    3.71    2.09
   3  -3   8    1.30    1.59
  -3   3  -8    2.41    1.69
  -3   3  -8    0.50    2.20
   3  -3   9  909.87   31.08
  -3   3  -9  895.77   36.80
   3  -3  10   -0.72    1.64
  -3   3 -10    0.62    1.91
   3  -3  11   -0.01    1.29
  -3   3 -11    6.77    4.69
   3  -3  12    4.77    2.98
  -3   3 -12    1.56    2.05
  -3   3 -13  115.68   16.87
  -3   3 -14    1.06    2.42
  -3   2  13    6.95    4.89
  -3   2  13   10.98    6.48
   3  -2 -13    7.14    5.48
  -3   2  12   -0.18    3.32
  -3   2  12    0.91    4.21
   3  -2 -12    2.16    1.87
  -3   2  11  106.60   15.12
  -3   2  11  116.38   15.83
   3  -2 -11  126.84   16.55
  -3   2  10   44.86    9.27
  -3   2  10   44.02    9.71
   3  -2 -10   36.11    8.44
  -3   2   9  307.20   14.13
  -3   2   9  352.16   24.17
   3  -2  -9  289.98   22.15
  -3   2   8   11.80    4.62
  -3   2   8   16.35    3.38
   3  -2  -8   16.34    3.28
   3  -2  -8   24.86    6.06
  -3   2   7 1013.64   27.53
  -3   2   7 1096.79   37.37
   3  -2  -7 1023.60   35.78
  -3   2   6    7.63    3.19
   3  -2  -6    8.17    2.63
  -3   2   6    5.36    2.37
   3  -2  -6    7.34    3.01
  -3   2   5  211.61   14.68
  -3   2   5  224.27   13.04
  -3   2   5  203.80   13.42
   3  -2  -5  224.46   13.34
   3  -2  -5  201.44   13.27
   3  -2  -5  232.85   14.51
  -3   2   5  211.77   12.79
  -3   2   5  232.26   14.73
   3  -2  -4    1.15    1.31
  -3   2   4   -0.15    1.58
  -3   2   4    1.46    1.99
   3  -2  -4    0.63    1.01
  -3   2   4    0.08    1.52
  -3   2   4    0.58    0.80
   3  -2  -4    0.65    1.01
   3  -2  -3  650.43   20.57
  -3   2   3  616.24   20.59
  -3   2   3  676.41   22.74
  -3   2   3  639.21   18.67
   3  -2  -3  655.44   22.67
   3  -2  -3  627.48   18.57
   3  -2  -3  668.03   23.87
  -3   2   3  626.37   22.22
   3  -2  -2    3.72    1.65
  -3   2   2    3.39    1.82
  -3   2   2    1.62    1.98
   3  -2  -2    8.28    3.06
  -3   2   2    1.51    2.13
   3  -2  -2    1.94    1.32
  -3   2   2    3.57    1.45
   3  -2  -2    1.66    2.16
  -3   2   2    4.63    1.63
  -3   2   1   62.44    6.86
   3  -2  -1   54.82    6.20
  -3   2   1   69.24    5.21
  -3   2   1   67.80    7.20
  -3   2   1   56.96    3.88
   3  -2  -1   62.80    7.01
  -3   2   1   55.57    6.74
  -3   2   0    2.86    0.72
   3  -2   0    3.15    2.01
  -3   2   0    3.95    2.55
  -3   2   0    4.26    1.22
  -3   2   0    3.60    1.83
   3  -2   0    9.18    3.05
  -3   2   0    1.48    1.30
  -3   2  -1  114.70    8.55
  -3   2  -1  122.34    9.69
   3  -2   1  134.12    9.15
   3  -2   1  121.50    9.82
  -3   2  -1  126.37    9.89
  -3   2  -2    5.20    2.64
  -3   2  -2    3.97    0.83
  -3   2  -2    2.42    2.16
   3  -2   2    1.99    1.70
  -3   2  -2    3.32    1.05
  -3   2  -2    6.00    2.09
  -3   2  -3  104.51    8.71
  -3   2  -3   97.77    8.65
  -3   2  -3  102.72    7.31
   3  -2   3  104.04    9.22
  -3   2  -3  121.03    9.58
  -3   2  -4   11.01    3.16
  -3   2  -4   18.06    2.75
   3  -2   4   15.75    3.64
  -3   2  -4   16.86    3.69
  -3   2  -4   12.25    2.82
   3  -2   5  938.00   23.22
  -3   2  -5  974.59   27.07
  -3   2  -5  952.00   28.39
   3  -2   5  899.43   26.63
  -3   2  -5  977.76   23.41
  -3   2  -5  939.70   27.19
  -3   2  -6   64.76    7.30
   3  -2   6   74.81    7.40
  -3   2  -6   70.91    7.24
   3  -2   6   58.94    6.86
  -3   2  -6   87.49    9.52
  -3   2  -7    3.44    1.83
   3  -2   7    5.13    1.96
  -3   2  -7    7.00    3.62
   3  -2   8    7.66    2.94
  -3   2  -8    5.17    2.19
  -3   2  -8   12.91    4.70
  -3   2  -9  613.83   19.25
   3  -2   9  620.60   27.95
  -3   2  -9  630.59   32.10
   3  -2  10   13.29    4.57
  -3   2 -10   14.41    5.22
   3  -2  11   27.01    6.69
  -3   2 -11   35.77    8.87
   3  -2  12   15.03    6.18
   3  -2  12    8.72    4.32
  -3   2 -12    1.07    2.57
   3  -2  13  182.12   19.47
  -3   2 -13  176.59   21.74
   3  -2  13  171.98   22.23
  -3   1  14    8.80    5.73
  -3   1  14   20.12    8.89
   3  -1 -14    5.33    4.26
  -3   1  13    7.23    4.64
  -3   1  13   12.92    5.81
   3  -1 -13    3.25    2.56
  -3   1  12   16.46    6.04
   3  -1 -12   22.71    7.73
  -3   1  11  312.04   24.56
   3  -1 -11  363.12   27.22
  -3   1  10    9.31    3.65
   3  -1 -10    4.78    1.36
   3  -1 -10    3.06    3.33
  -3   1   9  375.36   23.49
   3  -1  -9  321.13   22.59
  -3   1   9  346.52   14.58
  -3   1   8   -0.40    1.19
  -3   1   8   -1.07    2.13
  -3   1   8    2.04    1.82
  -3   1   8   -1.17    2.12
   3  -1  -8    4.11    3.48
  -3   1   7  491.24   24.97
  -3   1   7  482.81   18.09
  -3   1   7  486.46   22.77
   3  -1  -7  448.83   23.09
  -3   1   7  464.80   17.98
  -3   1   6   49.32    6.61
  -3   1   6   44.19    7.14
  -3   1   6   46.25    5.64
  -3   1   6   37.35    5.11
   3  -1  -6   33.89    5.84
  -3   1   5   16.38    3.76
  -3   1   5   16.61    3.95
  -3   1   5   18.88    3.49
  -3   1   5   17.83    3.58
  -3   1   5   19.30    3.99
   3  -1  -5   22.50    4.82
   3  -1  -4    1.97    1.99
   3  -1  -4    0.71    1.10
  -3   1   4   -0.67    0.77
  -3   1   4    0.51    1.09
  -3   1   4   -0.10    1.02
  -3   1   4    1.87    1.56
   3  -1  -3 1112.91   21.45
   3  -1  -3 1167.59   28.43
   3  -1  -3 1177.00   28.80
  -3   1   3 1182.14   25.62
  -3   1   3 1132.38   28.42
   3  -1  -3 1125.90   25.39
   3  -1  -2  310.19    9.68
   3  -1  -2  306.56   14.65
  -3   1   2  305.91   11.75
  -3   1   2  333.60   15.44
   3  -1  -2  292.53   12.99
   3  -1  -1  701.25   18.38
   3  -1  -1  695.28   11.65
   3  -1  -1  732.07   22.72
  -3   1   1  688.33   18.81
  -3   1   1  717.27   22.68
  -3   1   1  681.61   16.53
  -3   1   0   59.26    5.20
   3  -1   0   61.20    6.53
  -3   1   0   58.83    6.59
   3  -1   0   61.80    5.29
   3  -1   1  394.91   16.52
  -3   1  -1  414.09   17.00
  -3   1  -1  391.55   13.46
  -3   1  -2   62.60    5.70
  -3   1  -2   50.85    4.58
   3  -1   2   59.40    6.40
  -3   1  -2   59.21    6.64
  -3   1  -3   50.20    5.87
  -3   1  -3   49.37    5.91
  -3   1  -3   48.82    4.96
  -3   1  -4   29.63    4.35
  -3   1  -4   27.22    4.35
  -3   1  -4   32.69    5.27
  -3   1  -4   30.17    4.50
  -3   1  -5  722.90   22.17
  -3   1  -5  719.61   26.91
  -3   1  -5  623.93   21.23
   3  -1   6   71.00    8.05
  -3   1  -6   87.83    7.60
  -3   1  -6   78.54    9.68
  -3   1  -6   87.63    7.81
   3  -1   7    2.87    2.13
  -3   1  -7    1.27    0.75
  -3   1  -7    0.88    1.19
  -3   1  -7    8.43    4.07
  -3   1  -8    2.48    1.09
   3  -1   8    4.35    2.87
  -3   1  -8    6.63    4.15
   3  -1   9  356.69   22.76
  -3   1  -9  336.47   24.72
   3  -1  10    9.47    4.24
   3  -1  10   14.76    4.95
  -3   1 -10   17.17    6.00
   3  -1  11   17.73    6.89
   3  -1  11   17.75    5.83
  -3   1 -11   16.05    6.33
   3  -1  12   54.03   12.24
   3  -1  12   52.38   10.53
  -3   1 -12   50.89   11.45
   3  -1  13   48.86   10.37
  -3   0  15  123.35   18.53
  -3   0  14    4.75    3.95
   3   0 -14   10.61    5.09
  -3   0  13   -2.20    2.04
   3   0 -13    7.07    4.98
  -3   0  12   23.81    7.20
   3   0 -12   18.27    6.47
  -3   0  11  387.31   26.19
  -3   0  11  344.85   25.91
   3   0 -11  349.23   26.01
  -3   0  10   11.37    2.62
  -3   0  10   15.68    5.54
  -3   0  10   12.30    4.43
   3   0 -10    8.20    2.10
   3   0 -10   14.66    5.37
  -3   0   9   68.09    6.55
  -3   0   9   69.07   10.57
  -3   0   9   61.24    6.34
   3   0  -9   63.65    6.18
  -3   0   9   83.85   10.50
   3   0  -9   72.42   10.58
  -3   0   8   53.78    7.71
  -3   0   8   64.11    9.20
  -3   0   8   56.01    6.31
   3   0  -8   62.51    9.35
  -3   0   7  195.80   13.39
  -3   0   7  193.21   15.16
  -3   0   7  206.46   12.36
   3   0  -7  204.55   15.51
   3   0  -6   20.14    4.63
  -3   0   6   16.89    3.65
  -3   0   6   15.72    3.57
  -3   0   6   15.62    4.03
  -3   0   5  544.37   19.68
  -3   0   5  506.79   20.84
   3   0  -5  551.85   21.79
  -3   0   5  515.27   17.14
  -3   0   4  302.95   10.94
  -3   0   4  316.91   14.90
  -3   0   4  354.95   16.02
   3   0  -4  302.47   15.15
  -3   0   3 3364.55   48.74
  -3   0   3 3279.06   45.59
  -3   0   3 3204.55   26.47
   3   0  -2  444.36   13.57
  -3   0   2  420.50   17.34
  -3   0   2  480.39   16.78
   3   0  -1  451.79   11.60
  -3   0   1  455.57   11.95
   3   0  -1  436.89   12.79
  -3   0   1  427.37   17.34
  -3   0   0   14.35    2.00
  -3   0   0   16.08    3.34
  -3   0   0   13.69    2.37
   3   0   0   13.40    1.91
  -3   0  -1  685.66   14.40
  -3   0  -1  700.66   18.44
  -3   0  -1  651.39   21.57
  -3   0  -2  437.96   16.43
  -3   0  -2  431.92   17.48
  -3   0  -3  207.42   12.32
  -3   0  -3  176.71   11.34
  -3   0  -4   91.24    8.76
  -3   0  -4   76.54    7.30
   3   0   5  674.81   27.83
  -3   0  -5  677.72   28.22
  -3   0  -5  692.92   22.21
   3   0   6   91.99   11.18
  -3   0  -6   80.65    7.25
  -3   0  -6   83.58   10.66
  -3   0  -6   77.56    7.19
   3   0   7   79.33   11.20
  -3   0  -7   79.11    6.87
  -3   0  -7   94.61   12.39
  -3   0  -7   90.51    7.58
   3   0   7   78.87    6.94
   3   0   8   20.81    6.60
  -3   0  -8   27.72    3.80
  -3   0  -8   25.38    6.94
   3   0   9  222.32   21.16
  -3   0  -9  215.21   20.92
   3   0  10    5.07    4.41
  -3   0 -10    4.53    2.59
   3   0  11   14.24    6.60
  -3   0 -11    7.37    4.37
   3   0  12   61.84   13.16
  -3   0 -12   43.72   11.13
  -3  -1  15  204.13   23.29
   3   1 -14   18.61    6.92
  -3  -1  14   31.30    8.68
   3   1 -13   17.57    6.81
  -3  -1  13    8.70    4.49
  -3  -1  13    7.20    4.18
   3   1 -12    5.84    3.87
  -3  -1  12    1.02    2.10
  -3  -1  12    2.46    3.97
  -3  -1  11  327.98   23.05
  -3  -1  11  329.38   24.86
   3   1 -11  331.84   25.22
   3   1 -11  321.17   13.28
   3   1 -10   20.56    5.67
  -3  -1  10   14.48    4.89
  -3  -1  10   16.51    5.84
   3   1 -10   17.78    3.32
  -3  -1  10   16.18    3.64
   3   1  -9   26.16    6.71
  -3  -1   9   41.40    7.11
  -3  -1   9   38.29    5.80
  -3  -1   9   36.30    7.41
   3   1  -9   40.15    5.26
   3   1  -8   12.38    4.43
  -3  -1   8   13.61    4.10
   3   1  -8   16.41    3.41
   3   1  -7  604.46   26.91
   3   1  -7  643.12   21.37
   3   1  -6   15.28    4.12
   3   1  -6   12.19    3.09
  -3  -1   5  658.79   24.59
   3   1  -5  633.75   24.50
  -3  -1   4  511.99   20.59
   3   1  -3 2133.68   37.10
  -3  -1   3 2128.97   40.47
   3   1  -2   96.89    4.96
   3   1  -2   79.88    6.90
  -3  -1   1  380.28   15.16
   3   1  -1  388.74   15.21
   3   1   0   10.85    2.14
  -3  -1   0    7.77    2.43
   3   1   1 1016.45   23.70
  -3  -1  -1 1010.57   26.80
   3   1   2  316.87   15.14
  -3  -1  -2  323.51   16.46
   3   1   3  184.64   12.80
   3   1   3  165.28   10.95
   3   1   4  193.14   14.49
   3   1   4  178.55   11.29
   3   1   5  388.35   22.30
  -3  -1  -5  445.36   18.29
   3   1   5  414.02   17.25
   3   1   6   20.29    5.68
   3   1   6   25.00    4.11
  -3  -1  -6   38.01    5.19
  -3  -1  -6   34.36    7.44
   3   1   7  149.78   16.00
  -3  -1  -7  157.25   16.70
  -3  -1  -7  135.81    9.67
   3   1   7  130.07    9.07
   3   1   8   56.34   10.62
  -3  -1  -8   39.59    8.84
   3   1   9  212.26   21.47
  -3  -1  -9  187.25   20.41
   3   1  10   16.80    6.27
  -3  -1 -10   20.87    7.30
   3   1  11    2.09    3.14
  -3  -1 -11    0.80    2.51
  -3  -2  15  201.16   22.60
   3   2 -15  181.13   22.89
   3   2 -14    5.06    4.70
  -3  -2  14    1.51    2.95
  -3  -2  14   12.09    5.81
   3   2 -13   42.82   10.47
  -3  -2  13   36.78    8.59
  -3  -2  13   47.88   12.93
   3   2 -12    9.65    4.98
  -3  -2  12   -2.33    2.94
  -3  -2  11  296.75   23.07
  -3  -2  11  307.06   16.51
   3   2 -11  312.53   15.17
   3   2 -11  322.81   25.07
   3   2 -10   19.66    6.02
   3   2 -10   16.03    3.73
  -3  -2  10   19.32    6.14
   3   2  -9   13.75    3.81
   3   2  -9    7.43    3.70
   3   2  -8   45.04    7.97
   3   2  -8   40.31    5.75
   3   2  -7  768.92   31.28
   3   2  -7  767.23   25.21
   3   2  -6   85.57    9.84
   3   2  -6   78.87    8.15
   3   2  -5  149.30   11.30
   3   2  -4   21.97    4.46
   3   2  -4   41.97    6.10
   3   2  -3 1153.35   30.87
   3   2  -3 1105.97   30.56
  -3  -2   2    1.05    1.18
   3   2  -2    1.52    1.61
  -3  -2   2    2.75    1.91
   3   2  -2    0.21    0.68
  -3  -2   1   80.60    6.20
  -3  -2   1   75.83    7.97
   3   2  -1   89.02    8.57
   3   2  -1   84.57    8.48
  -3  -2   0  161.63   11.94
  -3  -2   0  164.28    9.93
   3   2   0  143.07   11.09
  -3  -2  -1   96.22    4.15
  -3  -2  -1   90.09    8.17
   3   2   1   96.20    8.49
  -3  -2  -1   78.15    8.71
   3   2   1  108.03    9.54
   3   2   2   28.27    5.29
   3   2   2   32.10    5.38
   3   2   3    3.27    2.10
   3   2   3    7.31    2.63
   3   2   4  152.91   11.34
   3   2   4  158.10   14.18
   3   2   5  314.03   21.40
   3   2   5  302.76   15.77
   3   2   6   18.86    3.71
   3   2   6   25.11    6.74
   3   2   7  148.21   16.77
  -3  -2  -7  132.32   16.36
  -3  -2  -7  118.86    9.61
   3   2   8    5.03    4.26
  -3  -2  -8    8.08    4.99
  -3  -2  -9  134.75   18.28
   3   2   9  160.23   19.44
   3   2  10    9.27    6.00
  -3  -2 -10   11.41    6.32
  -3  -3  16   19.27    7.11
  -3  -3  15  189.55   21.49
  -3  -3  15  233.21   24.77
   3   3 -15  214.27   24.83
   3   3 -14    6.18    4.70
  -3  -3  14    2.50    2.13
   3   3 -13   91.44   14.93
  -3  -3  13   63.83   11.95
   3   3 -12   -0.55    1.71
   3   3 -12    0.20    0.94
  -3  -3  12   -1.79    2.53
   3   3 -11  462.53   21.04
   3   3 -11  470.59   30.36
  -3  -3  11  416.34   27.34
   3   3 -10    8.44    4.72
   3   3 -10    0.85    1.98
   3   3  -9   22.21    4.84
   3   3  -9   28.20    6.90
   3   3  -8   58.07    7.75
   3   3  -8   57.30    9.41
   3   3  -7 1179.17   34.48
   3   3  -6   10.40    2.97
   3   3  -5  203.45   14.29
   3   3  -4   49.62    7.21
   3   3  -3  473.34   12.77
   3   3  -3  490.70   22.04
   3   3  -2    1.63    0.76
  -3  -3   2    1.48    1.19
   3   3  -2    1.36    1.22
  -3  -3   2    5.07    2.61
  -3  -3   1   57.61    6.53
   3   3  -1   49.80    7.11
  -3  -3   1   48.72    7.04
  -3  -3   0  165.08   11.68
  -3  -3   0  174.12   14.05
   3   3   0  149.91   12.29
  -3  -3  -1  335.06    9.73
  -3  -3  -1  325.21   19.94
   3   3   1  324.26   17.98
   3   3   2   -0.41    1.44
  -3  -3  -2   -0.23    0.67
  -3  -3  -2    2.21    2.61
  -3  -3  -3   60.36    6.14
   3   3   3   59.32    7.77
   3   3   3   70.18    9.64
   3   3   4    3.65    1.86
   3   3   4    1.53    2.58
  -3  -3  -4   -0.28    1.32
   3   3   5  336.68   24.11
   3   3   5  329.50   18.01
   3   3   6   52.03    7.17
   3   3   6   72.74   11.87
   3   3   7   55.47   11.22
  -3  -3  -7   73.91   12.99
  -3  -3  -8    2.45    2.79
   3   3   8   10.35    5.61
   3   3   9   83.61   14.63
  -3  -3  -9   57.09   12.37
  -3  -4  15   98.47   16.05
   3   4 -15  117.34   18.10
   3   4 -14    2.20    2.11
  -3  -4  14   -1.19    2.62
   3   4 -13   80.53   14.27
  -3  -4  13   75.09   13.02
   3   4 -12    1.43    2.15
  -3  -4  12   -0.71    2.44
   3   4 -12    5.96    5.21
   3   4 -11  435.83   22.53
   3   4 -11  470.38   31.02
   3   4 -10   17.65    6.36
   3   4 -10    7.02    2.55
   3   4  -9    1.03    2.17
   3   4  -8  114.04   11.74
   3   4  -7  947.38   33.42
   3   4  -6    0.38    1.38
   3   4  -5  344.08   20.05
   3   4  -4   -0.71    1.68
   3   4  -4    0.60    0.98
   3   4  -3  610.24   16.16
  -3  -4   3  624.96   28.23
   3   4  -3  579.88   26.20
   3   4  -2    3.42    2.31
  -3  -4   2    2.02    0.98
   3   4  -2    6.23    1.51
  -3  -4   2    5.36    3.00
  -3  -4   1  478.31   25.00
   3   4  -1  455.31   23.25
   3   4   0   -0.57    2.02
  -3  -4   0    2.33    1.06
  -3  -4   0   -1.44    2.71
  -3  -4  -1  807.47   18.52
  -3  -4  -1  746.22   33.30
   3   4   1  768.76   30.35
  -3  -4  -2   53.55    5.53
  -3  -4  -2   64.94   10.33
   3   4   2   61.83    8.64
   3   4   3    6.43    2.95
  -3  -4  -3   12.95    5.21
   3   4   4    4.73    2.77
  -3  -4  -4    1.75    1.98
   3   4   5   75.57    9.42
   3   4   6   39.99    9.45
   3   4   7   38.50    9.92
  -3  -4  -7   42.08   10.08
   3   4   8   23.88    8.68
  -3  -4  -8   22.70    8.29
  -3  -5  15   72.49   13.87
   3   5 -15   63.49   13.91
   3   5 -14    0.96    2.92
  -3  -5  14    2.06    1.93
   3   5 -13   32.87    6.76
   3   5 -13   32.93    9.39
  -3  -5  13   35.91    8.75
   3   5 -12   10.89    4.24
   3   5 -11  163.76   15.18
   3   5 -10    4.57    3.15
   3   5  -9    3.60    2.90
   3   5  -8  104.73   12.22
   3   5  -7  620.73   29.42
   3   5  -6   13.14    4.38
   3   5  -6    7.95    2.84
   3   5  -5  275.41   14.50
   3   5  -5  277.56   19.64
   3   5  -4   14.61    3.24
   3   5  -4   17.69    5.19
  -3  -5   3  423.80   25.58
   3   5  -3  392.07   15.03
   3   5  -3  389.32   23.25
   3   5  -2   12.64    4.42
   3   5  -2   11.39    2.57
  -3  -5   2   13.27    4.84
  -3  -5   1  153.46   15.76
   3   5  -1  175.15   15.62
   3   5   0    0.25    1.64
  -3  -5   0    3.00    1.47
  -3  -5   0    5.10    3.88
  -3  -5  -1  317.36   23.79
   3   5   1  336.03   21.95
   3   5   2    7.37    3.74
  -3  -5  -2    2.03    2.91
   3   5   3    1.97    2.14
  -3  -5  -3   -0.44    2.76
   3   5   4   27.21    6.31
  -3  -5  -4   23.77    7.32
  -3  -5  -5  110.00   16.49
   3   5   5   80.05   10.73
  -3  -5  -6    6.56    4.96
  -3  -5  -7  100.37   17.17
  -3  -5  -7   88.95   15.83
  -3  -6  15   84.74   14.98
  -3  -6  14   10.07    4.52
   3   6 -13   18.76    5.89
   3   6 -12    7.30    3.72
   3   6 -11  171.72   16.99
   3   6 -10   26.54    7.20
   3   6  -9   15.91    5.44
   3   6  -8    1.94    1.69
   3   6  -8    0.12    3.05
   3   6  -7  483.29   23.11
   3   6  -7  483.59   28.13
   3   6  -6   25.59    5.10
   3   6  -6   22.34    5.97
   3   6  -5   58.11    9.91
   3   6  -5   63.76    7.50
   3   6  -4   45.06    5.96
   3   6  -4   37.42    7.76
  -3  -6   3  214.01   19.70
   3   6  -3  209.50   18.45
   3   6  -3  212.34   12.71
   3   6  -2   21.85    4.20
   3   6  -2   11.13    4.90
  -3  -6   2   17.36    5.74
  -3  -6   1   96.03   13.72
   3   6  -1  100.86   12.78
  -3  -6   0   37.93    8.72
   3   6   0   26.28    6.64
  -3  -6  -1  273.97   24.16
   3   6   1  314.64   22.85
  -3  -6  -2    2.29    3.58
   3   6   2   -0.39    1.98
   3   6   3   65.71   10.56
  -3  -6  -3   53.65   11.59
   3   6   4    9.77    4.55
  -3  -6  -4   17.27    6.15
  -3  -6  -5   66.24   13.81
   3   7 -13   38.64    9.03
   3   7 -12    2.22    2.57
   3   7 -11  178.79   18.78
   3   7 -10   21.28    5.91
   3   7 -10   16.47    6.06
   3   7  -9   52.94   10.09
   3   7  -9   59.83    9.65
   3   7  -8   10.72    3.98
   3   7  -8   17.02    4.96
   3   7  -7  157.21   13.87
   3   7  -7  141.40   16.37
   3   7  -6    6.15    4.19
   3   7  -6    3.24    1.65
   3   7  -5   19.52    6.77
   3   7  -5    4.96    2.43
   3   7  -4   95.36   13.43
   3   7  -4  113.18   10.41
  -3  -7   3  169.32   19.05
   3   7  -3  148.42   16.90
   3   7  -2   22.56    6.69
  -3  -7   2   33.60    9.05
   3   7  -1   67.04   11.36
  -3  -7   1   62.75   12.00
   3   7   0   28.11    7.85
  -3  -7   0   34.84    9.12
   3   7   1   78.87   12.55
  -3  -7  -1  126.63   17.80
   3   7   2    0.69    1.85
  -3  -7  -2   -0.80    6.16
   3   7   3   19.75    6.09
  -3  -7  -3   29.16    9.21
   3   8 -14   28.38    8.15
   3   8 -14   29.50    8.71
   3   8 -13   54.80   11.20
   3   8 -13   60.09   11.86
   3   8 -12   23.33    7.27
   3   8 -12   18.30    6.56
   3   8 -11  147.22   16.78
   3   8 -11  161.26   18.93
   3   8 -10   -0.27    2.91
   3   8 -10   -0.36    1.87
   3   8  -9   43.82    9.70
   3   8  -9   69.36   10.67
   3   8  -8   13.88    4.82
   3   8  -8    5.50    4.30
   3   8  -7  104.39   15.28
   3   8  -6   23.48    7.37
   3   8  -5   12.41    5.75
   3   8  -4   41.49    9.77
   3   8  -3  108.39   15.50
  -3  -8   3   75.49   13.81
   3   8  -2   34.81    9.00
  -3  -8   2   53.50   12.09
   3   8  -1   55.63   11.48
  -3  -8   1   51.30   12.05
   3   8   0    3.42    3.55
  -3  -8   0    6.78    4.32
   3   8   1   55.43   11.81
  -3  -8  -1   62.45   13.42
   3   8   2   22.15    7.47
   3   9 -11  101.31   16.12
   3   9 -10   23.63    8.12
   3   9  -9   22.31    7.61
   3   9  -8    0.95    2.38
   3   9  -7   78.14   14.04
   3   9  -6   34.46    9.47
   3   9  -5   50.05   11.57
   3   9  -4   69.26   13.15
   3   9  -3  114.59   17.29
  -3  -9   3   94.26   16.57
   3   9  -2   28.45    9.11
   3   9  -1   86.51   15.09
  -4  10  -1    1.08    3.86
   4 -10   1   -3.84    2.38
  -4  10  -2   49.47   12.10
   4 -10   2   77.22   14.72
  -4  10  -3    0.60    2.15
   4 -10   3    7.89    5.38
  -4  10  -4   95.90   16.21
   4 -10   4   85.35   15.52
  -4  10  -5    9.40    6.30
   4 -10   5    7.17    5.76
   4 -10   6   71.18   14.12
   4  -9  -5   -6.49    4.13
   4  -9  -5    2.24    2.30
   4  -9  -4   -0.31    1.88
   4  -9  -4   -7.40    4.35
   4  -9  -3   12.36    5.39
   4  -9  -3   26.41    7.99
   4  -9  -2   18.36    6.92
   4  -9  -2   13.58    5.15
   4  -9  -1    5.98    5.31
   4  -9  -1    6.37    4.27
  -4   9   1    2.66    2.44
  -4   9   0  154.70   20.06
   4  -9   0  181.36   21.15
   4  -9   0  141.40   15.45
  -4   9  -1   25.73    7.92
   4  -9   1   28.50    8.57
  -4   9  -2   45.06   10.56
   4  -9   2   37.93    9.53
  -4   9  -3    9.17    5.43
   4  -9   3    6.10    3.81
  -4   9  -4   26.42    8.13
   4  -9   4   29.51    8.49
  -4   9  -5    7.40    5.62
   4  -9   5    2.79    2.37
  -4   9  -6   23.86    7.66
   4  -9   6   38.64    9.85
  -4   9  -7   41.84   10.27
   4  -9   7   55.84   12.21
  -4   9  -8   69.78   13.24
   4  -9   8   89.67   14.97
   4  -9   9   23.19    7.89
  -4   9  -9   22.22    8.33
   4  -9  10   22.00    7.85
   4  -9  11   10.28    5.06
   4  -8  -7   39.62   10.83
   4  -8  -6    5.74    3.47
   4  -8  -6   21.65    7.43
   4  -8  -5    6.10    3.89
   4  -8  -5   -2.87    2.71
   4  -8  -4   44.28    9.84
   4  -8  -4   45.94    9.26
   4  -8  -3    4.66    3.41
   4  -8  -3    0.65    1.42
   4  -8  -2   90.36   14.25
   4  -8  -2   85.25   11.67
  -4   8   1    4.46    4.62
   4  -8  -1    0.44    1.60
   4  -8  -1   -1.34    2.67
  -4   8   0  136.90   17.45
   4  -8   0  152.06   18.37
   4  -8   0  144.26   14.09
  -4   8  -1   21.19    6.81
   4  -8   1   36.72    9.00
  -4   8  -2   28.85    7.73
   4  -8   2   18.15    6.26
  -4   8  -3  105.96   14.85
   4  -8   3   94.46   14.26
  -4   8  -4  154.80   18.06
   4  -8   4  138.38   17.66
  -4   8  -5    0.39    2.10
   4  -8   5   -0.40    2.40
  -4   8  -6  102.26   14.86
   4  -8   6   97.90   14.48
  -4   8  -7    2.54    4.41
   4  -8   7    5.66    3.93
  -4   8  -8  193.29   21.19
   4  -8   8  184.93   20.15
   4  -8   9   24.11    8.09
  -4   8  -9   14.07    6.06
  -4   8 -10   -0.91    3.14
   4  -8  10   -8.90    4.64
  -4   7   8   21.52    7.50
  -4   7   7   -0.20    2.47
   4  -7  -6   36.38    8.30
   4  -7  -5    2.89    2.50
   4  -7  -5    8.16    3.59
   4  -7  -4  150.67   17.07
   4  -7  -4  169.28   16.84
   4  -7  -3    3.48    3.08
   4  -7  -3    4.95    2.66
  -4   7   2  174.03   18.99
   4  -7  -2  132.54   16.15
   4  -7  -2  115.07   12.44
  -4   7   1   -0.78    3.85
  -4   7   1    0.82    3.01
   4  -7  -1    4.20    4.16
   4  -7  -1    4.15    2.34
  -4   7   0  219.59   20.12
   4  -7   0  210.28   19.95
   4  -7   0  205.94   14.93
  -4   7   0  191.80   19.10
  -4   7  -1   38.20    8.69
  -4   7  -1   28.36    7.39
   4  -7   1   54.68   10.32
  -4   7  -2   94.81   13.91
  -4   7  -2   86.97   12.40
   4  -7   2   85.76   12.71
  -4   7  -3   42.10    8.92
  -4   7  -3   57.08   10.32
   4  -7   3   59.46   10.67
  -4   7  -4  320.66   24.26
   4  -7   4  312.50   24.28
  -4   7  -4  341.21   24.92
  -4   7  -5   43.56    9.07
   4  -7   5   32.72    7.76
  -4   7  -5   53.26   10.08
  -4   7  -6   12.19    5.25
   4  -7   6   15.29    5.88
  -4   7  -7    3.75    2.92
   4  -7   7    3.23    3.85
  -4   7  -8   92.21   13.89
   4  -7   8   93.37   13.50
  -4   7  -9    5.93    3.76
   4  -7   9    2.64    3.61
  -4   7 -10   14.75    6.40
   4  -7  10   13.72    5.48
  -4   7 -11   49.29   11.22
   4  -6 -10    6.52    4.46
  -4   6   9   14.08    5.99
   4  -6  -9   15.06    6.07
  -4   6   8   92.62   14.37
   4  -6  -8   95.08   13.43
  -4   6   7    3.46    3.16
   4  -6  -7   10.08    3.70
  -4   6   6  175.36   17.90
   4  -6  -6  163.77   16.39
   4  -6  -6  147.50   14.63
  -4   6   5    0.60    1.56
   4  -6  -5    0.06    1.19
  -4   6   5   -2.18    2.70
   4  -6  -5   -0.46    1.47
  -4   6   4  237.39   18.60
   4  -6  -4  226.22   19.50
  -4   6   4  245.33   20.14
   4  -6  -4  238.44   15.57
  -4   6   3    2.65    2.45
  -4   6   3    0.51    1.50
   4  -6  -3    4.19    2.81
   4  -6  -3    1.34    2.16
   4  -6  -3    0.11    0.85
  -4   6   2  113.56   14.38
  -4   6   2  118.07   13.87
   4  -6  -2  123.37   14.18
   4  -6  -2  104.24   10.60
   4  -6  -2  126.83    8.82
  -4   6   1   36.10    7.76
   4  -6  -1   42.54    8.49
   4  -6  -1   37.34    5.99
  -4   6   1   47.42    8.76
   4  -6  -1   43.74    3.98
  -4   6   0  168.55   16.53
  -4   6   0  227.48   19.20
   4  -6   0  213.89   12.28
   4  -6   0  230.66   19.55
   4  -6   0  208.94   13.11
  -4   6  -1  150.26   15.29
  -4   6  -1  126.76   14.40
   4  -6   1  155.15    8.87
   4  -6   1  127.05   14.21
  -4   6  -2   28.34    6.69
  -4   6  -2   21.96    6.41
   4  -6   2   29.05    7.26
  -4   6  -3    1.42    1.90
   4  -6   3    2.69    2.33
  -4   6  -3    3.38    2.95
   4  -6   4  401.55   25.79
  -4   6  -4  384.10   24.63
  -4   6  -4  355.68   23.76
  -4   6  -5    8.59    4.64
   4  -6   5    1.52    1.50
  -4   6  -5    7.05    4.43
  -4   6  -6   30.25    7.37
   4  -6   6   18.34    5.75
  -4   6  -6   16.78    5.51
  -4   6  -7   10.77    4.41
  -4   6  -7   19.13    6.28
   4  -6   7    9.40    4.29
  -4   6  -8  316.01   24.77
   4  -6   8  316.24   22.97
  -4   6  -9   -0.26    2.43
   4  -6   9    0.43    1.31
  -4   6 -10    8.79    4.28
  -4   6 -11    6.05    4.05
  -4   6 -12  114.01   17.32
   4  -5 -11   29.95    9.06
  -4   5  10   59.16   12.41
   4  -5 -10   83.70   13.69
  -4   5   9   -5.19    3.80
   4  -5  -9    4.54    4.20
   4  -5  -8  213.53   19.41
  -4   5   8  175.61   19.09
  -4   5   7   -0.29    1.94
   4  -5  -7   -1.22    1.94
  -4   5   7    1.67    2.80
  -4   5   6  114.03   13.81
  -4   5   6  111.94   12.53
   4  -5  -6  116.36   12.43
  -4   5   5   40.37    7.71
  -4   5   5   47.10    8.07
   4  -5  -5   50.34    8.59
   4  -5  -5   48.94    7.35
  -4   5   4  189.87   16.25
  -4   5   4  190.14   15.43
   4  -5  -4  203.36   16.99
   4  -5  -4  193.41   13.13
  -4   5   3   -1.53    1.52
   4  -5  -3    1.42    3.01
  -4   5   3    4.42    2.82
   4  -5  -3   -0.03    0.94
  -4   5   2   56.57    9.59
  -4   5   2   44.63    6.24
   4  -5  -2   54.71    8.99
   4  -5  -2   46.67    6.27
  -4   5   2   57.86    8.98
   4  -5  -2   56.25    5.28
  -4   5   1    3.33    1.79
   4  -5  -1    2.78    1.61
   4  -5  -1   10.94    4.05
  -4   5   1    6.18    3.88
   4  -5  -1    6.13    2.04
  -4   5   1    9.01    3.77
   4  -5  -1    7.41    1.37
  -4   5   0  302.42   20.43
   4  -5   0  332.51   21.53
   4  -5   0  303.16   12.83
  -4   5   0  302.09   20.53
  -4   5  -1  135.13   13.84
   4  -5   1  149.94   14.66
  -4   5  -1  156.06   14.44
  -4   5  -2  137.79   13.60
  -4   5  -2  155.92   14.69
   4  -5   2  130.47   13.47
  -4   5  -3   33.35    6.47
   4  -5   3   26.93    6.38
  -4   5  -3   31.82    3.82
  -4   5  -3   27.87    6.27
  -4   5  -4  905.92   35.55
  -4   5  -4  967.64   36.61
   4  -5   4  921.67   36.05
  -4   5  -4  984.08   23.19
  -4   5  -5  129.67   13.51
   4  -5   5  144.62   14.36
  -4   5  -5  135.80    9.70
  -4   5  -5  143.26    8.30
  -4   5  -5  139.30   14.25
  -4   5  -6  241.14   19.10
  -4   5  -6  219.28   18.13
   4  -5   6  224.96   17.85
  -4   5  -6  234.63   12.69
  -4   5  -7   15.04    5.39
   4  -5   7    9.43    3.77
  -4   5  -7   18.17    5.45
  -4   5  -7   15.31    3.84
  -4   5  -8  564.12   31.60
  -4   5  -8  556.46   28.41
  -4   5  -8  599.08   25.70
  -4   5  -9    9.46    4.57
  -4   5  -9   10.43    3.96
  -4   5  -9    5.27    2.60
  -4   5 -10   33.00    8.54
  -4   5 -10   19.58    5.70
  -4   5 -11   21.06    7.63
  -4   5 -12  102.85   15.97
   4  -4 -12   55.07   12.27
  -4   4  11   37.77    9.88
   4  -4 -11   32.16    8.46
  -4   4  10   54.37   11.38
   4  -4 -10   54.46   10.46
  -4   4   9   18.23    6.55
   4  -4  -9    9.82    4.31
  -4   4   8   45.32    8.90
  -4   4   8   35.10    6.46
   4  -4  -8   42.99    8.20
  -4   4   7   19.02    5.94
   4  -4  -7   17.72    4.85
  -4   4   7   12.87    3.70
  -4   4   6   10.29    3.93
  -4   4   6   12.31    3.74
   4  -4  -6   12.15    3.87
  -4   4   5    1.85    1.61
  -4   4   5    0.86    1.16
   4  -4  -5   -1.07    1.74
  -4   4   4  742.18   30.09
  -4   4   4  698.64   27.45
   4  -4  -4  728.13   24.10
  -4   4   3  147.54   13.51
  -4   4   3  125.20   10.71
   4  -4  -3  127.93   12.67
   4  -4  -3  148.32    9.55
  -4   4   2  130.41   12.77
  -4   4   2  120.93    9.42
   4  -4  -2  137.16   12.98
  -4   4   2  129.77   13.05
   4  -4  -2  127.05    7.21
  -4   4   1   77.90    9.70
  -4   4   1   73.02    6.33
   4  -4  -1   65.44    8.97
   4  -4  -1   66.58    5.35
  -4   4   1   60.17    8.57
  -4   4   0  272.14   18.34
  -4   4   0  264.40   17.47
  -4   4   0  269.08    9.90
   4  -4   0  257.78   17.76
  -4   4  -1   34.97    6.29
   4  -4   1   42.95    7.19
  -4   4  -1   45.47    7.52
  -4   4  -2  250.42   17.73
  -4   4  -2  230.43   16.00
   4  -4   2  215.90   16.40
  -4   4  -3    9.12    1.32
  -4   4  -3    6.51    3.26
  -4   4  -3    9.11    3.16
   4  -4   3    9.07    3.56
  -4   4  -3    9.47    1.79
  -4   4  -4  557.32   26.07
  -4   4  -4  532.70   25.23
   4  -4   4  523.78   25.39
  -4   4  -4  531.24   15.24
  -4   4  -5   10.14    4.03
  -4   4  -5    6.43    2.66
  -4   4  -5   10.75    2.75
  -4   4  -6   10.07    4.48
  -4   4  -6    0.64    1.97
  -4   4  -6    3.85    2.33
  -4   4  -7    3.12    3.72
  -4   4  -7   -0.36    2.02
  -4   4  -7    0.32    1.29
  -4   4  -8  397.02   25.30
  -4   4  -8  354.11   20.72
  -4   4  -8  394.62   22.17
  -4   4  -9    3.09    3.49
  -4   4  -9    3.13    1.36
  -4   4  -9   14.76    5.15
  -4   4 -10    3.16    2.73
  -4   4 -11   -2.28    2.12
  -4   4 -12  112.59   15.72
  -4   3  13   -0.85    2.54
   4  -3 -13   -5.30    4.71
  -4   3  12   61.39   13.04
  -4   3  12   79.06   14.43
   4  -3 -12   77.85   13.70
  -4   3  11   20.84    7.07
  -4   3  11   13.32    6.50
   4  -3 -11   18.34    7.17
  -4   3  10   30.90    8.01
  -4   3  10   19.06    5.88
   4  -3 -10   18.90    6.27
  -4   3   9    2.03    2.52
  -4   3   9   14.05    5.08
  -4   3   9    7.53    2.80
   4  -3  -9   11.04    4.49
  -4   3   8   96.24   10.12
   4  -3  -8  113.82   13.25
  -4   3   7   76.46    9.13
   4  -3  -7   77.90   10.33
  -4   3   6  373.01   20.17
   4  -3  -6  356.67   19.89
  -4   3   5   -0.92    1.29
   4  -3  -5    3.65    2.06
  -4   3   4 2189.00   40.08
   4  -3  -4 2142.47   40.02
  -4   3   4 2139.78   48.58
   4  -3  -3   21.82    3.66
   4  -3  -3   23.65    4.52
  -4   3   3   26.73    5.62
  -4   3   3   20.76    3.48
  -4   3   2   71.31    8.70
  -4   3   2   65.81    5.05
   4  -3  -2   69.44    5.33
  -4   3   2   73.81    9.05
  -4   3   1   -1.71    1.89
  -4   3   1    2.17    2.34
   4  -3  -1    0.71    0.54
  -4   3   1   -0.13    0.33
  -4   3   0   35.09    5.82
  -4   3   0   50.37    7.76
  -4   3  -1    2.72    0.72
  -4   3  -1    2.95    1.71
  -4   3  -1    6.02    3.09
  -4   3  -1    4.46    0.79
  -4   3  -2  362.79   18.46
  -4   3  -2  378.97   10.51
  -4   3  -2  402.13   20.84
  -4   3  -3   15.46    4.71
  -4   3  -3    6.80    3.14
  -4   3  -3    3.18    1.33
  -4   3  -4  413.21   16.18
  -4   3  -4  410.66   20.73
  -4   3  -4  431.24   21.58
  -4   3  -5   11.02    3.72
  -4   3  -5    5.03    3.06
  -4   3  -5    5.34    1.90
  -4   3  -6    2.29    2.34
  -4   3  -6    7.25    3.14
  -4   3  -6    5.43    3.23
  -4   3  -7   19.01    4.60
  -4   3  -7    7.44    2.80
  -4   3  -8  578.36   24.52
  -4   3  -8  580.59   28.42
  -4   3  -9    0.24    0.94
  -4   3  -9    3.99    2.63
  -4   3 -10    7.61    4.69
  -4   3 -11   39.67    9.51
  -4   3 -12  152.59   18.91
  -4   3 -13   -0.26    2.97
  -4   2  14   14.63    6.09
  -4   2  13   -1.08    2.55
  -4   2  13    3.89    5.08
   4  -2 -13    4.68    3.60
  -4   2  12   52.26   10.67
  -4   2  12   63.59   12.74
   4  -2 -12   59.54   12.05
  -4   2  11    6.10    3.64
   4  -2 -11   10.20    5.06
  -4   2  10   32.32    7.67
   4  -2 -10   40.17    8.75
  -4   2   9   33.39    7.45
  -4   2   9   39.16    6.18
   4  -2  -9   22.67    6.01
  -4   2   8  546.71   27.45
   4  -2  -8  520.91   27.47
  -4   2   8  520.04   22.65
  -4   2   7    0.67    0.99
  -4   2   7   -0.14    1.66
  -4   2   7   -2.18    1.91
   4  -2  -7    1.18    1.69
  -4   2   6  351.73   20.73
   4  -2  -6  396.56   20.63
  -4   2   6  360.19   18.90
   4  -2  -5  109.24    9.62
  -4   2   5  103.58   10.66
  -4   2   5  108.53    9.84
   4  -2  -5  129.44   10.86
  -4   2   5  115.85   10.82
   4  -2  -4 1049.67   27.34
  -4   2   4 1033.94   30.22
  -4   2   4 1124.93   28.62
   4  -2  -4 1094.61   28.54
  -4   2   4 1087.94   32.97
  -4   2   3    7.88    3.51
   4  -2  -3    7.50    2.44
   4  -2  -3    7.03    2.32
  -4   2   3    5.46    2.39
  -4   2   3    4.85    1.70
   4  -2  -2   55.91    6.88
  -4   2   2   50.90    5.60
  -4   2   2   57.84    7.17
  -4   2   2   48.09    4.72
  -4   2   2   53.11    7.44
  -4   2   1    0.91    0.85
  -4   2   1    2.28    1.93
   4  -2  -1    4.11    2.26
  -4   2   1    1.19    1.82
  -4   2   0  559.92   20.44
   4  -2   0  582.25   20.44
  -4   2   0  576.99   23.77
  -4   2  -1  105.21    8.67
   4  -2   1  109.18    8.84
  -4   2  -1  110.48   10.48
  -4   2  -2 1071.02   28.61
  -4   2  -2 1090.42   18.76
  -4   2  -2 1002.45   31.44
  -4   2  -3   74.66    7.83
  -4   2  -3   80.39    5.75
  -4   2  -3   76.83    8.62
  -4   2  -4  592.33   23.11
  -4   2  -4  617.67   22.31
  -4   2  -4  618.48   24.55
  -4   2  -5    3.71    2.98
  -4   2  -5    2.23    1.27
  -4   2  -5    4.45    3.00
  -4   2  -5    1.84    1.60
  -4   2  -6   -0.17    0.99
  -4   2  -6    4.20    2.41
  -4   2  -6    3.46    2.80
  -4   2  -7   16.18    4.15
  -4   2  -7   11.07    3.86
  -4   2  -8  519.61   21.68
  -4   2  -8  494.65   27.98
  -4   2  -9   20.98    6.16
  -4   2 -10   10.71    3.65
   4  -2  11    9.79    5.54
  -4   2 -11   14.38    6.09
   4  -2  12  120.64   18.43
  -4   2 -12  125.42   17.83
  -4   1  14    8.31    4.59
   4  -1 -14   -2.58    3.35
  -4   1  13    8.58    4.75
   4  -1 -13   15.07    6.38
  -4   1  12   72.03   12.20
   4  -1 -12   78.26   13.60
  -4   1  11   -0.63    2.52
   4  -1 -11    1.52    2.98
  -4   1  10   33.79    7.43
  -4   1  10   43.29    9.21
  -4   1  10   48.96    6.66
   4  -1 -10   36.34    8.12
  -4   1   9    8.50    3.31
  -4   1   9    8.74    3.80
  -4   1   9    6.46    3.41
   4  -1  -9    4.69    3.52
  -4   1   8  431.17   22.51
  -4   1   8  379.04   23.77
   4  -1  -8  438.99   24.86
  -4   1   8  458.99   20.70
   4  -1  -7    5.35    2.59
  -4   1   7    5.81    2.33
  -4   1   7    8.78    3.42
  -4   1   7    4.73    2.44
   4  -1  -6   10.24    3.75
  -4   1   6    6.07    2.50
  -4   1   6   -0.16    1.71
  -4   1   6   10.75    3.16
   4  -1  -5   11.99    3.39
  -4   1   5   15.80    3.39
  -4   1   5   16.59    4.20
  -4   1   5   13.57    4.00
  -4   1   5   11.85    3.46
   4  -1  -4  656.07   24.17
  -4   1   4  649.32   22.34
  -4   1   4  616.08   24.27
   4  -1  -4  586.26   21.65
   4  -1  -3  265.56   14.16
   4  -1  -3  281.03    9.69
  -4   1   3  287.55   16.73
  -4   1   3  264.43   13.25
   4  -1  -2  843.77   23.42
   4  -1  -2  849.76   14.83
  -4   1   2  847.99   28.60
  -4   1   2  814.50   22.03
  -4   1   1  182.09   10.50
   4  -1  -1  197.48   10.54
   4  -1  -1  180.37    6.98
  -4   1   1  179.51   13.29
  -4   1   0 1217.74   25.96
   4  -1   0 1238.59   25.70
  -4   1   0 1296.81   35.24
  -4   1  -1  111.94    7.92
  -4   1  -1  120.57    6.58
  -4   1  -1  102.48    9.93
  -4   1  -2  266.61   12.27
  -4   1  -2  263.68   12.52
  -4   1  -2  267.78   16.07
  -4   1  -3   34.17    4.73
  -4   1  -3   30.54    4.54
  -4   1  -3   40.48    6.42
  -4   1  -4  495.43   19.46
  -4   1  -4  505.07   21.74
  -4   1  -5   16.92    4.75
  -4   1  -5   20.38    4.55
  -4   1  -6   30.38    5.41
  -4   1  -6   40.27    7.33
  -4   1  -7    4.84    2.38
  -4   1  -7    6.06    4.26
   4  -1   8  466.64   29.02
  -4   1  -8  437.09   27.77
  -4   1  -8  426.98   18.76
   4  -1   9   37.90    8.95
  -4   1  -9   41.84    9.23
   4  -1  10   37.01    9.48
  -4   1 -10   35.75    8.84
   4  -1  11   11.50    4.21
  -4   1 -11   10.09    6.27
   4  -1  12   77.68   15.23
  -4   1 -12   70.96   14.30
  -4   0  15   -4.22    3.94
   4   0 -14    8.52    5.09
  -4   0  14    8.42    4.67
   4   0 -13   13.73    6.39
  -4   0  13    2.10    3.37
  -4   0  12  232.30   20.73
  -4   0  12  207.18   21.54
   4   0 -12  187.34   20.53
   4   0 -11    7.57    4.72
  -4   0  11    3.50    2.59
  -4   0  11   -0.86    2.61
   4   0 -11    0.85    1.33
   4   0 -10   50.46    9.80
  -4   0  10   48.87    8.40
  -4   0  10   33.50    7.75
   4   0 -10   31.61    5.16
  -4   0  10   47.48    6.75
   4   0  -9   26.06    6.17
  -4   0   9   27.80    5.89
  -4   0   9   25.86    6.34
  -4   0   9   26.19    5.05
  -4   0   8  384.39   19.77
  -4   0   8  370.45   23.22
  -4   0   8  385.96   19.43
   4   0  -8  393.28   23.61
   4   0  -7   32.03    6.36
  -4   0   7   35.07    5.35
  -4   0   7   40.64    7.40
  -4   0   7   44.48    6.71
   4   0  -6   22.22    4.92
  -4   0   6   22.45    3.87
  -4   0   6   15.97    4.34
  -4   0   5   80.56    5.97
  -4   0   5   96.86    9.65
   4   0  -5   83.20    9.14
   4   0  -4 1135.27   28.87
  -4   0   4 1187.92   33.89
  -4   0   4 1175.74   31.75
   4   0  -3  188.27   10.51
  -4   0   3  199.97   13.80
  -4   0   3  203.44   12.71
   4   0  -2  346.20   13.45
  -4   0   2  363.21   18.75
   4   0  -2  371.07   13.08
   4   0  -1    7.92    1.73
  -4   0   1    9.94    3.48
   4   0  -1    9.59    2.28
  -4   0   0  730.03   16.06
   4   0   0  693.16   15.33
  -4   0   0  697.90   19.16
  -4   0   0  711.60   26.05
  -4   0  -1  112.66    6.45
   4   0   1  112.47    7.69
  -4   0  -1  111.63    8.28
  -4   0  -1  114.53   10.49
   4   0   2  129.69    9.55
  -4   0  -2  146.15    8.08
  -4   0  -2  156.73   12.62
   4   0   3    6.20    2.49
  -4   0  -3    6.61    2.74
  -4   0  -3    5.12    2.84
   4   0   4  791.10   28.93
  -4   0  -4  791.22   27.52
   4   0   5    1.02    1.96
  -4   0  -5    3.37    2.47
   4   0   6  231.41   18.50
  -4   0  -6  246.58   19.48
  -4   0  -6  257.60   15.45
   4   0   7   10.45    4.00
   4   0   7    9.55    2.89
  -4   0  -7   11.45    4.81
  -4   0  -7   16.86    4.17
   4   0   8  300.31   24.01
  -4   0  -8  315.31   24.92
   4   0   9   27.54    7.79
  -4   0  -9   24.49    7.42
   4   0  10   43.33   10.57
  -4   0 -10   45.02   11.18
   4   0  11    5.11    3.58
  -4   0 -11    2.65    3.66
  -4  -1  15   35.23    9.82
   4   1 -14   27.07    9.03
  -4  -1  14   16.98    6.35
  -4  -1  14   18.26    6.55
   4   1 -13    5.78    4.18
  -4  -1  13    0.19    2.58
  -4  -1  13   -0.85    2.92
  -4  -1  12  259.26   21.16
  -4  -1  12  248.20   23.14
   4   1 -12  264.60   24.25
   4   1 -11    9.63    4.78
  -4  -1  11   10.41    4.16
   4   1 -11    9.37    3.02
  -4  -1  11   11.25    4.55
  -4  -1  11   10.85    3.37
   4   1 -10   23.84    6.84
  -4  -1  10   23.87    5.61
  -4  -1  10   18.00    4.41
  -4  -1  10   14.46    5.00
   4   1 -10   19.17    4.21
  -4  -1   9   50.38    7.29
  -4  -1   9   50.74    7.42
  -4  -1   9   67.58   10.15
   4   1  -9   44.09    8.74
   4   1  -9   47.99    6.93
  -4  -1   8  378.27   18.38
  -4  -1   8  325.47   18.69
   4   1  -8  354.98   22.80
   4   1  -8  336.03   17.93
  -4  -1   7   48.61    5.92
   4   1  -7   55.15    8.69
   4   1  -6   17.52    4.83
  -4  -1   6   14.98    2.86
  -4  -1   5   72.19    5.02
  -4  -1   4  723.71   10.43
   4   1  -4  750.82   25.07
   4   1  -3  143.00    7.92
   4   1  -3  134.36   10.20
   4   1  -2  115.16    5.46
   4   1  -2  136.29    9.91
  -4  -1   1   35.17    5.04
  -4  -1   0 1323.98   31.90
   4   1   0 1398.14   25.42
  -4  -1  -1  138.19    5.07
   4   1   1  146.31    9.60
  -4  -1  -1  113.41    9.90
  -4  -1  -2   99.13    5.74
   4   1   2  103.68    9.13
  -4  -1  -2   89.01    9.38
   4   1   3  238.31   15.53
   4   1   4  190.45   15.14
  -4  -1  -4  166.27   13.12
   4   1   4  194.70   13.73
   4   1   5  109.26   12.45
  -4  -1  -5  119.33   10.99
   4   1   5  104.90   10.04
   4   1   6   79.59   11.39
  -4  -1  -6   76.63    8.93
   4   1   6   62.83    7.69
   4   1   7   17.99    5.67
  -4  -1  -7   11.97    3.44
  -4  -1  -7   12.91    4.81
   4   1   8  123.24   16.01
  -4  -1  -8  136.21   17.12
   4   1   9   29.44    8.64
  -4  -1  -9   39.34    9.96
   4   1  10   23.28    7.98
  -4  -1 -10   21.74    7.89
  -4  -2  16   61.81   12.63
  -4  -2  15   -1.82    4.11
  -4  -2  15    2.33    4.35
   4   2 -14    3.59    3.44
  -4  -2  14    2.02    2.19
  -4  -2  14   -0.04    2.06
   4   2 -13   34.60    9.30
  -4  -2  13   34.25    8.15
  -4  -2  13   31.44    8.62
  -4  -2  12  237.54   19.93
  -4  -2  12  205.53   20.53
   4   2 -12  209.13   14.22
   4   2 -12  245.63   23.53
   4   2 -11   41.84    9.31
  -4  -2  11   49.11    7.72
   4   2 -11   51.32    7.10
  -4  -2  11   50.60   10.36
   4   2 -10   24.74    7.14
   4   2 -10   19.68    4.46
   4   2  -9   46.62    9.03
   4   2  -9   54.02    7.55
   4   2  -8  671.21   32.05
   4   2  -8  701.07   27.22
   4   2  -7   20.45    4.82
   4   2  -6   90.11    9.81
   4   2  -5    9.58    3.39
   4   2  -4  987.58   32.54
  -4  -2   3   35.37    3.25
   4   2  -3   28.16    5.83
  -4  -2   2  345.46   11.39
  -4  -2   2  338.63   17.96
   4   2  -2  310.70   18.05
  -4  -2   1    5.07    1.80
   4   2  -1    3.03    2.54
  -4  -2   1    3.37    2.36
  -4  -2   0 1021.73   32.48
   4   2   0  950.90   31.89
   4   2   1    4.58    1.62
   4   2   1    4.66    2.49
  -4  -2  -1    7.19    3.20
  -4  -2  -2    1.15    0.80
   4   2   2    4.28    2.79
   4   2   2   -0.07    1.79
  -4  -2  -2    1.62    2.25
   4   2   3  200.22   15.32
  -4  -2  -3  189.17   15.89
   4   2   3  188.80   14.23
   4   2   4   91.60   11.35
   4   2   4  100.36   10.40
   4   2   5    7.25    3.39
   4   2   5   15.26    4.22
   4   2   6   82.22   12.20
  -4  -2  -6   76.43    9.22
   4   2   6   94.53    9.89
   4   2   7    0.58    2.29
  -4  -2  -7    0.17    2.70
   4   2   8  167.03   19.61
  -4  -2  -8  111.58   16.49
   4   2   9   19.51    7.07
  -4  -2  -9   11.92    5.40
   4   2  10   18.66    7.53
  -4  -3  16   25.49    8.28
   4   3 -15   20.54    7.69
  -4  -3  15   12.49    5.30
  -4  -3  15   21.34    7.14
   4   3 -14    7.96    4.51
  -4  -3  14    8.83    5.10
  -4  -3  14   15.50    6.47
   4   3 -13   19.01    6.86
  -4  -3  13   15.23    6.42
  -4  -3  12  325.96   26.62
   4   3 -12  288.89   18.35
   4   3 -12  304.09   26.33
   4   3 -11   25.84    7.22
   4   3 -11   28.38    5.76
   4   3 -10   64.52   11.27
   4   3 -10   60.11    8.51
   4   3  -9   -0.75    2.00
   4   3  -8  810.28   31.44
   4   3  -7   19.39    5.13
   4   3  -6   30.21    6.14
   4   3  -5   18.78    4.88
   4   3  -4  704.50   29.20
   4   3  -3    0.27    0.27
  -4  -3   3   -1.08    1.14
   4   3  -3   -0.81    1.29
  -4  -3   2  369.73   15.30
  -4  -3   2  361.31   20.92
   4   3  -2  360.59   20.93
  -4  -3   1   -0.25    0.95
   4   3  -1    1.03    1.43
  -4  -3   1   -0.72    1.97
  -4  -3   0  939.42   28.73
  -4  -3   0  885.05   33.75
   4   3   0  883.26   32.62
   4   3   1   19.89    4.75
  -4  -3  -1   21.84    5.33
  -4  -3  -2   70.46    4.24
   4   3   2   60.17    8.68
  -4  -3  -2   55.57    9.22
   4   3   3    1.40    1.83
   4   3   3    0.32    1.94
  -4  -3  -3    0.21    1.91
   4   3   4  353.79   23.92
  -4  -3  -4  314.47   23.68
   4   3   4  376.34   21.42
   4   3   5   25.27    5.48
   4   3   5   37.27    8.16
   4   3   6  108.62   14.92
   4   3   7   -0.17    2.50
  -4  -3  -7   -1.36    2.46
   4   3   8   89.90   15.32
  -4  -3  -8   72.46   14.29
   4   3   9   34.38    9.83
  -4  -4  16   26.24    8.98
  -4  -4  15   -1.87    2.65
   4   4 -14   59.03   13.11
  -4  -4  14   28.12    8.34
   4   4 -13   -1.49    2.54
   4   4 -13    4.46    2.81
  -4  -4  13    1.21    2.79
   4   4 -12  260.23   18.88
   4   4 -12  257.82   24.82
   4   4 -11   30.38    6.59
   4   4 -10    3.08    2.70
   4   4  -9    7.51    4.00
   4   4  -8  163.25   15.24
   4   4  -7   -0.51    1.84
   4   4  -6    5.72    3.35
   4   4  -5  153.54   14.58
   4   4  -4  362.16   12.13
   4   4  -4  341.29   21.66
   4   4  -3   17.24    1.98
  -4  -4   3   12.85    3.31
   4   4  -3   22.18    5.82
  -4  -4   3   20.98    5.74
  -4  -4   2  211.41   17.64
   4   4  -2  256.60   18.75
   4   4  -1    0.71    1.96
  -4  -4   1    1.09    2.44
  -4  -4   0  633.35   31.60
   4   4   0  636.08   29.74
   4   4   1   -0.74    2.29
  -4  -4  -1    1.38    2.75
   4   4   2   40.82    7.49
  -4  -4  -2   31.89    7.33
   4   4   3   10.68    4.28
  -4  -4  -3    8.06    4.28
  -4  -4  -4  251.35   23.15
   4   4   4  229.42   17.97
   4   4   5   10.94    4.08
  -4  -4  -5    6.39    4.38
  -4  -4  -6   45.32   11.16
  -4  -4  -7   32.34    9.24
  -4  -4  -7   26.75    9.15
  -4  -5  14   59.79   12.24
   4   5 -13    1.02    1.82
   4   5 -12  162.30   16.17
   4   5 -11   26.02    6.81
   4   5 -10   15.52    5.00
   4   5  -9   16.60    5.89
   4   5  -8  169.52   16.58
   4   5  -7    9.63    4.16
   4   5  -6   75.74    7.77
   4   5  -6   75.07   10.91
   4   5  -5   54.26    9.40
   4   5  -5   38.77    5.05
   4   5  -4  256.91   11.13
   4   5  -4  220.94   18.75
   4   5  -3   60.97   10.00
   4   5  -3   49.75    4.18
  -4  -5   3   50.26    9.24
   4   5  -2   60.62    9.82
  -4  -5   2   72.43   11.25
   4   5  -1   10.64    4.64
  -4  -5   1   10.77    5.16
  -4  -5   0  362.18   26.22
   4   5   0  409.06   25.69
   4   5   1   -1.96    2.76
  -4  -5  -1    1.81    1.70
   4   5   2   24.70    6.69
  -4  -5  -2   36.26    9.10
   4   5   3   22.69    5.71
  -4  -5  -3   21.98    6.73
  -4  -5  -4  135.20   18.22
   4   5   4  136.08   14.86
  -4  -5  -5    5.58    3.77
  -4  -5  -6   44.23   11.44
   4   6 -13    0.87    2.09
   4   6 -12  153.87   16.84
   4   6 -11   36.92    8.33
   4   6 -10   30.92    7.67
   4   6  -9    0.02    1.42
   4   6  -8  359.93   20.34
   4   6  -8  301.68   23.51
   4   6  -7   40.82    8.54
   4   6  -7   47.40    6.96
   4   6  -6  107.66    9.51
   4   6  -6   96.75   13.23
   4   6  -5   37.02    8.78
   4   6  -4   99.86   13.55
  -4  -6   3   67.65   11.92
   4   6  -3   43.89    8.96
   4   6  -2   36.74    8.78
  -4  -6   2   35.72    8.89
   4   6  -1   17.10    5.80
  -4  -6   1    1.83    3.75
  -4  -6   0  260.33   24.21
   4   6   0  237.69   21.04
   4   6   1    2.32    3.33
  -4  -6  -1    4.85    4.42
  -4  -6  -2   48.17   11.71
   4   6   2   36.50    8.42
   4   6   3   22.06    7.15
  -4  -6  -3   29.47    9.10
  -4  -6  -4   46.78   11.49
   4   7 -14   18.83    6.73
   4   7 -13    1.93    3.21
   4   7 -12  100.22   14.70
   4   7 -11   10.71    4.28
   4   7 -11    8.65    4.58
   4   7 -10   45.71    8.54
   4   7 -10   55.96   10.82
   4   7  -9    7.28    4.72
   4   7  -8  157.52   18.26
   4   7  -7   10.03    4.70
   4   7  -6   18.66    6.01
   4   7  -5   33.96    8.44
   4   7  -4   85.10   13.60
   4   7  -3   41.96    9.60
  -4  -7   3   56.57   12.22
   4   7  -2   21.22    7.02
  -4  -7   2   31.33    8.99
   4   7  -1   30.62    7.56
  -4  -7   1   20.96    7.62
   4   7   0   81.57   13.45
  -4  -7   0   70.79   13.78
   4   7   1    6.27    4.36
  -4  -7  -1    7.99    4.87
   4   7   2   35.52    8.62
  -4  -7  -2   32.60    9.71
   4   7   3   -2.24    2.69
   4   8 -14    2.52    3.29
   4   8 -13    7.40    4.61
   4   8 -12   49.97   11.38
   4   8 -11   13.55    6.20
   4   8 -10   39.63    9.86
   4   8  -9   -0.58    2.51
   4   8  -8   84.52   14.08
   4   8  -7   22.95    7.29
   4   8  -6   22.89    7.16
   4   8  -5   27.68    8.36
   4   8  -4  100.93   15.54
   4   8  -3   17.43    7.06
  -4  -8   3   21.56    7.68
   4   8  -2   42.16   10.10
  -4  -8   2   43.41   11.16
   4   8  -1   21.39    7.83
  -4  -8   1   19.01    7.88
   4   8   0   62.17   12.40
   4   8   1    8.46    5.81
   4   8   2   91.50   15.04
   5  -9  -5   28.19    9.65
   5  -9  -4   10.14    5.20
   5  -9  -3    6.60    4.03
   5  -9  -2    7.39    4.26
  -5   9   1   57.22   12.28
   5  -9  -1   52.31   11.59
  -5   9   0   16.69    6.49
   5  -9   0   10.13    5.11
   5  -9   1   39.65   10.33
  -5   9  -1   38.83   10.19
  -5   9  -2    0.92    4.61
   5  -9   2   -1.74    3.16
  -5   9  -3   73.24   13.63
   5  -9   3   76.77   14.13
  -5   9  -4    6.10    2.82
   5  -9   4   16.36    7.53
  -5   9  -5   65.74   13.16
   5  -9   5   59.34   12.42
  -5   9  -6   27.30    8.52
   5  -9   6   25.72    8.05
  -5   9  -7  102.58   16.80
   5  -9   7   67.47   13.36
   5  -9   8    5.26    4.19
   5  -9   9   32.71    9.37
   5  -9  10    8.54    4.85
   5  -8  -5   28.33    8.14
   5  -8  -4    7.95    5.79
   5  -8  -3   41.88   10.13
  -5   8   2   -1.90    4.61
   5  -8  -2    1.46    2.60
  -5   8   1  156.57   19.49
  -5   8   1   87.41   14.76
   5  -8  -1  143.35   18.38
  -5   8   0   40.59    9.68
  -5   8   0   47.47   10.41
   5  -8   0   35.74    9.24
  -5   8  -1   83.96   13.98
   5  -8   1  106.83   15.58
  -5   8  -1   87.31   14.31
  -5   8  -2   25.32    8.61
   5  -8   2   15.42    5.71
  -5   8  -2   13.40    6.03
  -5   8  -3  175.73   19.80
  -5   8  -3  214.58   22.09
   5  -8   3  179.30   20.36
  -5   8  -4    4.37    4.21
  -5   8  -4    2.66    4.03
   5  -8   4   -3.01    3.37
  -5   8  -5   97.39   15.08
  -5   8  -5  112.73   16.10
   5  -8   5  126.23   17.11
  -5   8  -6    9.13    4.91
   5  -8   6    1.36    2.85
  -5   8  -7  247.98   24.49
   5  -8   7  222.93   23.07
  -5   8  -8   38.93   10.24
   5  -8   8   39.54    9.78
  -5   8  -9   20.77    7.30
   5  -8   9    7.00    4.47
  -5   7   8   -2.69    3.86
  -5   7   7   17.97    6.50
  -5   7   6    3.34    3.04
  -5   7   5   96.04   14.04
  -5   7   5   84.61   12.06
   5  -7  -5   97.71   12.84
   5  -7  -4   -2.52    3.00
   5  -7  -4    0.43    1.21
  -5   7   4    2.26    3.61
   5  -7  -3  104.37   14.67
   5  -7  -3  108.38   11.87
  -5   7   3   85.68   13.73
  -5   7   2   14.65    5.73
  -5   7   2    4.71    4.55
   5  -7  -2    9.72    5.21
   5  -7  -2    3.68    2.14
  -5   7   1  158.65   18.43
  -5   7   1  152.29   17.62
   5  -7  -1  155.50   17.75
   5  -7  -1  135.50   11.59
  -5   7   0   11.59    5.07
   5  -7   0   33.07    8.48
  -5   7   0   31.66    8.23
  -5   7  -1  104.50   14.73
  -5   7  -1   96.43   13.90
   5  -7   1   97.62   14.34
   5  -7   2   77.17   12.58
  -5   7  -2   59.65   10.96
  -5   7  -2   62.05   11.35
  -5   7  -3  237.32   21.65
   5  -7   3  209.78   20.71
  -5   7  -3  193.20   19.62
  -5   7  -4   27.14    7.60
   5  -7   4   15.65    5.67
  -5   7  -4   20.58    6.44
  -5   7  -5   20.94    7.31
  -5   7  -5   22.89    7.14
   5  -7   5   20.22    6.55
  -5   7  -6   19.39    6.61
   5  -7   6   12.58    4.93
  -5   7  -6   26.64    7.74
  -5   7  -7  228.31   22.41
  -5   7  -7  225.51   21.86
   5  -7   7  209.50   20.96
  -5   7  -8    8.48    5.59
   5  -7   8   -0.57    3.16
  -5   7  -9   23.39    8.89
  -5   7 -10   37.85    9.98
  -5   6   9   38.78    9.93
  -5   6   8   23.26    7.63
  -5   6   7   58.11   11.11
  -5   6   7   77.23   12.06
  -5   6   6    4.34    4.34
  -5   6   6   -2.68    3.04
  -5   6   5  236.25   20.89
  -5   6   5  216.13   18.53
  -5   6   4   14.17    5.04
  -5   6   4    8.44    3.70
  -5   6   3   70.92   11.18
  -5   6   3   55.87    8.12
   5  -6  -3   83.76   12.43
   5  -6  -3   64.15    8.06
  -5   6   2  102.71   14.26
  -5   6   2  100.42   13.69
  -5   6   2   76.44    8.59
   5  -6  -2   78.23   12.09
   5  -6  -2   75.25    8.11
  -5   6   1  100.80   14.04
   5  -6  -1   81.97   12.03
   5  -6  -1   95.57    8.17
  -5   6   1   80.69   12.24
  -5   6   0   37.79    7.96
   5  -6   0   36.32    8.16
  -5   6   0   37.64    8.08
  -5   6  -1   94.33   12.85
  -5   6  -1   92.24   12.98
   5  -6   1   83.41   12.24
  -5   6  -2    8.33    4.57
   5  -6   2    7.54    4.44
  -5   6  -2    6.94    3.96
  -5   6  -3  292.95   22.23
  -5   6  -3  280.68   22.40
   5  -6   3  278.17   22.42
  -5   6  -4   42.65    8.87
   5  -6   4   32.25    7.86
  -5   6  -4   35.66    8.10
  -5   6  -5   17.52    5.68
  -5   6  -5   21.03    6.08
   5  -6   5   24.70    6.24
  -5   6  -6    9.35    5.63
  -5   6  -6    2.69    3.20
  -5   6  -7  577.55   33.57
  -5   6  -7  570.49   32.36
  -5   6  -8   20.52    6.90
  -5   6  -8   28.93    7.37
  -5   6  -9  127.04   16.63
  -5   6  -9  132.02   15.96
  -5   6 -10   24.56    8.20
  -5   6 -11  199.33   22.64
   5  -5 -11    6.01    4.59
  -5   5  10    2.51    2.38
   5  -5 -10    0.09    2.44
  -5   5   9   98.74   15.04
   5  -5  -9  102.38   13.90
  -5   5   8   12.96    5.05
  -5   5   8    6.64    3.74
   5  -5  -8    4.72    2.39
  -5   5   7   52.63    9.15
  -5   5   7   62.67   10.62
   5  -5  -7   78.71   10.54
  -5   5   6   13.76    4.60
  -5   5   6   11.26    4.34
   5  -5  -6   23.32    5.61
  -5   5   5   68.31    9.79
  -5   5   5   80.20   11.24
   5  -5  -5   85.10    9.29
  -5   5   4   -0.03    1.75
  -5   5   4   -1.47    2.07
   5  -5  -4    0.46    1.01
   5  -5  -3   26.59    3.90
  -5   5   3   28.84    7.02
  -5   5   3   18.54    4.38
  -5   5   2   13.33    5.28
  -5   5   2   16.25    5.31
  -5   5   2    7.72    2.64
   5  -5  -2    5.51    1.93
  -5   5   1  365.17   23.94
  -5   5   1  364.06   15.13
  -5   5   1  412.77   25.59
   5  -5  -1  361.61   12.50
  -5   5   0  208.80   18.24
  -5   5   0  215.84   17.98
   5  -5   0  179.30   16.69
  -5   5  -1  187.58   17.25
   5  -5   1  178.47   16.77
  -5   5  -1  167.70   15.64
  -5   5  -2    9.37    4.44
  -5   5  -2    7.67    3.23
  -5   5  -3  282.62   21.32
  -5   5  -3  256.73   19.55
  -5   5  -4    2.89    2.69
  -5   5  -4    0.83    1.98
  -5   5  -5   15.89    5.29
  -5   5  -5   14.78    5.14
  -5   5  -6    6.44    3.46
  -5   5  -6    0.79    1.91
  -5   5  -7  468.35   28.72
  -5   5  -7  486.20   27.95
  -5   5  -8    2.45    2.09
  -5   5  -8    9.95    4.96
  -5   5  -9   61.85   11.21
  -5   5  -9   53.50    9.38
  -5   5 -10    1.12    1.68
  -5   5 -11   99.45   15.47
  -5   5 -12    1.79    3.20
   5  -4 -12    5.33    3.88
  -5   4  11   53.54   11.80
   5  -4 -11   28.10    8.06
  -5   4  10   10.49    5.17
   5  -4 -10   15.23    6.44
  -5   4   9   74.76   12.73
   5  -4  -9   50.74    9.64
  -5   4   8    7.76    3.79
  -5   4   8   17.12    4.96
   5  -4  -8   11.34    4.48
  -5   4   7    2.60    2.73
  -5   4   7   -2.86    3.31
   5  -4  -7    2.91    2.76
  -5   4   6    7.17    3.39
  -5   4   6   -0.28    1.70
   5  -4  -6    1.31    1.91
  -5   4   5  252.18   19.07
  -5   4   5  214.15   16.57
   5  -4  -5  248.03   15.45
   5  -4  -4   72.07    7.40
  -5   4   4   74.37   10.46
   5  -4  -3  361.71   14.26
  -5   4   3  343.85   22.27
  -5   4   2    2.73    2.88
  -5   4   2    2.51    1.94
   5  -4  -2    1.58    1.02
  -5   4   1  690.58   19.34
  -5   4   1  714.05   30.80
  -5   4   1  704.77   31.51
  -5   4   0   36.28    7.19
  -5   4   0   28.79    3.12
  -5   4   0   29.28    6.81
  -5   4  -1   92.39   10.76
  -5   4  -1   70.95   10.48
  -5   4  -2    1.50    2.33
  -5   4  -2    0.13    2.45
  -5   4  -3  127.64   12.85
  -5   4  -3  129.86    6.25
  -5   4  -3  149.89   15.12
  -5   4  -4   -1.66    2.28
  -5   4  -4   -2.03    1.73
  -5   4  -4   -0.06    0.65
  -5   4  -5   33.19    7.01
  -5   4  -5   34.50    5.04
  -5   4  -5   38.23    7.76
  -5   4  -6    1.05    1.35
  -5   4  -6    1.43    2.28
  -5   4  -6    0.33    0.99
  -5   4  -7  428.11   24.95
  -5   4  -7  465.33   27.30
  -5   4  -7  463.16   22.83
  -5   4  -8    4.00    1.65
  -5   4  -8    1.63    1.61
  -5   4  -8    5.65    3.03
  -5   4  -9   23.84    5.94
  -5   4  -9   31.44    7.59
  -5   4  -9   24.12    6.13
  -5   4 -10    3.73    3.06
  -5   4 -11  112.71   16.06
  -5   4 -12   -0.14    2.96
   5  -3 -13   44.59   10.91
  -5   3  12    3.53    3.80
   5  -3 -12    5.09    3.80
  -5   3  11   72.91   13.47
   5  -3 -11   62.43   11.74
   5  -3 -10    7.80    4.72
  -5   3   9   46.13    7.72
   5  -3  -9   35.54    7.95
  -5   3   8   15.08    4.41
   5  -3  -8   15.31    5.03
   5  -3  -7    6.23    3.56
  -5   3   7   -1.79    2.52
  -5   3   6   74.94    9.90
   5  -3  -6   70.46    8.98
  -5   3   5 1014.80   34.54
   5  -3  -5 1103.16   32.23
  -5   3   5 1039.96   37.24
   5  -3  -4    4.81    2.06
  -5   3   4    3.75    2.18
   5  -3  -4    3.40    1.82
  -5   3   4    8.22    2.99
  -5   3   4    3.05    1.58
   5  -3  -3  335.48   16.71
  -5   3   3  359.91   17.36
  -5   3   3  291.43   13.23
  -5   3   3  302.90   20.10
  -5   3   2  168.56   14.12
  -5   3   2  150.07   10.19
  -5   3   2  152.56    8.27
  -5   3   2  140.79   13.88
  -5   3   1  322.42   18.94
  -5   3   1  324.57   13.23
  -5   3   1  303.68   10.23
  -5   3   1  322.98   20.51
  -5   3   0   72.21    8.62
  -5   3   0   51.51    8.24
  -5   3   0   64.38    5.03
  -5   3   0   56.49    4.17
  -5   3  -1  255.25   16.29
  -5   3  -1  242.66    7.99
  -5   3  -1  255.03   18.27
  -5   3  -2    5.28    2.93
  -5   3  -2    1.48    1.87
  -5   3  -2    4.65    0.91
  -5   3  -2    3.74    1.36
  -5   3  -3  701.85   27.47
  -5   3  -3  650.86   19.88
  -5   3  -3  679.04   29.92
  -5   3  -4  146.79    6.66
  -5   3  -4  142.10   12.69
  -5   3  -4  141.80   10.50
  -5   3  -4  132.90   13.34
  -5   3  -5  250.09   17.61
  -5   3  -5  281.29   16.25
  -5   3  -5  256.54   18.45
  -5   3  -6   -2.44    2.44
  -5   3  -6    1.77    2.44
  -5   3  -6   -1.47    1.59
  -5   3  -7  577.14   27.44
  -5   3  -7  558.15   28.57
  -5   3  -7  586.38   27.89
  -5   3  -8   -3.98    2.58
  -5   3  -8    2.46    2.10
  -5   3  -8   -0.39    1.93
  -5   3  -9   14.73    5.51
  -5   3  -9   12.70    4.78
  -5   3 -10    7.52    5.05
  -5   3 -10    3.53    2.82
  -5   3 -11  128.76   16.91
  -5   2  14   -4.18    5.42
   5  -2 -13   85.25   15.01
  -5   2  13   77.32   13.87
   5  -2 -12    3.11    2.37
  -5   2  12   -3.99    4.13
   5  -2 -11   26.14    7.96
  -5   2  11   24.81    6.94
   5  -2 -10    4.72    3.83
  -5   2  10    4.77    3.74
   5  -2  -9   61.20   10.07
  -5   2   9   53.93    9.08
  -5   2   9   45.23    7.55
  -5   2   9   43.49    9.55
   5  -2  -8    4.41    3.17
  -5   2   8    4.89    2.85
  -5   2   8    2.50    2.59
   5  -2  -7   13.49    4.20
  -5   2   7    7.65    3.23
  -5   2   7    7.27    3.92
  -5   2   6   78.43   10.04
  -5   2   6   70.84    9.55
   5  -2  -6   76.60    9.39
   5  -2  -5  793.58   24.80
  -5   2   5  814.20   30.05
   5  -2  -5  842.74   28.59
  -5   2   5  810.56   31.54
  -5   2   4   -1.39    1.52
   5  -2  -4    1.02    1.37
  -5   2   4    0.08    0.99
  -5   2   4    1.14    1.85
   5  -2  -3   19.54    3.27
  -5   2   3   12.06    3.30
  -5   2   3   17.37    5.11
  -5   2   3   17.19    3.48
  -5   2   2   36.26    6.02
   5  -2  -2   49.30    3.61
  -5   2   2   44.53    5.23
  -5   2   2   42.42    7.20
  -5   2   1  372.35   18.40
  -5   2   1  345.79   14.06
  -5   2   1  356.52   21.06
  -5   2   0   13.01    3.49
   5  -2   0   13.22    3.36
  -5   2   0   15.27    4.57
  -5   2  -1  635.01   23.16
  -5   2  -1  658.04   28.57
  -5   2  -2  129.68   10.58
  -5   2  -2  132.41    8.11
  -5   2  -2  130.54    6.32
  -5   2  -2  149.27   13.66
  -5   2  -3  631.21   24.08
  -5   2  -3  672.67   19.24
  -5   2  -3  639.26   28.28
  -5   2  -4  185.04   13.54
  -5   2  -4  167.06   10.45
  -5   2  -4  164.66   12.71
  -5   2  -4  163.72   14.27
  -5   2  -5   20.09    5.11
  -5   2  -5   15.59    4.12
  -5   2  -5   16.64    4.68
  -5   2  -6   23.19    5.80
  -5   2  -6   18.50    4.99
  -5   2  -6   15.59    4.49
  -5   2  -7  339.10   21.42
  -5   2  -7  306.52   21.60
  -5   2  -7  310.64   19.42
  -5   2  -8   30.93    6.17
  -5   2  -8   30.10    7.00
  -5   2  -9   49.53    9.87
   5  -2  10   22.92    7.71
  -5   2 -10   38.47    9.44
   5  -2  11  196.51   23.09
  -5   2 -11  194.53   21.86
  -5   2 -12   37.52   10.15
  -5   1  15    8.27    4.64
   5  -1 -14   36.93   10.36
  -5   1  14   30.81    9.06
   5  -1 -13  104.86   16.43
  -5   1  13  123.37   16.48
   5  -1 -12    2.63    2.40
  -5   1  12    2.87    2.83
   5  -1 -11   28.89    7.58
  -5   1  11   33.94    7.86
  -5   1  11   33.38    8.88
   5  -1 -10    3.35    3.66
  -5   1  10    9.90    3.53
  -5   1  10    5.31    3.17
  -5   1  10    9.30    4.46
  -5   1   9  252.40   17.98
  -5   1   9  245.20   20.67
   5  -1  -9  251.58   20.40
  -5   1   9  272.85   18.07
   5  -1  -8   11.73    4.44
  -5   1   8   12.88    3.81
  -5   1   8   17.43    5.46
  -5   1   8   21.81    5.61
   5  -1  -7   15.99    5.07
  -5   1   7   13.39    3.74
  -5   1   7   18.89    5.41
  -5   1   7    9.29    3.54
   5  -1  -6   16.36    4.71
  -5   1   6   13.41    4.54
  -5   1   6   21.95    5.43
  -5   1   5  477.54   24.19
  -5   1   4   26.62    6.08
  -5   1   4   28.60    5.08
  -5   1   3   16.79    3.90
   5  -1  -3   18.31    2.03
   5  -1  -3   15.96    3.68
   5  -1  -3   19.97    3.36
  -5   1   3   21.88    4.96
  -5   1   2   15.65    3.45
   5  -1  -2   18.95    1.90
   5  -1  -2   19.14    3.85
  -5   1   2   18.94    5.34
   5  -1  -2   20.94    2.98
  -5   1   1  560.94   19.68
   5  -1  -1  560.87   19.01
  -5   1   1  578.52   26.58
  -5   1   0    8.27    2.47
   5  -1   0    7.58    2.17
  -5   1   0    9.32    4.16
  -5   1  -1   76.35    6.99
  -5   1  -1   79.51    6.12
  -5   1  -1   66.29    9.11
  -5   1  -2    9.06    2.58
  -5   1  -2    9.54    2.41
  -5   1  -2    8.00    4.24
  -5   1  -3  320.60   15.53
  -5   1  -3  304.14   15.86
  -5   1  -3  290.30   18.88
  -5   1  -4    7.07    2.71
  -5   1  -4    3.30    3.27
  -5   1  -5   53.70    7.30
  -5   1  -5   51.28    8.54
  -5   1  -5   59.42    8.68
  -5   1  -6   19.23    5.19
  -5   1  -6   15.16    4.49
  -5   1  -6   23.95    6.40
   5  -1   7  546.80   30.81
  -5   1  -7  516.34   29.84
  -5   1  -7  505.19   24.43
   5  -1   8   -3.40    4.36
  -5   1  -8    1.08    2.88
   5  -1   9  156.63   18.69
  -5   1  -9  141.40   17.66
   5  -1  10   77.71   14.13
  -5   1 -10   69.69   13.04
   5  -1  11  214.00   24.32
  -5   1 -11  202.90   23.33
  -5   0  15   18.50    6.30
   5   0 -14    9.89    6.30
  -5   0  14    3.67    2.76
  -5   0  13  262.13   22.81
  -5   0  13  209.75   23.04
   5   0 -13  211.05   23.24
   5   0 -12    1.96    2.77
  -5   0  12    4.31    3.11
  -5   0  12   12.21    5.21
   5   0 -11   50.70   10.30
  -5   0  11   37.60    8.06
  -5   0  11   46.98   10.10
   5   0 -11   42.05    6.84
  -5   0  11   34.30    6.36
   5   0 -10    7.83    5.15
  -5   0  10    7.80    3.17
  -5   0  10    2.92    1.64
  -5   0  10    4.91    3.26
  -5   0   9  336.91   19.08
  -5   0   9  275.15   21.86
  -5   0   9  331.79   20.32
   5   0  -9  354.60   24.44
   5   0  -8   18.99    5.58
  -5   0   8   13.87    3.51
  -5   0   8    9.93    4.30
  -5   0   8   14.77    4.68
   5   0  -7    5.56    3.23
  -5   0   7    6.83    2.09
  -5   0   7   12.45    4.50
  -5   0   6   20.62    3.27
  -5   0   6   18.33    4.67
  -5   0   5  339.87   20.67
   5   0  -4   36.28    5.35
  -5   0   4   24.02    5.54
   5   0  -4   28.66    4.86
   5   0  -3   21.28    3.66
  -5   0   3   17.22    4.85
   5   0  -3   21.92    3.90
   5   0  -2   35.12    4.30
  -5   0   2   26.86    5.95
   5   0  -2   25.85    4.03
   5   0  -1  650.01   16.80
   5   0  -1  679.89    9.92
  -5   0   1  665.74   28.55
  -5   0   0   23.86    3.23
   5   0   0   20.55    2.87
  -5   0   0   19.63    5.39
  -5   0   0   19.88    3.68
  -5   0  -1   24.63    3.34
   5   0   1   21.30    3.56
  -5   0  -1   17.27    5.24
  -5   0  -1   19.19    3.84
  -5   0  -2    4.02    1.61
   5   0   2    1.73    1.70
  -5   0  -2    6.49    2.91
  -5   0  -2    3.35    1.82
  -5   0  -3  784.62   21.85
   5   0   3  743.60   26.88
  -5   0  -3  791.01   27.93
  -5   0  -3  776.53   31.30
   5   0   4   -1.47    2.10
  -5   0  -4   -0.54    0.77
  -5   0  -4    3.85    3.13
   5   0   5  205.35   16.81
  -5   0  -5  184.89   15.23
   5   0   6   46.22    8.84
  -5   0  -6   39.20    6.81
  -5   0  -6   40.81    8.42
   5   0   7  164.44   17.51
  -5   0  -7  154.98   17.43
  -5   0  -7  173.84   14.42
   5   0   8   27.03    7.95
  -5   0  -8   20.89    6.92
   5   0   9   19.50    6.83
  -5   0  -9   14.97    6.61
   5   0  10   20.72    7.74
  -5   0 -10   21.74    7.67
  -5  -1  15   42.65    9.80
   5   1 -14    2.97    3.46
  -5  -1  14    5.14    4.67
  -5  -1  14   11.50    6.61
   5   1 -13  118.63   17.43
  -5  -1  13  129.37   15.58
  -5  -1  13  109.49   16.28
   5   1 -12   33.65    8.80
  -5  -1  12   25.46    6.65
   5   1 -12   26.31    5.52
  -5  -1  12   23.77    7.39
   5   1 -11    3.27    4.00
  -5  -1  11    4.73    3.26
  -5  -1  11    2.49    4.04
   5   1 -11   -2.21    1.75
  -5  -1  11    3.01    1.85
   5   1 -10    5.75    3.58
  -5  -1  10    8.07    3.30
  -5  -1  10    6.55    3.44
  -5  -1  10    9.32    4.47
   5   1 -10    3.71    2.48
  -5  -1   9  252.59   15.60
  -5  -1   9  245.50   18.03
   5   1  -9  214.81   19.40
   5   1  -9  231.25   16.82
   5   1  -8   10.78    4.64
  -5  -1   8   16.86    3.73
  -5  -1   8   10.91    4.51
  -5  -1   7   33.14    4.49
  -5  -1   7   31.13    6.39
  -5  -1   6    6.07    1.60
   5   1  -5  576.91   21.36
   5   1  -4   50.85    5.61
   5   1  -3   82.06    6.00
   5   1  -3   92.02    8.97
   5   1  -2    3.77    1.20
   5   1  -2    4.00    2.11
  -5  -1   1 1240.26   32.80
   5   1   0   56.99    5.43
  -5  -1   0   44.53    6.37
  -5  -1  -1   65.11    3.30
   5   1   1   60.60    6.62
  -5  -1  -1   78.93    8.89
  -5  -1  -2    5.11    1.32
   5   1   2    7.17    2.80
  -5  -1  -2    8.47    3.83
  -5  -1  -2    4.23    2.03
  -5  -1  -3  468.09   14.60
   5   1   3  459.28   22.49
  -5  -1  -3  433.73   23.22
  -5  -1  -3  463.85   24.76
  -5  -1  -4    9.87    2.80
   5   1   4    8.83    4.03
  -5  -1  -4    8.60    3.37
   5   1   4    9.67    3.61
   5   1   5   26.87    6.62
  -5  -1  -5   14.59    4.40
   5   1   5   18.73    5.03
   5   1   6   46.10    9.03
   5   1   6   30.45    6.12
  -5  -1  -6   47.10    7.84
   5   1   7    3.95    3.47
  -5  -1  -7   13.42    5.19
   5   1   8   -2.43    3.72
  -5  -1  -8    2.01    3.85
   5   1   9   11.51    4.66
  -5  -1  -9    2.47    2.00
   5   1  10   -0.80    2.01
   5   2 -14    6.11    5.19
  -5  -2  14    9.01    4.30
   5   2 -13   60.80   12.53
  -5  -2  13   81.28   12.03
  -5  -2  13   69.10   13.33
   5   2 -12   57.03   11.66
  -5  -2  12   54.92    9.23
   5   2 -12   65.56    9.23
  -5  -2  12   44.03    9.83
   5   2 -11   -0.93    3.09
  -5  -2  11    6.27    2.85
  -5  -2  11    5.44    2.90
   5   2 -11    3.65    2.84
  -5  -2  11    1.80    3.00
   5   2 -10    2.55    3.68
  -5  -2  10    2.50    2.05
   5   2 -10    8.77    3.73
  -5  -2   9  496.37   21.19
   5   2  -9  489.54   25.46
   5   2  -8    2.56    2.84
   5   2  -7  218.15   16.96
   5   2  -6   21.83    5.55
   5   2  -5  471.67   24.76
   5   2  -4   29.33    3.63
   5   2  -4   29.42    6.50
   5   2  -3   15.85    1.71
   5   2  -3   11.41    4.01
   5   2  -2    4.21    3.40
  -5  -2   1  970.40   33.24
   5   2  -1  942.21   35.26
   5   2   0   52.66    8.42
  -5  -2   0   44.05    7.27
   5   2   1   41.21    7.74
  -5  -2  -1   44.50    7.54
   5   2   2   -0.38    1.45
   5   2   2   -0.98    2.78
  -5  -2  -2    1.67    1.73
  -5  -2  -3  331.50   10.15
   5   2   3  354.50   21.33
  -5  -2  -3  349.53   22.96
   5   2   3  350.66   21.69
  -5  -2  -4    1.18    1.61
   5   2   4    2.68    2.14
   5   2   4    6.63    3.13
  -5  -2  -4    1.71    1.86
   5   2   5  115.44   14.17
  -5  -2  -5   83.37   12.70
  -5  -2  -5   92.05   11.36
   5   2   5   96.81   11.23
   5   2   6    3.58    2.43
  -5  -2  -6    5.64    3.03
   5   2   7  139.94   17.63
  -5  -2  -7  157.56   19.68
   5   2   8   -1.06    3.16
  -5  -2  -8    7.33    5.62
   5   2   9   29.18    9.09
   5   3 -14    0.11    3.31
  -5  -3  14   10.26    6.14
   5   3 -13   92.32   15.75
  -5  -3  13  130.18   14.85
  -5  -3  13  130.29   18.09
   5   3 -12    0.62    3.14
   5   3 -12    2.65    2.77
   5   3 -11   33.40    7.27
   5   3 -10    9.43    3.79
   5   3  -9  440.60   25.22
   5   3  -8   99.05   12.15
   5   3  -7    5.66    3.66
   5   3  -6    7.66    3.80
   5   3  -5    4.80    3.16
   5   3  -4    1.73    0.81
  -5  -3   4   -0.14    0.69
   5   3  -4    6.28    3.64
  -5  -3   3    0.00    0.90
   5   3  -3    1.64    3.15
  -5  -3   2   86.14    7.29
  -5  -3   2   83.33   10.51
   5   3  -2   88.61   11.35
  -5  -3   1  685.32   31.10
   5   3  -1  684.65   31.31
   5   3   0   16.17    5.28
  -5  -3   0   16.74    5.46
   5   3   1   54.05    9.12
  -5  -3  -1   43.46    8.63
   5   3   2    1.62    1.59
  -5  -3  -2    2.84    2.43
  -5  -3  -3  316.54   23.93
   5   3   3  310.07   21.45
   5   3   4    2.42    2.42
   5   3   4    3.97    2.89
  -5  -3  -4   -0.83    2.33
   5   3   5  122.83   15.54
  -5  -3  -5   94.66   14.38
   5   3   5  111.30   12.79
   5   3   6   33.13    8.25
  -5  -3  -6   26.69    8.47
   5   3   7  135.11   18.17
  -5  -3  -7  129.95   18.38
  -5  -3  -7  101.26   16.95
   5   3   8  -10.28    5.54
  -5  -4  14   10.35    6.05
   5   4 -13  137.76   14.91
   5   4 -12   -0.27    2.33
   5   4 -11   27.97    6.75
   5   4 -10    2.59    3.15
   5   4  -9  189.90   17.52
   5   4  -8   57.07    9.94
   5   4  -7   14.02    5.13
   5   4  -6  111.12   13.63
   5   4  -5   53.66    4.81
   5   4  -5   49.86    9.11
  -5  -4   4    1.04    0.86
   5   4  -4    2.40    2.84
  -5  -4   3   50.96    6.60
   5   4  -3   63.57   10.10
   5   4  -2   46.79    9.02
  -5  -4   2   52.22    9.30
  -5  -4   1  315.85   23.07
   5   4  -1  288.85   21.61
   5   4   0   15.95    5.03
  -5  -4   0   11.26    3.91
   5   4   1    5.57    3.92
  -5  -4  -1    3.60    3.18
   5   4   2    0.98    1.70
  -5  -4  -2    1.11    1.96
  -5  -4  -3  216.19   21.59
   5   4   3  189.77   17.65
   5   4   4    6.55    3.53
  -5  -4  -4   -0.40    3.55
  -5  -4  -5   41.17   10.37
  -5  -4  -6   66.17   13.20
   5   5 -13  135.00   15.70
   5   5 -12   -3.48    2.68
   5   5 -11   69.43   11.38
   5   5 -10    1.14    3.08
   5   5  -9  337.64   24.82
   5   5  -8   24.16    6.76
   5   5  -7  123.10   15.14
   5   5  -6   36.54    8.29
   5   5  -5  230.08   20.43
   5   5  -4   93.91   13.36
   5   5  -3   39.19    8.62
  -5  -5   3   28.63    7.65
   5   5  -2   -1.96    3.63
  -5  -5   2    0.95    2.28
  -5  -5   1  114.24   15.30
   5   5  -1  123.78   15.17
   5   5   0   53.21   10.05
  -5  -5   0   40.87    9.47
   5   5   1   28.89    7.79
  -5  -5  -1   15.31    5.31
   5   5   2   -1.64    2.05
  -5  -5  -2    1.31    3.86
  -5  -5  -3  175.66   20.95
   5   5   3  197.02   19.21
  -5  -5  -4   14.94    6.34
  -5  -5  -5   30.94    8.91
   5   6 -14   16.13    5.82
   5   6 -13   84.46   13.24
   5   6 -12   -1.74    3.17
   5   6 -11   15.38    5.96
   5   6 -10    0.38    2.04
   5   6  -9  167.29   18.63
   5   6  -8   20.56    6.73
   5   6  -7   71.52   12.25
   5   6  -6   16.42    6.77
   5   6  -5   83.54   13.16
   5   6  -4   47.52   10.22
   5   6  -3   19.75    6.28
  -5  -6   3   20.23    6.88
   5   6  -2    0.58    3.35
  -5  -6   2    9.10    6.42
  -5  -6   1  154.18   18.96
   5   6  -1  134.55   16.86
   5   6   0    3.74    3.39
  -5  -6   0    9.11    4.62
   5   6   1   51.67   10.56
  -5  -6  -1   42.37   10.69
   5   6   2    5.02    3.69
  -5  -6  -2   14.38    6.72
   5   6   3   40.69    9.30
  -5  -6  -3   50.63   12.40
   5   7 -14    4.71    3.35
   5   7 -13   63.98   12.25
   5   7 -12    1.98    2.10
   5   7 -11   15.65    6.55
   5   7 -10   -0.68    2.12
   5   7  -9   70.84   13.05
   5   7  -8   23.32    8.28
   5   7  -7   29.27    8.46
   5   7  -6   16.78    6.56
   5   7  -5  107.31   15.83
   5   7  -4    2.78    3.08
   5   7  -3   28.42    8.06
   5   7  -2   15.24    5.58
  -5  -7   2   30.07    9.14
   5   7  -1   57.58   11.76
  -5  -7   1   51.39   12.61
   5   7   0   -0.79    3.39
  -5  -7   0   -4.05    4.39
   5   7   1   15.51    6.54
   5   7   2    7.86    4.54
   5   8  -9   49.25   11.40
   5   8  -8   10.14    5.26
   5   8  -7   15.51    6.85
   5   8  -6   11.24    4.93
   5   8  -5   63.26   13.06
   5   8  -4   14.62    6.09
   6  -9  -1    4.00    2.38
  -6   9   0    4.73    3.47
   6  -9   0   14.61    7.18
  -6   9  -1    1.31    4.38
   6  -9   1   -0.72    3.50
  -6   9  -2   68.19   13.44
   6  -9   2   58.35   12.95
  -6   9  -2   53.30   12.34
  -6   9  -3    5.88    3.25
   6  -9   3    4.89    5.05
  -6   9  -3    3.20    3.29
  -6   9  -4   55.61   12.31
   6  -9   4   74.79   14.49
  -6   9  -5   12.21    6.54
   6  -9   5    3.97    4.67
   6  -9   6  112.65   17.61
  -6   8   4   10.14    5.16
  -6   8   3    0.99    3.43
  -6   8   2   46.48   11.52
   6  -8  -2   58.64   12.07
  -6   8   2   46.99   10.98
  -6   8   1    5.88    3.84
  -6   8   1   10.09    5.27
   6  -8  -1   10.59    4.71
  -6   8   0   40.00   10.13
   6  -8   0   22.14    7.34
  -6   8   0   41.44   10.08
  -6   8  -1    6.38    4.07
  -6   8  -1    7.74    4.62
   6  -8   1   13.58    6.48
  -6   8  -2   81.14   14.16
  -6   8  -2   86.23   14.32
   6  -8   2  118.17   17.09
  -6   8  -3    0.74    2.12
  -6   8  -3    7.40    5.39
   6  -8   3   -4.22    4.99
  -6   8  -4   78.75   13.96
  -6   8  -4   67.30   13.01
   6  -8   4   92.98   15.27
  -6   8  -5   31.43    8.72
   6  -8   5   20.40    7.60
  -6   8  -5   10.01    5.54
  -6   8  -6  180.62   21.28
  -6   8  -6  207.81   22.88
  -6   8  -7   12.84    6.32
  -6   8  -7    1.52    2.56
  -6   8  -8   37.60   10.32
  -6   7   8    2.00    3.07
  -6   7   7    2.62    2.58
  -6   7   6   53.27   11.19
  -6   7   5    8.76    4.15
  -6   7   4   55.29   11.33
  -6   7   3   12.74    5.26
  -6   7   2  117.11   16.68
  -6   7   2   88.12   13.93
  -6   7   1    3.22    2.74
  -6   7   1    5.00    5.05
  -6   7   0   51.58   10.99
   6  -7   0   26.97    7.91
  -6   7   0   45.35   10.66
  -6   7  -1   55.00   10.81
   6  -7   1   67.99   12.40
  -6   7  -1   52.55   11.42
  -6   7  -2   78.00   13.33
  -6   7  -2   65.51   11.97
   6  -7   2   99.70   14.75
  -6   7  -3    9.56    5.78
  -6   7  -3    1.71    3.32
  -6   7  -4   21.11    7.16
  -6   7  -4   20.70    7.29
  -6   7  -5    3.42    3.88
  -6   7  -5    6.90    3.65
  -6   7  -6  177.43   20.00
  -6   7  -6  202.31   21.11
  -6   7  -7   28.19    8.28
  -6   7  -7   25.27    7.64
  -6   7  -8   17.00    6.84
  -6   7  -8   25.45    7.63
  -6   7  -9    4.90    2.80
  -6   7  -9   -0.24    2.20
  -6   6   9    3.88    3.80
  -6   6   8   12.48    5.65
  -6   6   7   -1.11    3.20
  -6   6   7    4.61    4.38
  -6   6   6  190.48   19.61
  -6   6   6  174.27   17.68
  -6   6   5   -1.99    2.45
  -6   6   5    5.25    2.63
  -6   6   4   72.59    9.73
  -6   6   4   92.21   13.71
  -6   6   3   56.82    7.94
  -6   6   3   59.75   10.85
  -6   6   2   38.83    9.05
  -6   6   2   37.85    8.80
  -6   6   1    8.50    4.89
  -6   6   1   15.18    5.77
  -6   6   0   75.05   12.21
  -6   6   0   62.64   11.81
  -6   6  -1   11.56    5.14
  -6   6  -1   15.56    6.53
  -6   6  -2  313.27   24.21
  -6   6  -2  248.46   22.37
  -6   6  -3   49.61    9.48
  -6   6  -3   54.20   10.53
  -6   6  -4    6.19    4.05
  -6   6  -4    6.12    3.89
  -6   6  -5   12.63    4.67
  -6   6  -5    3.65    2.92
  -6   6  -6  165.61   18.26
  -6   6  -6  193.51   19.59
  -6   6  -7    0.05    1.86
  -6   6  -7    2.13    3.09
  -6   6  -8   40.98    9.90
  -6   6  -8   52.09   10.36
  -6   6  -9   11.09    5.66
  -6   6  -9    4.18    2.66
  -6   6 -10  123.70   17.55
  -6   5  10   50.51   11.18
  -6   5   9   -1.55    3.11
  -6   5   8   45.10    9.73
  -6   5   8   39.26    8.89
  -6   5   7    3.48    2.51
  -6   5   7   14.21    5.39
  -6   5   6  177.90   18.20
  -6   5   6  137.52   14.88
   6  -5  -5    1.01    1.12
  -6   5   5    1.11    2.53
  -6   5   5   -0.67    1.41
  -6   5   4   -1.12    1.42
  -6   5   4    1.24    1.40
  -6   5   3    9.08    3.34
   6  -5  -3   18.40    3.36
  -6   5   3   10.40    4.80
  -6   5   2   94.96   13.08
  -6   5   2   92.05    8.60
  -6   5   2   93.03   13.18
  -6   5   1   50.30    9.61
  -6   5   1   60.63    5.91
  -6   5   1   52.80    9.98
  -6   5   0  251.85   21.41
  -6   5   0  259.73   20.73
  -6   5  -1   11.76    4.92
  -6   5  -1    6.27    4.84
  -6   5  -2  320.14   24.19
  -6   5  -2  361.71   24.16
  -6   5  -3   17.66    5.69
  -6   5  -3   16.18    5.78
  -6   5  -4   11.82    5.39
  -6   5  -4   19.74    6.16
  -6   5  -5    3.09    2.80
  -6   5  -5   -0.40    1.88
  -6   5  -6  163.55   17.13
  -6   5  -6  131.73   15.52
  -6   5  -7    5.11    4.02
  -6   5  -7    1.79    3.80
  -6   5  -8   94.28   13.83
  -6   5  -8   74.37   11.78
  -6   5  -9    0.30    2.37
  -6   5 -10  126.70   17.26
  -6   5 -11    4.80    3.48
   6  -4 -12   54.13   11.97
   6  -4 -11    9.54    5.46
  -6   4  11    7.20    4.69
   6  -4 -10  101.58   14.37
  -6   4  10   79.31   13.65
   6  -4  -9    5.88    3.37
  -6   4   9   10.20    4.97
  -6   4   9    5.61    3.80
   6  -4  -8   36.68    7.39
  -6   4   8   16.73    5.25
  -6   4   8   28.48    7.32
   6  -4  -7   10.82    4.33
  -6   4   7   11.43    5.29
  -6   4   6   72.39   11.09
   6  -4  -6   81.23    9.88
   6  -4  -5   15.51    3.89
  -6   4   5    9.35    5.11
  -6   4   4    4.39    3.39
  -6   4   3   57.71    9.88
  -6   4   2  485.37   27.27
  -6   4   2  448.45   27.38
  -6   4   1    1.75    2.70
  -6   4   1    3.34    3.42
  -6   4   0  251.78   18.81
  -6   4   0  238.22   20.04
  -6   4  -1   58.30    9.03
  -6   4  -1   67.99   10.73
  -6   4  -2  256.00   18.63
  -6   4  -2  263.51   21.02
  -6   4  -3    0.99    1.71
  -6   4  -3    0.20    1.91
  -6   4  -4   22.86    5.72
  -6   4  -4   27.23    7.04
  -6   4  -5   -2.82    2.02
  -6   4  -5    9.81    4.83
  -6   4  -6  562.26   30.80
  -6   4  -6  521.24   29.13
  -6   4  -7   36.87    7.94
  -6   4  -7   40.31    8.72
  -6   4  -8  170.16   17.76
  -6   4  -8  168.34   16.63
  -6   4  -9   -0.34    1.78
  -6   4 -10  124.67   16.45
  -6   4 -11   17.71    6.64
   6  -3 -13    7.57    4.80
   6  -3 -12   39.10    9.85
  -6   3  12   41.62   10.98
   6  -3 -11    0.58    2.79
   6  -3 -10  107.12   14.48
   6  -3  -9    7.54    4.45
  -6   3   9    6.45    3.54
   6  -3  -8    1.19    1.38
  -6   3   8    4.96    3.15
   6  -3  -7   15.99    4.96
  -6   3   7   18.43    5.69
  -6   3   7    3.34    2.22
  -6   3   6  110.38   12.47
   6  -3  -6  125.28   12.04
  -6   3   6  111.67   13.39
  -6   3   5   25.71    6.66
  -6   3   5   28.43    6.03
  -6   3   4   23.33    6.63
   6  -3  -4   16.67    3.80
  -6   3   4    9.32    3.32
  -6   3   4   12.17    3.31
  -6   3   3   39.44    7.91
   6  -3  -3   34.79    5.30
  -6   3   3   39.40    6.08
  -6   3   3   36.65    5.00
  -6   3   2  426.08   23.65
  -6   3   2  429.10   18.20
  -6   3   2  392.86   14.92
  -6   3   2  377.63   24.51
  -6   3   1   40.98    8.40
  -6   3   1   37.26    6.99
  -6   3   1   45.34    5.38
  -6   3   1   39.08    4.38
  -6   3   0   92.91   10.39
  -6   3   0   75.60    6.15
  -6   3   0   97.13   12.51
  -6   3  -1   43.58    8.22
  -6   3  -1   32.62    6.10
  -6   3  -2  375.98   21.02
  -6   3  -2  342.57   23.41
  -6   3  -3   34.57    6.39
  -6   3  -3   30.13    7.11
  -6   3  -3   25.78    4.45
  -6   3  -4  119.81   12.36
  -6   3  -4  135.16   11.17
  -6   3  -4  144.08   15.33
  -6   3  -5    6.83    3.97
  -6   3  -5    2.42    2.32
  -6   3  -5   -0.74    1.89
  -6   3  -6  327.32   21.87
  -6   3  -6  344.47   20.98
  -6   3  -6  360.48   23.76
  -6   3  -7   36.73    7.71
  -6   3  -7   34.03    7.39
  -6   3  -7   35.26    7.26
  -6   3  -8   12.13    5.07
  -6   3  -8   14.44    4.64
  -6   3  -8   12.91    4.61
  -6   3  -9    4.05    3.45
  -6   3 -10  126.38   16.18
   6  -3  11   35.89   10.41
  -6   3 -11   23.04    6.86
   6  -2 -13    4.84    4.13
   6  -2 -12   49.42   11.14
   6  -2 -11   10.60    4.90
  -6   2  10  131.80   16.64
   6  -2 -10  176.16   18.60
  -6   2  10  154.19   15.49
   6  -2  -9   11.47    4.98
  -6   2   9   18.06    5.55
  -6   2   9    7.55    4.08
   6  -2  -8   11.77    4.15
  -6   2   8   15.35    4.67
  -6   2   8    9.72    4.93
  -6   2   7   -1.23    1.96
   6  -2  -7    0.00    1.86
  -6   2   7   -0.31    1.62
  -6   2   6  344.57   21.71
  -6   2   6  369.64   23.69
  -6   2   5   59.93    8.61
  -6   2   5   68.75   10.18
   6  -2  -4   11.47    2.50
  -6   2   4   13.11    3.89
  -6   2   4   16.33    5.35
   6  -2  -3    1.31    0.88
   6  -2  -3    3.60    1.31
  -6   2   3    3.87    3.14
  -6   2   3    2.39    1.18
   6  -2  -2  316.07   11.96
  -6   2   2  303.02   15.31
  -6   2   2  332.54   22.56
  -6   2   1   68.15    8.35
  -6   2   1   64.65    6.96
  -6   2   1   50.69    8.88
  -6   2   0   43.97    6.58
  -6   2   0   32.65    7.31
  -6   2  -1    8.66    3.22
  -6   2  -1   13.66    4.71
  -6   2  -2  294.95   16.91
  -6   2  -2  292.72   10.06
  -6   2  -2  250.36   19.52
  -6   2  -3  102.59   10.25
  -6   2  -3   91.74    6.98
  -6   2  -3   92.56   11.80
  -6   2  -4    3.98    2.60
  -6   2  -4    3.79    1.77
  -6   2  -4    2.82    1.84
  -6   2  -5   14.23    5.25
  -6   2  -5    2.91    2.05
  -6   2  -5    6.09    3.36
  -6   2  -6  106.64   11.77
  -6   2  -6   85.05   11.42
  -6   2  -6  101.33   12.74
  -6   2  -7    1.62    1.52
  -6   2  -7   -1.97    1.59
  -6   2  -7   -0.71    1.44
  -6   2  -8   22.68    5.99
  -6   2  -8   15.01    5.54
   6  -2   9   14.23    5.77
  -6   2  -9   12.63    4.95
  -6   2  -9   11.70    5.67
   6  -2  10  305.65   27.97
  -6   2 -10  328.90   27.98
   6  -1 -13    6.55    4.61
   6  -1 -12  103.96   15.81
  -6   1  12  119.60   14.73
  -6   1  12  103.82   16.19
   6  -1 -11   -1.52    2.25
  -6   1  11   -3.42    2.63
  -6   1  11    5.01    3.53
  -6   1  10  318.87   20.64
  -6   1  10  325.70   25.84
   6  -1 -10  354.46   26.31
  -6   1  10  339.08   22.61
   6  -1  -9   15.93    5.18
  -6   1   9   12.40    5.39
  -6   1   9    8.75    4.37
   6  -1  -8   46.07    8.44
  -6   1   8   50.88    9.26
  -6   1   8   62.19    9.95
  -6   1   7   16.30    5.29
  -6   1   7   26.03    6.41
  -6   1   6  426.71   25.51
  -6   1   5    2.83    2.82
   6  -1  -4   12.34    2.90
  -6   1   4    3.50    3.61
   6  -1  -3    4.06    1.51
  -6   1   3    4.72    4.06
   6  -1  -2  442.73   18.79
  -6   1   2  416.15   25.07
  -6   1   1   54.67    6.65
   6  -1  -1   52.12    6.16
  -6   1   1   69.42   10.44
  -6   1   0   24.54    4.41
  -6   1   0   16.17    5.65
  -6   1  -1    4.02    2.14
  -6   1  -1    3.32    1.54
  -6   1  -1   -1.30    2.28
  -6   1  -2  345.40   16.40
  -6   1  -2  333.15   15.05
  -6   1  -2  318.85   21.94
  -6   1  -3   13.32    3.45
  -6   1  -3   13.59    3.29
  -6   1  -3   24.39    6.18
   6  -1   4   20.41    5.53
  -6   1  -4   13.05    3.74
  -6   1  -4   16.16    3.99
  -6   1  -4   14.78    5.49
   6  -1   5   43.63    8.00
  -6   1  -5   42.07    6.73
  -6   1  -5   35.52    7.27
  -6   1  -6  337.35   19.89
   6  -1   6  375.24   24.75
  -6   1  -6  363.94   25.12
  -6   1  -6  324.84   22.24
   6  -1   7    4.86    3.62
  -6   1  -7   -5.15    2.78
  -6   1  -7    3.69    3.76
   6  -1   8   85.30   13.41
  -6   1  -8   66.35   11.82
   6  -1   9   66.46   12.57
  -6   1  -9   45.00   10.41
   6  -1  10  175.38   21.58
  -6   1 -10  113.26   17.39
   6   0 -14   91.90   16.41
   6   0 -13    1.47    2.15
  -6   0  13    5.78    5.40
   6   0 -12   76.50   13.59
  -6   0  12   63.16   12.57
   6   0 -11    3.45    3.99
  -6   0  11    5.99    3.45
  -6   0  11   -3.84    4.02
   6   0 -11    2.41    2.47
  -6   0  11    7.20    3.54
  -6   0  10  209.71   15.44
  -6   0  10  183.30   19.32
  -6   0  10  187.32   17.11
   6   0 -10  233.83   21.61
   6   0  -9   35.31    8.18
  -6   0   9   29.36    5.11
  -6   0   9   15.48    5.11
  -6   0   9   27.64    6.69
  -6   0   8    0.29    2.57
  -6   0   7   41.54    8.04
  -6   0   6  169.19   16.28
  -6   0   5   28.02    6.62
   6   0  -4   43.75    6.01
  -6   0   4   45.40    8.39
   6   0  -4   50.83    6.61
   6   0  -3   38.02    5.02
  -6   0   3   23.93    5.88
   6   0  -3   43.49    5.87
   6   0  -2  798.65   21.19
  -6   0   2  826.15   35.34
  -6   0   1   12.52    5.11
  -6   0   0   18.49    3.05
   6   0   0   14.03    2.40
  -6   0   0   14.87    5.04
  -6   0   0   15.36    3.47
  -6   0  -1    3.13    1.29
   6   0   1   -0.09    0.84
  -6   0  -1    1.87    1.59
  -6   0  -1    3.94    2.16
  -6   0  -2  606.18   18.13
   6   0   2  633.47   23.27
  -6   0  -2  597.64   24.18
  -6   0  -2  596.30   30.31
  -6   0  -3    5.20    1.87
   6   0   3    1.77    1.85
  -6   0  -3    2.20    3.12
  -6   0  -3    0.65    1.62
  -6   0  -4  111.08    9.17
   6   0   4  107.45   11.80
  -6   0  -4   92.20   10.66
  -6   0  -4  109.65   13.17
   6   0   5    9.66    3.84
  -6   0  -5    8.62    3.41
  -6   0  -5    6.59    3.62
   6   0   6  161.75   16.76
  -6   0  -6  167.97   18.35
  -6   0  -6  175.92   16.27
   6   0   6  169.06   15.64
   6   0   7    3.80    1.95
  -6   0  -7    0.88    1.96
   6   0   8    2.55    3.05
  -6   0  -8   -0.22    2.04
   6   0   9   27.39    8.49
  -6   0  -9   13.65    7.04
   6   0  10   63.45   13.41
   6   1 -14   97.03   16.74
   6   1 -13    7.57    4.80
  -6  -1  13    5.06    3.67
   6   1 -12   13.55    6.00
  -6  -1  12    9.58    5.00
   6   1 -12   12.31    4.18
   6   1 -11   -2.08    3.18
  -6  -1  11   -2.29    3.99
   6   1 -11    6.35    3.65
  -6  -1  11    3.34    2.38
  -6  -1  10  120.79   10.96
  -6  -1  10  130.77   16.45
  -6  -1  10  127.78   14.50
   6   1 -10  129.94   13.96
  -6  -1   9   15.51    3.56
  -6  -1   9   15.07    5.20
   6   1  -9   20.61    5.85
  -6  -1   8   17.74    3.17
  -6  -1   8   30.45    7.18
  -6  -1   7   26.72    6.77
  -6  -1   6  315.55   22.57
   6   1  -5   23.59    4.34
  -6  -1   5   25.09    6.61
   6   1  -4  150.69    9.49
  -6  -1   4  131.47   14.69
   6   1  -3    1.25    0.99
  -6  -1   3    0.46    3.11
  -6  -1   2  649.51   31.93
  -6  -1   1   96.43   12.57
  -6  -1   0    1.58    2.40
  -6  -1   0    4.57    2.22
  -6  -1  -1    1.63    2.98
   6   1   1    0.50    1.08
  -6  -1  -1    2.76    2.72
   6   1   2  538.73   22.88
  -6  -1  -2  492.00   25.09
  -6  -1  -2  502.88   28.58
   6   1   3   24.65    5.42
  -6  -1  -3   15.18    5.19
   6   1   3   16.61    5.08
  -6  -1  -3   10.57    3.63
   6   1   4  107.18   12.29
  -6  -1  -4   95.96   12.38
  -6  -1  -4  110.86   13.48
   6   1   4  100.93   12.35
   6   1   5    2.31    2.54
   6   1   5    5.10    3.27
  -6  -1  -5   -2.50    3.40
  -6  -1  -5   -3.43    3.72
   6   1   6   74.03   11.79
  -6  -1  -6   72.46   11.92
  -6  -1  -6   91.88   12.05
   6   1   7    6.33    4.24
  -6  -1  -7    8.68    5.29
   6   1   8   11.44    5.60
  -6  -1  -8    7.65    6.09
   6   2 -14  131.18   19.35
   6   2 -13   22.39    7.85
  -6  -2  13    9.35    4.80
  -6  -2  12   21.09    6.28
   6   2 -12   17.27    5.50
  -6  -2  12   16.32    6.22
  -6  -2  11    8.14    4.32
   6   2 -11   10.83    4.43
  -6  -2  10  216.91   19.57
   6   2 -10  224.35   18.90
  -6  -2   9    3.51    1.63
   6   2  -9    1.50    1.99
  -6  -2   8  176.47    9.18
   6   2  -8  157.92   15.95
  -6  -2   7    0.26    0.30
   6   2  -7    4.71    3.58
   6   2  -6  302.16   21.84
   6   2  -5  125.95   14.07
   6   2  -4    7.80    4.30
   6   2  -3   10.09    4.84
   6   2  -2  174.55   16.62
  -6  -2   1   16.13    4.80
   6   2  -1   13.60    4.66
  -6  -2   0    1.07    1.93
   6   2   0   -1.31    1.87
   6   2   1   26.26    6.56
  -6  -2  -1   26.05    6.26
  -6  -2  -2  427.59   25.95
  -6  -2  -2  392.13   26.15
   6   2   2  424.27   26.26
  -6  -2  -3   21.90    6.09
   6   2   3   28.32    6.25
   6   2   3   21.36    6.07
  -6  -2  -3   14.20    4.80
   6   2   4  116.42   13.62
   6   2   4   78.29   11.20
  -6  -2  -4  104.51   13.95
  -6  -2  -4  102.36   13.42
   6   2   5    5.39    3.36
   6   2   5    7.76    3.34
  -6  -2  -5   -1.40    1.86
  -6  -2  -5   14.25    5.84
   6   2   6  134.99   16.65
  -6  -2  -6  108.22   15.45
  -6  -2  -7    3.28    3.09
  -6  -2  -7    2.61    2.61
  -6  -2  -8    6.16    3.36
   6   3 -13    2.93    2.80
  -6  -3  13    4.88    4.01
   6   3 -12   16.08    5.36
   6   3 -11    3.41    3.51
   6   3 -10  260.68   21.24
   6   3  -9    3.03    2.43
   6   3  -8  117.53   14.24
   6   3  -7    5.81    3.71
   6   3  -6   78.89   11.69
   6   3  -5   35.17    8.01
   6   3  -4    4.54    2.74
   6   3  -3  125.39   14.62
  -6  -3   2  282.11   20.81
   6   3  -2  237.58   20.21
   6   3  -1    4.82    3.36
  -6  -3   1    6.43    2.59
   6   3   0    5.29    3.28
  -6  -3   0   11.94    4.91
   6   3   1   22.63    6.33
  -6  -3  -1   22.27    6.66
  -6  -3  -2  124.26   15.23
   6   3   2  109.19   13.94
   6   3   3   33.20    7.51
  -6  -3  -3   45.42    9.92
  -6  -3  -4   17.81    5.66
   6   3   4    4.74    3.25
  -6  -3  -4    8.55    4.94
  -6  -3  -5    4.68    3.62
  -6  -3  -6   73.56   13.65
  -6  -3  -7   10.09    6.36
   6   4 -13   -0.08    1.67
   6   4 -12   21.07    6.91
   6   4 -11    1.93    2.34
   6   4 -10  275.03   22.96
   6   4  -9   -1.93    1.60
   6   4  -8  144.66   16.63
   6   4  -7   11.77    5.42
   6   4  -6  253.38   21.82
   6   4  -5   31.18    7.87
   6   4  -4  106.34   14.04
   6   4  -3   33.45    8.40
  -6  -4   2  246.70   21.51
   6   4  -2  207.76   19.79
   6   4  -1   27.34    7.67
  -6  -4   1   25.49    7.09
   6   4   0    1.11    3.32
  -6  -4   0   -3.48    4.10
   6   4   1   21.59    6.95
  -6  -4  -1   13.14    5.85
   6   4   2   65.78   11.22
  -6  -4  -2   79.61   13.32
   6   4   3  104.16   14.17
  -6  -4  -3  107.78   16.29
  -6  -4  -4   44.84   10.65
  -6  -4  -5    6.87    3.66
   6   5 -13   25.94    7.55
   6   5 -12    1.43    3.41
   6   5 -11   -0.44    3.21
   6   5 -10  148.78   17.84
   6   5  -9    3.28    2.78
   6   5  -8   88.71   13.81
   6   5  -7    8.43    4.44
   6   5  -6  191.34   20.06
   6   5  -5   56.85   10.71
   6   5  -4   46.93    9.68
   6   5  -3   -0.78    1.52
   6   5  -2   82.78   13.25
  -6  -5   2   80.73   13.38
   6   5  -1   12.70    6.01
  -6  -5   1    8.72    4.86
   6   5   0   98.18   14.86
  -6  -5   0   18.12    6.76
   6   5   1   -3.74    4.14
  -6  -5  -1   -1.27    3.15
  -6  -5  -2  184.59   21.62
   6   5   2  196.23   20.43
   6   5   3   40.15    8.92
  -6  -5  -3   56.79   12.75
   6   6 -14   16.30    6.21
   6   6 -13   13.83    6.99
   6   6 -12   -4.35    5.16
   6   6 -11   -3.24    3.48
   6   6 -10   57.66   11.56
   6   6  -9   -3.59    3.83
   6   6  -8   19.21    6.85
   6   6  -7   22.93    7.54
   6   6  -6   93.84   14.74
   6   6  -5   12.01    5.67
   6   6  -4   31.34    8.66
   6   6  -3   19.28    6.33
   6   6  -2  104.16   15.66
  -6  -6   2   89.25   14.89
   6   6  -1    0.03    2.54
  -6  -6   1   -2.37    2.89
   6   6   0   43.02   10.31
  -6  -6   0   45.78   11.23
   6   6   1   12.14    5.37
  -6  -6  -1   14.19    6.40
   6   6   2   40.26    9.71
   6   7 -10  105.26   16.55
   6   7  -9   -3.71    4.70
   6   7  -8   56.26   11.88
   6   7  -7    2.32    3.84
   6   7  -6   92.88   15.46
   6   7  -5   24.33    8.29
   6   7  -4   19.14    7.05
   6   7  -3   10.30    6.33
   6   7  -2   25.46    8.40
  -7   8   5    8.31    5.58
  -7   8   4   -4.29    4.22
  -7   8   3   29.37    8.89
  -7   8   2   40.82   10.93
  -7   8   1   28.38    8.81
  -7   8   1   39.04   10.15
  -7   8   0   27.97    9.01
  -7   8   0    9.10    5.12
  -7   8  -1   51.05   11.45
  -7   8  -1   33.66    9.79
  -7   8  -2    9.35    5.53
  -7   8  -2   -2.38    2.26
  -7   8  -3   12.88    5.40
  -7   8  -3    9.07    5.45
  -7   8  -4    2.28    4.50
  -7   8  -4    3.61    3.20
  -7   8  -5   69.15   13.45
  -7   8  -5   64.98   13.43
  -7   8  -6   -0.78    2.44
  -7   8  -6    0.31    4.12
  -7   7   7   29.78    8.92
  -7   7   6   12.07    5.48
  -7   7   5   27.83    8.54
  -7   7   4   14.41    6.39
  -7   7   3  149.82   19.28
  -7   7   2   -0.42    3.35
  -7   7   2    2.35    3.45
  -7   7   1   98.81   15.76
  -7   7   1   94.34   15.47
  -7   7   0   41.57   10.06
  -7   7   0   40.69    9.75
  -7   7  -1   72.28   12.94
  -7   7  -1   57.33   11.76
  -7   7  -2    3.28    2.61
  -7   7  -2    0.35    4.00
  -7   7  -3   11.67    5.29
  -7   7  -3   13.18    6.05
  -7   7  -4    4.07    4.37
  -7   7  -4   -2.30    1.88
  -7   7  -5  166.46   19.88
  -7   7  -5  165.31   19.95
  -7   7  -6    9.97    8.83
  -7   7  -6   17.92    7.44
  -7   7  -7    4.44    4.29
  -7   7  -7    6.93    4.19
  -7   7  -8    4.18    3.73
  -7   7  -8    7.25    4.68
  -7   6   9   17.04    6.40
  -7   6   7   70.41   12.66
  -7   6   6   -3.47    2.89
  -7   6   5   57.80   11.80
  -7   6   4   27.86    7.91
  -7   6   3  118.40   16.42
  -7   6   2    2.30    4.82
  -7   6   2    3.32    3.29
  -7   6   1   40.14    9.64
  -7   6   1   48.55   10.35
  -7   6   0   14.63    5.77
  -7   6   0   10.88    6.14
  -7   6  -1  129.18   17.21
  -7   6  -1  134.63   16.71
  -7   6  -2   15.54    5.47
  -7   6  -2   13.00    5.68
  -7   6  -3   28.92    8.09
  -7   6  -3   25.80    8.27
  -7   6  -4    4.12    3.58
  -7   6  -4    2.46    2.77
  -7   6  -5  162.60   18.57
  -7   6  -5  179.28   20.64
  -7   6  -6    3.58    3.15
  -7   6  -6    0.94    3.33
  -7   6  -7   -6.20    4.04
  -7   6  -7    4.09    4.18
  -7   6  -8    1.24    3.24
  -7   6  -8    2.86    4.26
  -7   6  -9   33.37    9.28
  -7   5  10   -0.49    2.95
  -7   5   9   30.07    8.58
  -7   5   8    2.57    3.50
  -7   5   8    4.07    4.31
  -7   5   7  143.55   17.55
  -7   5   7  138.58   15.96
  -7   5   6   14.01    6.27
  -7   5   6    5.55    3.25
  -7   5   5   34.13    7.10
  -7   5   5   59.37   11.49
  -7   5   4    4.22    2.71
  -7   5   4   11.18    5.35
  -7   5   3   43.56    9.41
  -7   5   2   15.55    5.38
  -7   5   2   13.12    5.58
  -7   5   1   38.49    8.36
  -7   5   1   36.99    8.84
  -7   5   0   38.25    8.30
  -7   5   0   40.92    9.52
  -7   5  -1  304.14   23.23
  -7   5  -1  331.36   26.62
  -7   5  -2    2.96    4.45
  -7   5  -2   -1.54    2.16
  -7   5  -3   16.11    5.85
  -7   5  -3   11.20    5.14
  -7   5  -4   30.60    7.68
  -7   5  -4   32.53    8.54
  -7   5  -5  169.45   18.87
  -7   5  -5  181.85   18.33
  -7   5  -6   -0.16    3.15
  -7   5  -6    3.89    3.16
  -7   5  -7   34.07    8.89
  -7   5  -7   24.86    7.79
  -7   5  -8    2.04    3.38
  -7   5  -8    1.60    1.62
  -7   5  -9  132.97   17.51
  -7   5 -10    1.58    3.68
  -7   4  11   49.57   11.59
  -7   4  10   12.23    5.35
  -7   4   9   32.47    8.06
  -7   4   8    1.69    2.90
  -7   4   7  214.45   20.75
  -7   4   6   19.79    6.97
  -7   4   5   19.34    6.23
  -7   4   4   -0.45    2.02
  -7   4   3   78.71   12.80
  -7   4   2    3.55    2.55
  -7   4   2    3.10    3.50
  -7   4   2    4.70    2.20
  -7   4   1   49.63    9.00
  -7   4   1   52.59   10.07
  -7   4   0   24.44    6.12
  -7   4   0   14.02    5.30
  -7   4  -1  391.51   24.42
  -7   4  -1  339.53   25.86
  -7   4  -2    7.63    3.64
  -7   4  -2    3.16    3.52
  -7   4  -3   11.86    4.95
  -7   4  -3   11.07    5.06
  -7   4  -4   91.66   12.11
  -7   4  -4   94.07   13.68
  -7   4  -5  269.44   21.15
  -7   4  -5  293.61   23.92
  -7   4  -6    3.67    1.99
  -7   4  -6    2.54    2.74
  -7   4  -7   56.43   10.52
  -7   4  -7   70.96   11.80
  -7   4  -8   13.21    5.96
  -7   4  -9   77.99   12.73
   7  -3 -12    4.71    3.16
   7  -3 -11   27.46    7.86
   7  -3 -10    0.24    2.15
   7  -3  -9   61.79   10.70
  -7   3   9   57.60   10.62
   7  -3  -8    4.98    3.00
  -7   3   8    3.80    2.32
  -7   3   8    3.71    3.60
  -7   3   7  249.07   20.49
  -7   3   7  226.45   20.57
  -7   3   6   70.75   11.74
  -7   3   6   62.91   10.08
  -7   3   5   15.24    6.35
  -7   3   5    7.66    3.49
  -7   3   4    4.03    2.29
  -7   3   4   18.54    4.57
  -7   3   3  183.40   13.55
  -7   3   3  215.60   20.13
  -7   3   2   -0.54    2.87
  -7   3   2    5.41    3.27
  -7   3   2    1.03    1.37
  -7   3   1   33.77    7.91
  -7   3   1   32.03    6.75
  -7   3   1   31.04    4.91
  -7   3   0   -2.17    2.27
  -7   3   0    3.08    2.81
  -7   3  -1  324.41   20.36
  -7   3  -1  305.25   23.76
  -7   3  -2   -1.81    1.94
  -7   3  -2    3.32    2.84
  -7   3  -3   13.37    4.54
  -7   3  -3   15.86    6.13
  -7   3  -4   68.31    9.70
  -7   3  -4   71.41   11.55
  -7   3  -5  121.20   13.25
  -7   3  -5  118.02   14.82
  -7   3  -6   41.70    8.16
  -7   3  -6   40.02    8.65
  -7   3  -7   13.78    5.01
  -7   3  -7   11.76    5.07
   7  -2 -13    7.14    3.71
   7  -2 -12   -0.81    2.59
   7  -2 -11   87.04   14.08
  -7   2  11   91.99   14.68
   7  -2 -10   -1.45    1.65
  -7   2  10    5.90    3.69
  -7   2  10   -1.74    2.93
  -7   2   9  110.22   14.93
   7  -2  -9  128.90   15.46
  -7   2   9  122.04   15.02
  -7   2   8    7.45    3.78
  -7   2   8   12.44    4.94
  -7   2   7  320.31   22.96
  -7   2   7  374.35   26.28
  -7   2   6   20.77    5.77
  -7   2   6   31.96    7.93
  -7   2   5   41.62    7.47
  -7   2   5   50.64    9.95
  -7   2   4   -0.54    2.00
  -7   2   3  378.69   26.12
  -7   2   2    6.88    3.67
  -7   2   1   43.85    7.21
  -7   2   1   45.89    9.25
  -7   2   0   -4.45    2.38
  -7   2   0    7.90    4.60
  -7   2  -1  422.04   21.22
  -7   2  -1  455.76   28.59
  -7   2  -2    0.25    1.77
  -7   2  -2   -2.42    2.85
  -7   2  -3   17.45    4.49
  -7   2  -3   18.71    6.08
  -7   2  -4   28.69    7.74
  -7   2  -4   21.23    5.02
  -7   2  -5  122.71   12.52
  -7   2  -5  110.41   12.96
  -7   2  -5  122.87   15.01
  -7   2  -6   12.21    4.76
  -7   2  -6    8.47    4.47
   7  -1 -13    4.75    4.12
   7  -1 -12   -2.22    1.85
  -7   1  12   -0.22    3.19
  -7   1  11  146.97   18.75
   7  -1 -11  168.06   19.51
   7  -1 -10    3.00    1.74
  -7   1  10    2.80    3.08
  -7   1  10    9.88    4.64
  -7   1   9   96.29   14.08
  -7   1   9  123.55   15.04
  -7   1   8   23.10    7.06
  -7   1   8   20.99    6.40
  -7   1   7  279.34   21.64
  -7   1   7  279.81   22.66
  -7   1   6    9.36    5.04
  -7   1   5   24.95    6.66
  -7   1   4    3.45    1.95
  -7   1   3  352.37   25.29
  -7   1   2    1.72    2.82
  -7   1   1   22.92    7.12
  -7   1   0   21.15    4.14
  -7   1   0   11.18    4.76
  -7   1  -1  508.50   20.41
  -7   1  -1  478.38   29.52
  -7   1  -2   -1.35    1.58
  -7   1  -2    2.88    2.77
  -7   1  -3   44.27    6.37
  -7   1  -3   35.64    8.43
  -7   1  -4   27.91    7.33
  -7   1  -5  267.48   22.13
  -7   1  -6    5.06    2.78
  -7   1  -6   14.48    5.93
  -7   1  -7   30.29    8.21
  -7   1  -8   -4.71    3.75
   7   0 -13    9.21    5.80
  -7   0  13    9.91    6.22
   7   0 -12    4.58    4.38
  -7   0  12    1.66    3.17
   7   0 -12   11.95    4.86
  -7   0  11  155.47   19.41
  -7   0  11  226.47   20.48
  -7   0  10    2.73    3.81
  -7   0  10    9.16    4.47
  -7   0   9   57.34   10.95
  -7   0   9   45.33    9.53
  -7   0   8    8.16    3.96
  -7   0   7   91.86   13.51
  -7   0   6    2.22    2.68
  -7   0   5   11.34    4.73
  -7   0   4  150.52   16.83
  -7   0   3  398.06   27.05
  -7   0   2    3.32    3.37
  -7   0   1   13.45    5.09
  -7   0   0   -0.03    2.03
  -7   0  -1  357.87   18.82
  -7   0  -1  301.28   23.66
  -7   0  -2   14.91    3.96
  -7   0  -2   20.06    6.39
  -7   0  -3   17.34    4.64
  -7   0  -3   17.87    5.90
  -7   0  -4    0.75    2.73
  -7   0  -5  222.69   20.39
  -7   0  -6    0.89    2.00
  -7   0  -7    5.59    4.21
  -7   0  -8    0.07    3.20
  -7  -1  13   17.86    7.18
  -7  -1  12    6.42    4.47
   7   1 -12   13.63    5.68
  -7  -1  11  191.99   21.34
  -7  -1  11  240.87   21.94
   7   1 -11  216.16   19.78
  -7  -1  10    3.25    2.59
   7   1 -10    8.05    4.33
  -7  -1   9   88.51   13.26
   7   1  -9   76.29   11.76
  -7  -1   8    2.51    3.07
  -7  -1   7  119.40   15.36
  -7  -1   6   14.61    5.81
  -7  -1   5  124.58   15.27
  -7  -1   4   18.53    6.53
  -7  -1   3  385.31   26.99
  -7  -1   2   92.91   13.45
  -7  -1   1   10.69    5.40
  -7  -1   0    8.70    4.81
  -7  -1   0   -1.91    1.78
  -7  -1  -1  165.44   14.63
  -7  -1  -1  189.92   19.36
  -7  -1  -2    2.01    1.52
  -7  -1  -2   10.74    3.77
  -7  -1  -3   61.52   11.00
   7   1   3   54.32   10.03
  -7  -1  -3   58.84    9.54
   7   1   4   26.59    7.21
  -7  -1  -4   20.80    6.58
  -7  -1  -4   19.98    5.84
  -7  -1  -5  194.29   19.44
   7   1   5  182.30   18.07
  -7  -1  -7    2.04    3.07
  -7  -2  13    5.31    4.00
   7   2 -12   -1.23    2.68
  -7  -2  12    1.41    2.12
  -7  -2  12   -3.69    4.47
  -7  -2  11  160.16   18.48
   7   2 -11  163.98   17.78
  -7  -2  10    2.43    2.56
   7   2 -10   -1.03    1.63
  -7  -2   9   72.80   12.27
   7   2  -9   63.02   10.83
  -7  -2   8    4.02    3.76
   7   2  -8    2.23    1.42
   7   2  -7  205.37   19.58
   7   2  -6    1.82    3.35
   7   2  -5  152.28   16.98
   7   2  -4    3.27    3.79
   7   2  -3  248.80   21.64
   7   2  -2    7.99    4.33
   7   2  -1    4.71    3.31
  -7  -2   0   82.02   13.01
  -7  -2   0   93.35   12.14
   7   2   0   54.06   10.13
  -7  -2  -1  210.52   18.42
  -7  -2  -1  199.98   20.32
   7   2   1  208.39   19.90
  -7  -2  -2    0.36    2.43
   7   2   2   -0.64    1.96
  -7  -2  -2    5.01    3.10
  -7  -2  -3   51.11   10.42
   7   2   3   32.78    8.01
  -7  -2  -3   43.01    8.97
   7   2   4   11.61    4.90
  -7  -2  -4   32.57    8.35
  -7  -2  -4   14.97    5.54
  -7  -2  -5   30.82    8.12
   7   3 -13    0.61    1.80
  -7  -3  12    2.28    1.65
   7   3 -12   10.07    4.80
  -7  -3  11  141.17   18.05
   7   3 -11  158.58   17.91
   7   3 -10   -1.38    2.55
   7   3  -9   88.44   13.30
   7   3  -8   18.77    6.49
   7   3  -7  263.59   22.97
   7   3  -6    8.28    4.65
   7   3  -5  179.28   19.00
   7   3  -4   17.22    6.05
   7   3  -3  295.75   24.45
   7   3  -2    4.18    3.62
   7   3  -1   32.41    8.31
  -7  -3   1   32.50    7.65
   7   3   0   20.25    6.71
  -7  -3   0   21.48    6.73
   7   3   1  112.25   14.94
  -7  -3  -1   76.94   12.36
  -7  -3  -2   34.46    9.21
   7   3   2   35.71    8.54
  -7  -3  -2   35.10    8.66
  -7  -3  -3    5.20    4.25
   7   3   3    4.81    3.62
  -7  -3  -3    2.82    1.66
  -7  -3  -4    5.77    4.68
  -7  -3  -5   47.10   10.99
   7   4 -13    5.02    5.12
   7   4 -12    0.82    2.84
   7   4 -11   97.70   14.66
   7   4 -10   11.54    4.83
   7   4  -9   20.68    6.70
   7   4  -8    8.26    4.41
   7   4  -7  191.69   20.38
   7   4  -6   21.61    7.20
   7   4  -5   64.10   11.95
   7   4  -4   -0.16    1.91
   7   4  -3  187.09   20.21
   7   4  -2    6.28    5.06
   7   4  -1   26.27    7.23
  -7  -4   1   12.14    4.65
   7   4   0   -0.17    3.22
  -7  -4   0    7.54    4.77
   7   4   1   73.22   12.94
  -7  -4  -1   75.12   13.13
   7   4   2   27.52    7.58
  -7  -4  -2   17.34    6.71
  -7  -4  -3   49.56   11.48
   7   4   3   38.78    9.18
  -7  -4  -3   36.58    9.46
  -7  -4  -4   11.92    5.04
   7   5 -13    2.94    4.21
   7   5 -12    2.20    3.40
   7   5 -11   20.27    7.04
   7   5 -10   -0.70    1.94
   7   5  -9   -2.28    3.92
   7   5  -8   23.36    7.95
   7   5  -7   62.42   12.14
   7   5  -6    7.98    4.69
   7   5  -5   20.42    7.71
   7   5  -4    8.77    4.70
   7   5  -3   77.45   13.48
   7   5  -2   12.43    5.93
   7   5  -1   38.54    9.77
  -7  -5   1   30.12    8.78
   7   5   0   25.36    8.11
  -7  -5   0   28.81    8.62
   7   5   1   79.37   14.18
  -7  -5  -1   72.79   13.64
   7   5   2    2.29    2.64
   7   6  -9   32.59    8.61
   7   6  -8   43.34   10.70
   7   6  -7  169.14   21.06
   7   6  -6   21.80    8.33
   7   6  -5   67.72   13.31
   7   6  -4    0.42    2.04
   7   6  -3   91.17   15.63
  -8   7   5    5.11    4.74
  -8   7   4   31.85    9.41
  -8   7   3    0.18    2.57
  -8   7   2   84.27   15.02
  -8   7   1   24.71    8.35
  -8   7   1   25.26    7.96
  -8   7   0  148.87   19.76
  -8   7   0  147.83   20.50
  -8   7  -1   14.78    7.12
  -8   7  -1    1.03    3.32
  -8   7  -2   20.35    7.61
  -8   7  -2   20.85    7.71
  -8   7  -3    2.71    3.83
  -8   7  -3    3.04    2.76
  -8   7  -4  127.43   17.93
  -8   7  -4  125.64   18.60
  -8   7  -5   10.88    6.38
  -8   7  -5    3.57    3.56
  -8   7  -6   80.70   14.01
  -8   6   7    1.15    3.80
  -8   6   6    5.80    4.33
  -8   6   5    9.22    5.97
  -8   6   4   59.37   12.23
  -8   6   3   10.18    5.54
  -8   6   2   61.65   12.81
  -8   6   2   77.26   13.49
  -8   6   1   -0.01    2.87
  -8   6   1    3.87    5.18
  -8   6   0   93.59   14.75
  -8   6   0   85.71   14.70
  -8   6  -1   13.81    5.23
  -8   6  -1   13.15    5.73
  -8   6  -2    9.60    5.43
  -8   6  -2    5.77    4.02
  -8   6  -3   39.19   10.15
  -8   6  -3   20.38    6.81
  -8   6  -4  210.05   23.03
  -8   6  -4  194.59   20.79
  -8   6  -5   17.11    6.68
  -8   6  -5   11.76    5.80
  -8   6  -6   14.88    5.95
  -8   6  -6    8.44    5.04
  -8   6  -7    0.87    2.72
  -8   6  -7   -0.29    2.98
  -8   5   8   69.64   12.89
  -8   5   7    9.53    5.18
  -8   5   6   43.82   10.41
  -8   5   5    7.17    5.21
  -8   5   4  157.67   19.58
  -8   5   3   26.81    8.20
  -8   5   2   66.33   11.65
  -8   5   2   75.88   13.69
  -8   5   1   -1.12    1.82
  -8   5   1    3.32    3.33
  -8   5   0  143.31   16.98
  -8   5   0  108.49   16.11
  -8   5  -1    1.99    2.30
  -8   5  -1    9.33    4.69
  -8   5  -2    7.04    3.92
  -8   5  -2    0.74    2.62
  -8   5  -3   14.42    5.21
  -8   5  -3   22.30    7.55
  -8   5  -4  235.65   23.77
  -8   5  -4  194.83   19.66
  -8   5  -5    2.22    1.95
  -8   5  -5    9.74    5.53
  -8   5  -6   23.31    7.63
  -8   5  -6   20.27    7.04
  -8   5  -7    7.33    4.81
  -8   5  -7    5.29    4.40
  -8   4   9    6.65    4.83
  -8   4   8  111.94   16.14
  -8   4   7   14.82    6.35
  -8   4   6   82.10   14.00
  -8   4   5    5.71    3.32
  -8   4   4  153.30   18.65
  -8   4   3   20.93    6.96
  -8   4   2   25.32    7.47
  -8   4   1    3.06    2.03
  -8   4   1    8.47    5.35
  -8   4   0  163.57   16.65
  -8   4   0  171.24   19.54
  -8   4  -1   28.69    6.84
  -8   4  -1   19.39    6.77
  -8   4  -2   12.27    4.76
  -8   4  -2   12.86    5.67
  -8   4  -3    9.54    4.38
  -8   4  -3   14.45    6.47
  -8   4  -4  259.70   21.14
  -8   4  -4  264.47   24.71
  -8   4  -5    1.17    1.73
  -8   4  -5   -0.07    3.40
  -8   4  -6   21.24    6.08
  -8   4  -6   24.34    7.84
  -8   4  -7   -1.64    3.50
  -8   3   9   18.44    6.46
  -8   3   9   15.45    5.64
  -8   3   8  135.83   16.46
  -8   3   8  142.67   17.60
  -8   3   7    8.77    5.50
  -8   3   7    3.77    2.57
  -8   3   6   56.31   11.35
  -8   3   6   47.07    8.51
  -8   3   5    0.13    2.37
  -8   3   5   -1.52    2.23
  -8   3   4  158.46   14.28
  -8   3   4  165.83   19.45
  -8   3   3   -1.12    1.87
  -8   3   3   -0.49    1.75
  -8   3   2   38.02    9.10
  -8   3   1   -0.23    2.86
  -8   3   1    4.57    3.18
  -8   3   0  383.39   23.53
  -8   3   0  380.06   28.75
  -8   3  -1   12.56    5.38
  -8   3  -1    6.45    3.31
  -8   3  -2   79.69   10.71
  -8   3  -2   61.78   11.83
  -8   3  -3   20.07    5.28
  -8   3  -3    7.37    3.64
  -8   3  -4  285.63   20.58
  -8   3  -4  277.18   24.66
  -8   3  -5    6.68    5.05
  -8   3  -6    6.10    4.18
   8  -2 -12   26.21    7.99
  -8   2  11   -0.83    4.35
  -8   2  10   28.39    8.46
  -8   2  10   -1.23    3.82
  -8   2   9    7.25    4.96
  -8   2   9    9.97    4.64
  -8   2   8  131.03   16.16
  -8   2   8  128.46   16.54
  -8   2   7    2.26    2.84
  -8   2   7    3.08    3.91
  -8   2   6   76.95   11.34
  -8   2   6  103.30   15.01
  -8   2   5    9.23    3.97
  -8   2   5   10.63    5.17
  -8   2   4  336.66   26.74
  -8   2   3   50.95   10.63
  -8   2   2   42.53    9.61
  -8   2   1   26.31    7.65
  -8   2   0  326.02   19.58
  -8   2   0  299.70   25.18
  -8   2  -1   16.53    4.44
  -8   2  -1   17.85    6.46
  -8   2  -2   89.52   14.11
  -8   2  -3    1.43    1.67
  -8   2  -4  289.50   25.06
  -8   2  -5    0.04    1.79
  -8   2  -6    7.72    5.07
  -8   1  12   48.62   11.66
  -8   1  11    5.00    2.82
  -8   1  11   14.47    6.27
  -8   1  10   16.57    6.45
  -8   1  10   19.10    6.69
  -8   1   9    1.54    2.96
  -8   1   9    0.26    1.66
  -8   1   8  166.65   18.22
  -8   1   8  186.34   20.10
  -8   1   7    3.86    4.32
  -8   1   6  107.83   15.59
  -8   1   5    6.37    4.64
  -8   1   4  167.04   19.09
  -8   1   3   -1.37    3.46
  -8   1   2    0.12    2.25
  -8   1   1  118.79   16.25
  -8   1   0  171.99   19.37
  -8   1  -1    4.12    4.15
  -8   1  -2   40.96    9.61
  -8   1  -3    9.03    4.90
  -8   1  -4  188.74   20.40
  -8   1  -5    4.55    4.41
  -8   0  12   51.41   12.07
   8   0 -12   68.99   12.00
  -8   0  11    6.16    4.23
  -8   0  11   13.66    6.11
  -8   0  10   38.62    9.29
  -8   0  10   39.49    9.56
  -8   0   9   -0.14    2.41
  -8   0   8  176.43   19.79
  -8   0   7   -3.15    3.82
  -8   0   6   51.11   10.94
  -8   0   5   11.44    5.49
  -8   0   4  200.31   21.13
  -8   0   3    7.84    4.65
  -8   0   2    7.32    3.95
  -8   0   1   24.80    7.90
  -8   0   0  185.91   20.37
  -8   0  -1   23.00    8.02
  -8   0  -2   30.29    9.98
  -8   0  -3    1.95    3.00
  -8   0  -4  142.68   18.07
   8   0   5    8.07    5.15
  -8   0  -5   -0.76    1.96
  -8   0  -6    5.86    4.35
  -8  -1  12   54.03   12.59
   8   1 -12   69.16   12.08
  -8  -1  11    8.33    4.80
   8   1 -11    7.42    3.85
  -8  -1  11    9.28    5.47
  -8  -1  10   29.92    8.43
   8   1 -10   17.08    6.51
  -8  -1   9    0.66    2.04
   8   1  -9    0.93    2.40
  -8  -1   8  159.52   19.35
  -8  -1   7    2.17    3.81
  -8  -1   6   78.70   13.49
  -8  -1   5    3.89    3.22
  -8  -1   4  326.75   27.30
  -8  -1   3    5.25    3.87
  -8  -1   2   31.78    8.78
  -8  -1   1   10.01    5.83
  -8  -1   0  213.35   22.33
  -8  -1  -1   13.80    6.17
  -8  -1  -2   47.36   10.87
   8   1   2   37.98    9.07
   8   1   3   39.26    9.53
  -8  -1  -3   37.79   10.11
  -8  -1  -4  153.65   18.72
   8   1   4  120.19   16.08
   8   2 -13    6.74    4.04
   8   2 -12   44.62   10.01
  -8  -2  12   43.69   10.79
  -8  -2  11    6.10    4.32
   8   2 -11    2.50    2.68
  -8  -2  10   16.21    6.81
   8   2 -10    8.20    4.36
  -8  -2   9    0.19    2.24
   8   2  -9    3.12    2.74
  -8  -2   8   77.62   13.49
   8   2  -8   82.29   13.75
  -8  -2   7   -4.90    3.97
   8   2  -7    0.62    3.10
  -8  -2   6   56.76   11.85
   8   2  -6   71.89   12.30
  -8  -2   5   -2.39    2.74
   8   2  -5    0.81    2.67
  -8  -2   4  321.54   27.75
   8   2  -4  266.92   24.24
  -8  -2   3    0.81    1.52
   8   2  -3    2.99    3.02
  -8  -2   2   53.05   11.52
   8   2  -2   33.15    8.32
  -8  -2   1    8.14    4.86
   8   2  -1    8.19    4.33
  -8  -2   0  192.65   21.62
   8   2   0  158.30   18.94
  -8  -2  -1    5.32    4.03
   8   2   1   -0.81    2.74
  -8  -2  -2   51.38   11.25
   8   2   2   53.54   11.23
   8   2   3   47.58   10.16
  -8  -2  -3   49.41   11.43
   8   3 -13    3.21    2.56
  -8  -3  12  122.48   18.03
   8   3 -12  123.62   16.98
  -8  -3  11   -2.45    2.12
   8   3 -11   -1.79    3.28
  -8  -3  10   16.85    6.76
   8   3 -10   15.75    6.93
  -8  -3   9    2.50    4.19
   8   3  -9    1.14    3.54
   8   3  -8   48.13   11.24
   8   3  -7    4.11    3.95
   8   3  -6   18.90    6.78
   8   3  -5   -1.85    3.02
   8   3  -4  207.55   21.97
   8   3  -3    6.15    4.62
   8   3  -2   41.63   10.05
  -8  -3   1    2.08    2.60
   8   3  -1    1.45    2.70
  -8  -3   0  123.14   18.07
   8   3   0  112.23   16.21
  -8  -3   0  134.95   16.58
  -8  -3  -1    0.41    3.44
   8   3   1    9.44    5.56
  -8  -3  -2   17.61    6.97
   8   3   2   32.89    9.03
   8   3   3   32.85    8.78
  -8  -3  -3   33.87    9.19
  -8  -4  12  113.55   18.10
   8   4 -12  115.24   16.99
   8   4 -11   -5.11    5.31
   8   4 -10   -1.78    2.30
   8   4  -9   -1.92    2.67
   8   4  -8   44.59   11.08
   8   4  -7    3.12    1.96
   8   4  -6    9.04    5.29
   8   4  -5    9.42    6.80
   8   4  -4   76.28   13.85
   8   4  -3    3.73    3.55
   8   4  -2   22.61    8.03
   8   4  -1   26.08    8.35
   8   4   0   41.11   10.24
  -8  -4   0   55.74   11.56
  -8  -4  -1   -3.37    3.30
   8   4   1    2.20    3.15
  -8  -4  -1    3.45    1.98
  -9   7   0    7.99    5.47
  -9   7  -1   38.42   10.29
  -9   7  -2    0.58    3.23
  -9   6   1  135.13   18.38
  -9   6   1  120.83   18.51
  -9   6   0   39.45    9.82
  -9   6   0   15.34    6.70
  -9   6  -1   19.95    7.36
  -9   6  -2    1.82    2.81
  -9   6  -3  117.52   16.82
  -9   6  -4   11.31    5.86
  -9   6  -5   -0.02    1.99
  -9   5   7    1.26    2.08
  -9   5   6    7.05    4.60
  -9   5   5   87.57   15.62
  -9   5   4   -6.64    5.41
  -9   5   3   90.24   15.80
  -9   5   2   -0.11    2.33
  -9   5   1  135.91   17.27
  -9   5   1  124.06   18.18
  -9   5   0   22.06    6.96
  -9   5   0   19.60    7.26
  -9   5  -1    0.01    2.03
  -9   5  -1    7.23    5.00
  -9   5  -2    2.81    3.21
  -9   5  -2    9.71    5.17
  -9   5  -3  108.56   15.04
  -9   5  -3  129.56   18.78
  -9   5  -4   11.19    5.28
  -9   5  -4   18.79    7.86
  -9   5  -5   17.13    7.54
  -9   4   9   24.25    8.42
  -9   4   8   -2.23    3.82
  -9   4   7    9.92    4.74
  -9   4   6    8.68    4.38
  -9   4   5   75.19   14.17
  -9   4   4   -4.98    4.98
  -9   4   3   24.91    8.64
  -9   4   2    2.89    2.96
  -9   4   1  101.61   16.19
  -9   4   0    6.28    3.98
  -9   4   0   21.51    8.15
  -9   4  -1   21.74    6.71
  -9   4  -1   11.09    5.37
  -9   4  -2   -0.59    1.43
  -9   4  -2   -3.62    3.85
  -9   4  -3  297.01   27.76
  -9   4  -4   10.40    5.95
  -9   4  -5   50.69   11.65
  -9   4  -6   -2.98    3.07
  -9   3  10    0.17    2.04
  -9   3   9   32.24    9.27
  -9   3   9   17.41    6.74
  -9   3   8    6.32    4.13
  -9   3   8   12.58    5.55
  -9   3   7    8.27    4.48
  -9   3   6    5.11    4.61
  -9   3   5  105.08   16.31
  -9   3   4   -1.49    3.60
  -9   3   3   34.29    9.25
  -9   3   2    6.73    6.13
  -9   3   1  201.55   22.61
  -9   3   0   -1.64    3.53
  -9   3  -1   50.20   11.49
  -9   3  -2   12.29    7.14
  -9   3  -3  208.46   23.28
  -9   3  -4    7.26    5.12
  -9   3  -5   18.45    6.77
  -9   2  10    4.93    3.49
  -9   2  10    3.34    3.13
  -9   2   9   33.25    9.40
  -9   2   9   47.14   10.41
  -9   2   8    6.78    4.55
  -9   2   8    9.04    4.11
  -9   2   7   10.66    3.87
  -9   2   7   17.73    6.68
  -9   2   6   -1.31    2.42
  -9   2   6    0.69    3.16
  -9   2   5  153.98   16.06
  -9   2   5  172.26   20.62
  -9   2   4    0.28    3.09
  -9   2   3   36.65    9.86
  -9   2   2    1.23    3.51
  -9   2   1  120.08   17.48
  -9   2   0    4.11    2.85
  -9   2  -1   10.75    5.86
  -9   2  -2   34.52    9.48
  -9   2  -3   63.23   13.10
  -9   2  -4    0.83    2.48
  -9   2  -5    5.75    3.88
  -9   1  11   11.12    5.35
  -9   1  11   16.28    6.65
  -9   1  10    9.80    4.95
  -9   1  10   12.03    5.68
  -9   1   9   38.41    9.76
  -9   1   9   37.49   10.05
  -9   1   8    0.52    2.64
  -9   1   8    3.24    3.69
  -9   1   7   39.33    9.98
  -9   1   6    4.39    4.47
  -9   1   5  219.24   23.60
  -9   1   4   -0.57    3.51
  -9   1   3    5.49    5.25
  -9   1   2    3.08    4.24
  -9   1   1  104.58   16.64
  -9   1   0   13.80    6.19
  -9   1  -1   14.34    6.05
  -9   1  -2    8.01    4.87
  -9   1  -3  103.16   16.37
  -9   1  -4    1.78    3.00
   9   0 -12    6.02    4.16
  -9   0  11    2.33    4.65
   9   0 -11   -1.05    3.72
  -9   0  11    0.49    2.20
  -9   0  10    8.50    4.60
  -9   0  10   16.93    6.86
  -9   0   9   39.65   10.17
  -9   0   8   -1.25    2.48
  -9   0   7   38.00   10.28
  -9   0   6   10.28    5.88
  -9   0   5  226.94   24.31
  -9   0   4    9.46    5.39
  -9   0   3   35.41    9.72
  -9   0   2   -0.57    2.51
  -9   0   1  138.65   19.16
  -9   0   0   -0.63    2.00
  -9   0  -1   64.97   13.27
  -9   0  -2    3.09    4.18
  -9   0  -3   86.13   15.27
   9   0   4   10.77    5.69
  -9   0  -4    3.42    1.89
   9   1 -12    2.46    4.17
   9   1 -11   14.21    6.67
  -9  -1  11    1.65    2.80
   9   1 -10    6.52    5.79
  -9  -1  10    8.00    5.91
  -9  -1   9   58.40   12.46
   9   1  -9   39.16   10.23
  -9  -1   8   -2.56    3.08
   9   1  -8    1.70    2.07
  -9  -1   7   13.93    6.50
  -9  -1   6    5.72    4.49
  -9  -1   5  120.85   18.21
  -9  -1   4   -3.40    3.41
  -9  -1   3    9.68    4.96
  -9  -1   2    7.32    5.73
  -9  -1   1  135.44   19.11
  -9  -1   0    1.10    3.66
   9   1   0    0.79    2.42
  -9  -1  -1   47.78   11.72
   9   1   1   47.03   10.92
   9   1   2    7.20    4.15
  -9  -1  -2   16.35    7.45
   9   1   3   88.05   14.86
  -9  -1  -3   75.95   14.48
   9   2 -11   -0.09    3.69
  -9  -2  11    3.93    3.15
  -9  -2  10    2.16    4.07
   9   2 -10    7.82    4.48
  -9  -2   9   62.59   13.25
   9   2  -9   76.52   13.77
  -9  -2   8  -10.56    5.58
   9   2  -8   -2.20    2.52
  -9  -2   7   -3.08    4.17
   9   2  -7   -4.08    3.33
  -9  -2   6    8.42    5.25
   9   2  -6   11.25    6.32
  -9  -2   5   71.84   13.98
   9   2  -5   62.38   12.78
  -9  -2   4    1.41    2.98
   9   2  -4    4.52    4.05
  -9  -2   3    9.19    5.87
   9   2  -3   15.16    6.71
  -9  -2   2   -0.37    2.27
   9   2  -2    3.92    4.51
  -9  -2   1  103.98   17.22
   9   2  -1  110.74   16.84
  -9  -2   0    3.64    3.00
   9   2   0   10.14    4.50
  -9  -2  -1   15.36    7.10
   9   2   1    9.39    4.48
   9   3  -6    7.07    5.80
   9   3  -5   86.47   15.31
   9   3  -4    3.73    4.29
 -10   6   0   36.89    9.60
 -10   6  -1   -1.98    4.24
 -10   2   4    6.98    5.08
 -10   2   3    8.42    4.40
 -10   1   9   -1.40    2.68
 -10   1   8   -2.96    3.84
   0   0   0    0.00    0.00
TITL I in P-1
REM P-1 (#2 in standard setting)
CELL 0.71073   7.993493   8.318147  12.199764 108.3080 102.7668  99.1447
ZERR    1.00   0.000620   0.000563   0.000945   0.0065   0.0066   0.0060
LATT  1
SFAC C H N O Cl Ni
UNIT 30.00 30.00 2.00 12.00 2.00 1.00
TREF
HKLF 4
END
_computing_structure_solution     'SHELXT 2018/2 (Sheldrick, 2018)'
;
_shelx_hkl_checksum     27157
_shelx_res_file
;
TITL I_b.res in P-1
    I.res
    created by SHELXL-2018/3 at 15:46:03 on 12-Feb-2024
REM Old TITL I_a.res in P1
REM SHELXT solution in P-1: R1 0.404, Rweak 0.057, Alpha 0.199
REM <I/s> 0.000 for 0 systematic absences, Orientation as input
REM Formula found by SHELXT: N12 Ni Cl3
CELL 0.71073 7.993493 8.318147 12.199764 108.308 102.7668 99.1447
ZERR 2 0.00062 0.000563 0.000945 0.0065 0.0066 0.006
LATT 1
SFAC C H N Ni O S
UNIT 20 48 8 2 8 2
EQIV $1 -X,1-Y,1-Z
EQIV $2 1-X,1-Y,2-Z
EQIV $3 1-X,2-Y,2-Z
EQIV $4 1-X,1-Y,1-Z
L.S. 10
PLAN  3
SIZE 0.04 0.05 0.1
CONF
HTAB C3 O1_$1
HTAB N4 S1
HTAB N4 O3
HTAB N3 O4
HTAB N3 S1
HTAB C6 O2_$2
HTAB C6 O4_$3
HTAB N1 S1
HTAB N1 O3
HTAB C1 O1_$1
HTAB N2 O4
HTAB N2 S1
HTAB C8 O2_$2
HTAB C5 O3_$4
htab
LIST 4
MORE -1
BOND $H
fmap 2
acta
SHEL 999 0.8
OMIT -5 -7 4
OMIT -2 -3 2
OMIT -1 -6 1
REM <olex2.extras>
REM <HklSrc "%.\\I.hkl">
REM </olex2.extras>
WGHT    0.028500
FVAR       0.55571
NI1   4    0.000000    0.500000    0.500000    10.50000    0.01608    0.02533 =
         0.01394    0.00907    0.00150    0.00519
NI2   4    0.500000    0.500000    1.000000    10.50000    0.01767    0.01963 =
         0.01461    0.00763    0.00097    0.00435
S1    6    0.254154    0.524461    0.756382    11.00000    0.01908    0.03168 =
         0.01660    0.01381   -0.00223    0.00204
O2    5    0.285382    0.423436    0.835416    11.00000    0.02726    0.02583 =
         0.01802    0.01294   -0.00440    0.00371
O3    5    0.408749    0.560602    0.715354    11.00000    0.02031    0.13600 =
         0.04438    0.06188    0.00235    0.00381
O1    5    0.098666    0.424487    0.651521    11.00000    0.02508    0.02959 =
         0.01651    0.01038   -0.00440    0.00227
O4    5    0.218571    0.690187    0.824444    11.00000    0.08163    0.02760 =
         0.02855    0.00457   -0.01562    0.01972
N4    3    0.688488    0.554471    0.915720    11.00000    0.02143    0.02822 =
         0.01935    0.01110    0.00062    0.00507
AFIX  13
H4    2    0.625381    0.552117    0.836403    11.00000   -1.20000
AFIX   0
N1    3    0.243061    0.518879    0.466531    11.00000    0.02209    0.03864 =
         0.01806    0.01377    0.00362    0.00804
AFIX  13
H1    2    0.326732    0.513375    0.536522    11.00000   -1.20000
AFIX   0
N2    3    0.054906    0.761445    0.607653    11.00000    0.02761    0.02723 =
         0.01674    0.01063    0.00068    0.00777
AFIX  13
H2    2    0.126128    0.775590    0.688102    11.00000   -1.20000
AFIX   0
N3    3    0.469578    0.751823    1.057882    11.00000    0.02332    0.02026 =
         0.01975    0.00650   -0.00204    0.00519
AFIX  13
H3    2    0.389541    0.764987    0.989536    11.00000   -1.20000
AFIX   0
C4    1   -0.117783    0.794773    0.618084    11.00000    0.04039    0.04007 =
         0.03428    0.01035    0.01093    0.02249
AFIX  23
H4A   2   -0.181748    0.808385    0.545437    11.00000   -1.20000
H4B   2   -0.100321    0.901524    0.685933    11.00000   -1.20000
AFIX   0
C5    1    0.222244    0.357533    0.363829    11.00000    0.02792    0.05031 =
         0.03170    0.01513    0.01646    0.01787
AFIX  23
H5A   2    0.337616    0.339375    0.358732    11.00000   -1.20000
H5B   2    0.160841    0.367627    0.289181    11.00000   -1.20000
AFIX   0
C10   1    0.375421    0.760824    1.149710    11.00000    0.03697    0.03063 =
         0.02459    0.00394    0.00762    0.01504
AFIX  23
H10A  2    0.325008    0.861514    1.163556    11.00000   -1.20000
H10B  2    0.456846    0.772294    1.225193    11.00000   -1.20000
AFIX   0
C7    1    0.727960    0.875225    1.001783    11.00000    0.03399    0.02765 =
         0.03906    0.01788   -0.00112   -0.00315
AFIX  23
H7A   2    0.816441    0.983602    1.025167    11.00000   -1.20000
H7B   2    0.642961    0.860916    0.926965    11.00000   -1.20000
AFIX   0
C6    1    0.633070    0.891571    1.098011    11.00000    0.03553    0.01905 =
         0.03402    0.00855   -0.00062    0.00244
AFIX  23
H6A   2    0.711889    0.887524    1.169491    11.00000   -1.20000
H6B   2    0.603806    1.004011    1.119676    11.00000   -1.20000
AFIX   0
C3    1    0.154877    0.882907    0.566026    11.00000    0.04321    0.02348 =
         0.02484    0.00889    0.00032    0.00082
AFIX  23
H3A   2    0.176117    1.001434    0.622139    11.00000   -1.20000
H3B   2    0.084841    0.875543    0.487966    11.00000   -1.20000
AFIX   0
C2    1    0.330610    0.842787    0.555745    11.00000    0.03329    0.04094 =
         0.03344    0.02127    0.00164   -0.01009
AFIX  23
H2A   2    0.390275    0.829608    0.629642    11.00000   -1.20000
H2B   2    0.403653    0.942128    0.549018    11.00000   -1.20000
AFIX   0
C9    1    0.769929    0.405288    0.895498    11.00000    0.02663    0.03961 =
         0.02506    0.01044    0.00771    0.01344
AFIX  23
H9A   2    0.852602    0.415529    0.970157    11.00000   -1.20000
H9B   2    0.834192    0.403040    0.836469    11.00000   -1.20000
AFIX   0
C8    1    0.818502    0.724706    0.978238    11.00000    0.02405    0.03649 =
         0.03022    0.01603    0.00206   -0.00226
AFIX  23
H8A   2    0.896344    0.739395    0.929486    11.00000   -1.20000
H8B   2    0.890260    0.727149    1.054362    11.00000   -1.20000
AFIX   0
C1    1    0.317956    0.679810    0.449765    11.00000    0.02399    0.05774 =
         0.03126    0.02466    0.00890    0.00456
AFIX  23
H1A   2    0.244293    0.684103    0.376506    11.00000   -1.20000
H1B   2    0.435079    0.677907    0.440370    11.00000   -1.20000
AFIX   0
HKLF 4
REM  I_b.res in P-1
REM wR2 = 0.0795, GooF = S = 1.019, Restrained GooF = 1.019 for all data
REM R1 = 0.0379 for 2356 Fo > 4sig(Fo) and 0.0530 for all 2965 data
REM 184 parameters refined using 0 restraints
END
WGHT      0.0288      0.0000
REM Instructions for potential hydrogen bonds
HTAB N4 S1
HTAB N4 O3
HTAB N1 S1
HTAB N1 O3
HTAB N2 S1
HTAB N2 O4
HTAB N3 S1
HTAB N3 O4
HTAB C5 O3_$4
HTAB C6 O2_$2
HTAB C6 O4_$3
HTAB C3 O1_$1
HTAB C8 O2_$2
HTAB C1 O1_$1
REM Highest difference peak  0.407,  deepest hole -0.414,  1-sigma level  0.073
Q1    1   0.3753  0.4339  0.6874  11.00000  0.05    0.41
Q2    1   0.1624  0.5966  0.8197  11.00000  0.05    0.40
Q3    1   0.3069  0.6835  0.7941  11.00000  0.05    0.37
;
_shelx_res_checksum     76265
data_II
_audit_creation_method
;
Olex2 1.3
(compiled 2020.11.12 svn.r5f609507 for OlexSys, GUI svn.r6408)
;
_journal_date_recd_electronic     2024-12-17
_journal_date_accepted     2024-12-20
_journal_name_full     'Acta Crystallographica, Section E'
_journal_year     2025
_journal_volume     81
_journal_issue      1
_journal_page_first     0
_journal_page_last     0
_journal_paper_category     GM
_journal_paper_doi     10.1107/S2056989024012337
_journal_coeditor_code     HB8118
_chemical_name_systematic
;\
<i>catena</i>-Poly[[[(1,4,8,11-tetraazacyclotetradecane-\
\k^4^<i>N</i>^1^,<i>N</i>^4^,<i>N</i>^8^,<i>N</i>^11^)nickel(II)]-\m~2~-\
sulfato-\k^2^<i>O</i>^3^:<i>O</i>^4^]
hemi[4,4',4'',4'''-(2,2',4,4',6,6'-hexamethyl-[1,1'-biphenyl]-3,3',5,5'-\
tetrayl)tetrabenzoic acid] nonahydrate]
;
_chemical_name_common     ?
_chemical_formula_moiety     'C20 H48 N8 Ni2 O8 S2, C46 H38 O8'
_chemical_formula_sum     'C66 H86 N8 Ni2 O16 S2'
_chemical_formula_iupac     '[Ni (S O4) (C10 H24 N4)]2, C46 H38 O8, 18H2 O'
_chemical_formula_weight     1428.96
_chemical_melting_point     ?
_space_group_crystal_system     monoclinic
_space_group_name_H-M_alt     'I 1 2/a 1'
_space_group_name_Hall     '-I 2ya'
loop_
    _space_group_symop_operation_xyz
    'x, y, z'
    '-x+1/2, y, -z'
    'x+1/2, y+1/2, z+1/2'
    '-x+1, y+1/2, -z+1/2'
    '-x, -y, -z'
    'x-1/2, -y, z'
    '-x+1/2, -y+1/2, -z+1/2'
    'x, -y+1/2, z+1/2'
_cell_length_a     12.1299(5)
_cell_length_b     18.5163(11)
_cell_length_c     35.621(2)
_cell_angle_alpha     90
_cell_angle_beta     94.777(4)
_cell_angle_gamma     90
_cell_volume     7972.7(8)
_cell_formula_units_Z     4
_cell_measurement_reflns_used     2340
_cell_measurement_theta_min     2.0080
_cell_measurement_theta_max     21.1120
_cell_measurement_temperature     293(2)
_exptl_crystal_description     plate
_exptl_crystal_colour     'clear light colourless'
_exptl_crystal_size_max     0.10
_exptl_crystal_size_mid     0.04
_exptl_crystal_size_min     0.01
_exptl_crystal_density_diffrn     1.190
_exptl_crystal_density_meas     ?
_exptl_crystal_density_method     ?
_exptl_crystal_F_000     3016
_exptl_absorpt_coefficient_mu     0.587
_exptl_absorpt_correction_type     multi-scan
_exptl_absorpt_process_details
;
(CrysAlisPro; Rigaku OD, 2022)
;
_exptl_absorpt_correction_T_min     0.92008
_exptl_absorpt_correction_T_max     1.00000
_diffrn_ambient_temperature     293(2)
_diffrn_source     'fine-focus sealed X-ray tube'
_diffrn_radiation_type     'Mo K\a'
_diffrn_radiation_wavelength     0.71073
_diffrn_radiation_monochromator     graphite
_diffrn_measurement_device_type     'Xcalibur, Eos'
_diffrn_measurement_device     'four-circle diffractometer'
_diffrn_measurement_method     '\w scans'
_diffrn_detector     'CCD plate'
_diffrn_detector_area_resol_mean     16.1593
_diffrn_reflns_number     20054
_diffrn_reflns_av_R_equivalents     0.0859
_diffrn_reflns_av_unetI/netI     0.1724
_diffrn_reflns_theta_min     2.043
_diffrn_reflns_theta_max     26.372
_diffrn_reflns_theta_full     25.242
_diffrn_measured_fraction_theta_max     0.992
_diffrn_measured_fraction_theta_full     0.994
_diffrn_reflns_limit_h_min     -15
_diffrn_reflns_limit_h_max     15
_diffrn_reflns_limit_k_min     -15
_diffrn_reflns_limit_k_max     23
_diffrn_reflns_limit_l_min     -23
_diffrn_reflns_limit_l_max     44
_diffrn_radiation_probe     x-ray
_refine_special_details     ?
_reflns_number_total     8085
_reflns_number_gt     3223
_reflns_threshold_expression     'I > 2\s(I)'
_refine_ls_structure_factor_coef     Fsqd
_refine_ls_matrix_type     full
_refine_ls_R_factor_all     0.1881
_refine_ls_R_factor_gt     0.0769
_refine_ls_wR_factor_gt     0.0960
_refine_ls_wR_factor_ref     0.1228
_refine_ls_goodness_of_fit_ref     0.985
_refine_ls_restrained_S_all     0.985
_refine_ls_number_reflns     8085
_refine_ls_number_parameters     432
_refine_ls_number_restraints     0
_refine_ls_hydrogen_treatment     constr
_refine_ls_weighting_scheme     calc
_refine_ls_weighting_details
                      'w=1/[\s^2^(Fo^2^)+(0.0206P)^2^] where P=(Fo^2^+2Fc^2^)/3'
_atom_sites_solution_hydrogens     mixed
_atom_sites_solution_primary     dual
_atom_sites_solution_secondary     ?
_refine_ls_shift/su_max     0.000
_refine_ls_shift/su_mean     0.000
_refine_diff_density_max     0.247
_refine_diff_density_min     -0.353
_refine_ls_extinction_method     none
_refine_ls_extinction_coef     .
loop_
    _atom_type_symbol
    _atom_type_description
    _atom_type_scat_dispersion_real
    _atom_type_scat_dispersion_imag
    _atom_type_scat_source
    'C' 'C' 0.0033 0.0016
                         'International Tables Vol C Tables 4.2.6.8 and 6.1.1.4'
    'H' 'H' 0.0000 0.0000
                         'International Tables Vol C Tables 4.2.6.8 and 6.1.1.4'
    'N' 'N' 0.0061 0.0033
                         'International Tables Vol C Tables 4.2.6.8 and 6.1.1.4'
    'Ni' 'Ni' 0.3393 1.1124
                         'International Tables Vol C Tables 4.2.6.8 and 6.1.1.4'
    'O' 'O' 0.0106 0.0060
                         'International Tables Vol C Tables 4.2.6.8 and 6.1.1.4'
    'S' 'S' 0.1246 0.1234
                         'International Tables Vol C Tables 4.2.6.8 and 6.1.1.4'
_computing_data_collection
;
CrysAlisPro (Rigaku OD, 2022)
;
_computing_cell_refinement
;
CrysAlisPro (Rigaku OD, 2022)
;
_computing_data_reduction
;
CrysAlisPro (Rigaku OD, 2022)
;
_computing_structure_solution
;
<i>SHELXT2018/2</i> (Sheldrick, 2015a)
;
_computing_structure_refinement
;
<i>SHELXL2018/3</i> (Sheldrick, 2015b)
;
_computing_molecular_graphics
;
Mercury (Macrae <i>et al.</i>,  2020)
;
_computing_publication_material
;
publCIF (Westrip, 2010)
;
loop_
    _atom_site_type_symbol
    _atom_site_label
    _atom_site_fract_x
    _atom_site_fract_y
    _atom_site_fract_z
    _atom_site_U_iso_or_equiv
    _atom_site_adp_type
    _atom_site_calc_flag
    _atom_site_occupancy
    _atom_site_disorder_assembly
    _atom_site_disorder_group
    Ni Ni1 0.250000 0.750000 0.750000 0.0562(3) Uani d 1 . .
    Ni Ni2 0.750000 0.750000 0.750000 0.0628(3) Uani d 1 . .
    S S1 0.50054(10) 0.67856(9) 0.75649(4) 0.0648(5) Uani d 1 . .
    O O3 0.5194(2) 0.6766(2) 0.79768(10) 0.0784(12) Uani d 1 . .
    O O2 0.60695(19) 0.68618(17) 0.73957(8) 0.0637(10) Uani d 1 . .
    N N3 0.8460(3) 0.6578(3) 0.74746(15) 0.0723(14) Uani d 1 . .
    H H3 0.923074 0.673461 0.747240 0.087 Uiso calc 1 . .
    O O1 0.4286(2) 0.74068(18) 0.74571(9) 0.0633(10) Uani d 1 . .
    O O4 0.4467(2) 0.6099(2) 0.74284(10) 0.0839(13) Uani d 1 . .
    N N1 0.2244(3) 0.6743(3) 0.70776(12) 0.0646(13) Uani d 1 . .
    H H1 0.296188 0.651709 0.704761 0.078 Uiso calc 1 . .
    N N2 0.2493(3) 0.6758(3) 0.79323(12) 0.0724(15) Uani d 1 . .
    H H2 0.322725 0.653431 0.796249 0.087 Uiso calc 1 . .
    N N4 0.7455(3) 0.7698(3) 0.69294(12) 0.0752(15) Uani d 1 . .
    H H4 0.815571 0.792987 0.688167 0.090 Uiso calc 1 . .
    C C30 0.6311(4) 0.1028(2) 0.43972(16) 0.0549(15) Uani d 1 . .
    O O6 0.3958(3) 0.6092(2) 0.64754(11) 0.1048(15) Uani d 1 . .
    C C11 0.4785(4) 0.5740(3) 0.6510(2) 0.0739(19) Uani d 1 . .
    O O8 0.3879(3) -0.0478(2) 0.34768(11) 0.0993(15) Uani d 1 . .
    C C18 0.6922(3) 0.4520(2) 0.52586(16) 0.0565(15) Uani d 1 . .
    C C15 0.6387(4) 0.4891(3) 0.55700(18) 0.0578(16) Uani d 1 . .
    O O5 0.5273(3) 0.5560(3) 0.68365(12) 0.1085(17) Uani d 1 . .
    H H5 0.494848 0.574604 0.700454 0.163 Uiso calc 1 . .
    C C35 0.6920(4) 0.0749(3) 0.41216(17) 0.0641(17) Uani d 1 . .
    H H35 0.767412 0.084687 0.413391 0.077 Uiso calc 1 . .
    O O7 0.5501(4) -0.0438(2) 0.32448(15) 0.141(2) Uani d 1 . .
    H H7 0.544646 -0.087006 0.319664 0.212 Uiso calc 1 . .
    C C24 0.750000 0.2565(4) 0.500000 0.061(2) Uani d 1 . .
    C C10 0.8358(4) 0.6201(4) 0.7837(2) 0.099(2) Uani d 1 . .
    H H10A 0.894279 0.584556 0.787911 0.118 Uiso calc 1 . .
    H H10B 0.765234 0.595217 0.783070 0.118 Uiso calc 1 . .
    C C12 0.5369(4) 0.5458(3) 0.61875(18) 0.0632(17) Uani d 1 . .
    C C33 0.5339(4) 0.0202(2) 0.37979(15) 0.0549(15) Uani d 1 . .
    C C32 0.4706(4) 0.0485(3) 0.40693(17) 0.0667(17) Uani d 1 . .
    H H32 0.394832 0.040027 0.405222 0.080 Uiso calc 1 . .
    C C29 0.750000 0.0240(3) 0.500000 0.081(3) Uani d 1 . .
    H H29A 0.682200 0.006673 0.508860 0.122 Uiso d 0.5 A -1
    H H29B 0.811420 0.006673 0.516270 0.122 Uiso d 0.5 A -1
    H H29C 0.756370 0.006673 0.474860 0.122 Uiso d 0.5 A -1
    C C25 0.6867(4) 0.2198(3) 0.47185(17) 0.0632(16) Uani d 1 . .
    C C31 0.5178(4) 0.0887(3) 0.43612(17) 0.0724(18) Uani d 1 . .
    H H31 0.473456 0.107060 0.453963 0.087 Uiso calc 1 . .
    C C21 0.6887(4) 0.3754(2) 0.52488(16) 0.0598(16) Uani d 1 . .
    C C2 0.1792(4) 0.5761(3) 0.7521(2) 0.102(3) Uani d 1 . .
    H H2A 0.134603 0.532745 0.752629 0.123 Uiso calc 1 . .
    H H2B 0.255789 0.561034 0.751981 0.123 Uiso calc 1 . .
    C C14 0.5408(4) 0.5268(3) 0.55178(17) 0.0761(18) Uani d 1 . .
    H H14 0.507398 0.533655 0.527591 0.091 Uiso calc 1 . .
    C C19 0.750000 0.4897(4) 0.500000 0.059(2) Uani d 1 . .
    C C7 0.8269(4) 0.6526(4) 0.67781(18) 0.100(2) Uani d 1 . .
    H H7A 0.827753 0.618110 0.657331 0.120 Uiso calc 1 . .
    H H7B 0.896294 0.678843 0.679027 0.120 Uiso calc 1 . .
    C C1 0.1470(4) 0.6156(3) 0.71504(19) 0.091(2) Uani d 1 . .
    H H1A 0.145034 0.581271 0.694445 0.109 Uiso calc 1 . .
    H H1B 0.073304 0.635565 0.715824 0.109 Uiso calc 1 . .
    C C34 0.6463(4) 0.0332(3) 0.38290(16) 0.0628(16) Uani d 1 . .
    H H34 0.690847 0.014029 0.365352 0.075 Uiso calc 1 . .
    C C26 0.6144(4) 0.2602(3) 0.44165(17) 0.093(2) Uani d 1 . .
    H H26A 0.628524 0.311130 0.443719 0.140 Uiso d 1 . .
    H H26B 0.537924 0.251010 0.444999 0.140 Uiso d 1 . .
    H H26C 0.630924 0.243690 0.417199 0.140 Uiso d 1 . .
    C C28 0.750000 0.1063(3) 0.500000 0.053(2) Uani d 1 . .
    C C36 0.4816(5) -0.0268(3) 0.34931(17) 0.0710(18) Uani d 1 . .
    C C6 0.8214(4) 0.6113(3) 0.7142(2) 0.093(2) Uani d 1 . .
    H H6A 0.748034 0.590791 0.714947 0.112 Uiso calc 1 . .
    H H6B 0.874045 0.571789 0.714897 0.112 Uiso calc 1 . .
    C C27 0.6889(4) 0.1440(3) 0.47161(16) 0.0581(15) Uani d 1 . .
    C C23 0.750000 0.3381(3) 0.500000 0.059(2) Uani d 1 . .
    C C4 0.2352(4) 0.7191(4) 0.82776(17) 0.092(2) Uani d 1 . .
    H H4A 0.257107 0.690753 0.850039 0.111 Uiso calc 1 . .
    H H4B 0.158213 0.732707 0.828578 0.111 Uiso calc 1 . .
    C C13 0.4922(4) 0.5543(3) 0.5823(2) 0.077(2) Uani d 1 . .
    H H13 0.426278 0.579840 0.578109 0.092 Uiso calc 1 . .
    C C17 0.6369(4) 0.5105(3) 0.62374(17) 0.087(2) Uani d 1 . .
    H H17 0.671219 0.504953 0.647893 0.105 Uiso calc 1 . .
    C C16 0.6867(4) 0.4833(3) 0.5933(2) 0.099(2) Uani d 1 . .
    H H16 0.754840 0.460414 0.597436 0.118 Uiso calc 1 . .
    C C5 0.1940(4) 0.7144(4) 0.67308(16) 0.089(2) Uani d 1 . .
    H H5A 0.116564 0.728053 0.672049 0.106 Uiso calc 1 . .
    H H5B 0.204755 0.684329 0.651400 0.106 Uiso calc 1 . .
    C C3 0.1672(4) 0.6173(4) 0.7876(2) 0.099(2) Uani d 1 . .
    H H3A 0.093417 0.637773 0.786818 0.119 Uiso calc 1 . .
    H H3B 0.175758 0.584418 0.808869 0.119 Uiso calc 1 . .
    C C9 0.6560(4) 0.8245(4) 0.68479(18) 0.100(2) Uani d 1 . .
    H H9A 0.584152 0.801136 0.683389 0.120 Uiso calc 1 . .
    H H9B 0.664611 0.847849 0.660847 0.120 Uiso calc 1 . .
    C C22 0.6150(4) 0.3346(3) 0.55038(16) 0.096(2) Uani d 1 . .
    H H22A 0.652519 0.330370 0.575101 0.144 Uiso d 1 . .
    H H22B 0.598969 0.287350 0.540311 0.144 Uiso d 1 . .
    H H22C 0.547179 0.360810 0.551891 0.144 Uiso d 1 . .
    C C8 0.7330(4) 0.7059(4) 0.66839(17) 0.099(2) Uani d 1 . .
    H H8A 0.733069 0.720682 0.642270 0.119 Uiso calc 1 . .
    H H8B 0.662777 0.682610 0.671625 0.119 Uiso calc 1 . .
    C C20 0.750000 0.5710(3) 0.500000 0.086(3) Uani d 1 . .
    H H20A 0.675440 0.588307 0.500220 0.129 Uiso d 0.5 B -1
    H H20B 0.781320 0.588307 0.477810 0.129 Uiso d 0.5 B -1
    H H20C 0.793240 0.588307 0.521970 0.129 Uiso d 0.5 B -1
loop_
    _atom_site_aniso_label
    _atom_site_aniso_U_11
    _atom_site_aniso_U_22
    _atom_site_aniso_U_33
    _atom_site_aniso_U_12
    _atom_site_aniso_U_13
    _atom_site_aniso_U_23
    Ni1 0.0282(5) 0.1032(8) 0.0381(6) 0.0154(5) 0.0081(4) 0.0213(6)
    Ni2 0.0268(5) 0.1156(8) 0.0474(7) 0.0160(5) 0.0113(4) 0.0303(7)
    S1 0.0272(6) 0.1131(13) 0.0562(11) 0.0168(8) 0.0155(6) 0.0301(11)
    O3 0.047(2) 0.140(3) 0.049(3) 0.029(2) 0.0138(17) 0.044(3)
    O2 0.0217(16) 0.117(3) 0.055(3) 0.0142(16) 0.0150(15) 0.018(2)
    N3 0.030(2) 0.122(4) 0.066(4) 0.014(2) 0.010(2) 0.023(4)
    O1 0.0313(16) 0.104(3) 0.055(2) 0.0224(17) 0.0082(15) 0.026(2)
    O4 0.040(2) 0.105(3) 0.110(4) 0.005(2) 0.028(2) 0.009(3)
    N1 0.032(2) 0.117(4) 0.046(3) 0.022(2) 0.010(2) -0.001(3)
    N2 0.030(2) 0.132(4) 0.057(4) 0.025(3) 0.015(2) 0.042(3)
    N4 0.037(2) 0.139(5) 0.051(4) 0.010(3) 0.014(2) 0.029(3)
    C30 0.068(4) 0.033(3) 0.066(5) 0.004(3) 0.020(3) 0.004(3)
    O6 0.065(3) 0.143(4) 0.108(4) 0.053(2) 0.011(2) -0.008(3)
    C11 0.047(4) 0.084(5) 0.092(6) 0.012(3) 0.015(4) -0.009(4)
    O8 0.051(2) 0.133(3) 0.116(4) -0.020(2) 0.025(2) -0.044(3)
    C18 0.041(3) 0.044(3) 0.085(5) 0.009(2) 0.010(3) -0.007(3)
    C15 0.045(3) 0.048(3) 0.082(5) -0.002(3) 0.011(3) 0.004(4)
    O5 0.075(3) 0.167(4) 0.084(4) 0.057(3) 0.010(3) -0.005(4)
    C35 0.056(3) 0.059(4) 0.079(5) -0.010(3) 0.015(3) 0.000(4)
    O7 0.103(3) 0.163(4) 0.172(5) -0.076(3) 0.096(3) -0.115(4)
    C24 0.069(5) 0.032(5) 0.086(8) 0.000 0.026(5) 0.000
    C10 0.047(4) 0.144(7) 0.105(7) 0.021(4) 0.008(4) 0.048(6)
    C12 0.042(3) 0.068(4) 0.081(5) 0.012(3) 0.009(3) 0.004(4)
    C33 0.049(3) 0.052(3) 0.067(5) -0.001(2) 0.021(3) -0.003(3)
    C32 0.043(3) 0.072(4) 0.087(5) -0.004(3) 0.018(3) -0.019(4)
    C29 0.116(6) 0.044(5) 0.081(7) 0.000 -0.010(5) 0.000
    C25 0.072(4) 0.037(4) 0.082(5) 0.002(3) 0.012(3) 0.010(3)
    C31 0.062(4) 0.073(4) 0.086(5) 0.003(3) 0.032(3) -0.015(4)
    C21 0.055(3) 0.042(3) 0.086(5) -0.006(3) 0.024(3) 0.004(3)
    C2 0.042(4) 0.105(6) 0.161(9) 0.005(3) 0.019(4) 0.025(6)
    C14 0.052(3) 0.097(4) 0.079(5) 0.020(3) 0.003(3) -0.020(4)
    C19 0.041(4) 0.041(5) 0.095(7) 0.000 0.013(4) 0.000
    C7 0.071(4) 0.156(6) 0.077(6) -0.007(4) 0.027(4) -0.004(5)
    C1 0.043(3) 0.121(6) 0.111(7) -0.003(4) 0.011(4) -0.022(5)
    C34 0.054(3) 0.057(4) 0.082(5) -0.006(3) 0.030(3) 0.007(3)
    C26 0.105(5) 0.053(4) 0.121(6) 0.009(3) 0.000(4) 0.005(4)
    C28 0.083(5) 0.010(4) 0.068(7) 0.000 0.013(4) 0.000
    C36 0.066(4) 0.077(4) 0.074(5) -0.014(3) 0.029(4) -0.022(4)
    C6 0.040(3) 0.134(6) 0.107(7) 0.011(3) 0.018(4) 0.011(6)
    C27 0.055(3) 0.045(4) 0.074(5) 0.000(3) 0.008(3) -0.001(3)
    C23 0.050(4) 0.028(5) 0.099(8) 0.000 0.014(4) 0.000
    C4 0.059(4) 0.168(7) 0.054(5) 0.046(4) 0.027(3) 0.041(5)
    C13 0.049(4) 0.081(4) 0.100(6) 0.027(3) 0.008(4) 0.004(4)
    C17 0.058(3) 0.121(5) 0.082(5) 0.040(3) 0.004(3) -0.005(4)
    C16 0.055(4) 0.139(6) 0.103(6) 0.046(4) 0.016(4) -0.015(5)
    C5 0.064(4) 0.159(7) 0.043(4) 0.039(4) 0.008(3) 0.002(5)
    C3 0.050(4) 0.129(6) 0.123(7) 0.015(4) 0.032(4) 0.057(5)
    C9 0.053(4) 0.178(7) 0.067(5) 0.018(4) 0.002(3) 0.064(5)
    C22 0.103(5) 0.064(4) 0.129(6) -0.008(3) 0.051(4) 0.017(4)
    C8 0.057(4) 0.181(7) 0.062(5) 0.000(4) 0.013(3) 0.021(5)
    C20 0.111(6) 0.019(4) 0.135(9) 0.000 0.055(5) 0.000
_geom_special_details
;
 All esds (except the esd in the dihedral angle between two l.s. planes)
 are estimated using the full covariance matrix.  The cell esds are taken
 into account individually in the estimation of esds in distances, angles
 and torsion angles; correlations between esds in cell parameters are only
 used when they are defined by crystal symmetry.  An approximate (isotropic)
 treatment of cell esds is used for estimating esds involving l.s. planes.
;
loop_
    _geom_bond_atom_site_label_1
    _geom_bond_atom_site_label_2
    _geom_bond_site_symmetry_2
    _geom_bond_distance
    _geom_bond_publ_flag
    Ni1 O1 . 2.191(2) ?
    Ni1 O1 7_566 2.191(2) ?
    Ni1 N1 . 2.061(4) ?
    Ni1 N1 7_566 2.061(4) ?
    Ni1 N2 . 2.065(4) ?
    Ni1 N2 7_566 2.065(4) ?
    Ni2 O2 . 2.107(3) ?
    Ni2 O2 7_666 2.107(3) ?
    Ni2 N3 7_666 2.073(4) ?
    Ni2 N3 . 2.073(4) ?
    Ni2 N4 . 2.062(4) ?
    Ni2 N4 7_666 2.062(4) ?
    S1 O3 . 1.466(3) ?
    S1 O2 . 1.476(3) ?
    S1 O1 . 1.476(3) ?
    S1 O4 . 1.491(4) ?
    N3 H3 . 0.9800 ?
    N3 C10 . 1.481(6) ?
    N3 C6 . 1.476(6) ?
    N1 H1 . 0.9800 ?
    N1 C1 . 1.473(6) ?
    N1 C5 . 1.462(6) ?
    N2 H2 . 0.9800 ?
    N2 C4 . 1.490(6) ?
    N2 C3 . 1.473(6) ?
    N4 H4 . 0.9800 ?
    N4 C9 . 1.495(6) ?
    N4 C8 . 1.472(6) ?
    C30 C35 . 1.377(6) ?
    C30 C31 . 1.395(6) ?
    C30 C27 . 1.494(7) ?
    O6 C11 . 1.194(5) ?
    C11 O5 . 1.305(6) ?
    C11 C12 . 1.492(7) ?
    O8 C36 . 1.198(5) ?
    C18 C15 . 1.498(6) ?
    C18 C21 . 1.419(6) ?
    C18 C19 . 1.391(5) ?
    C15 C14 . 1.377(6) ?
    C15 C16 . 1.377(7) ?
    O5 H5 . 0.8200 ?
    C35 H35 . 0.9300 ?
    C35 C34 . 1.376(6) ?
    O7 H7 . 0.8200 ?
    O7 C36 . 1.302(5) ?
    C24 C25 2_656 1.389(6) ?
    C24 C25 . 1.389(6) ?
    C24 C23 . 1.510(9) ?
    C10 H10A . 0.9700 ?
    C10 H10B . 0.9700 ?
    C10 C9 7_666 1.519(7) ?
    C12 C13 . 1.372(7) ?
    C12 C17 . 1.376(6) ?
    C33 C32 . 1.386(6) ?
    C33 C34 . 1.381(5) ?
    C33 C36 . 1.491(6) ?
    C32 H32 . 0.9300 ?
    C32 C31 . 1.365(6) ?
    C29 H29A . 0.9600 ?
    C29 H29B . 0.9600 ?
    C29 H29C . 0.9602 ?
    C29 C28 . 1.524(8) ?
    C25 C26 . 1.526(6) ?
    C25 C27 . 1.403(6) ?
    C31 H31 . 0.9300 ?
    C21 C23 . 1.388(5) ?
    C21 C22 . 1.526(6) ?
    C2 H2A . 0.9700 ?
    C2 H2B . 0.9700 ?
    C2 C1 . 1.530(7) ?
    C2 C3 . 1.496(7) ?
    C14 H14 . 0.9300 ?
    C14 C13 . 1.378(7) ?
    C19 C20 . 1.506(8) ?
    C7 H7A . 0.9700 ?
    C7 H7B . 0.9700 ?
    C7 C6 . 1.510(7) ?
    C7 C8 . 1.523(7) ?
    C1 H1A . 0.9700 ?
    C1 H1B . 0.9700 ?
    C34 H34 . 0.9300 ?
    C26 H26A . 0.9599 ?
    C26 H26B . 0.9601 ?
    C26 H26C . 0.9600 ?
    C28 C27 2_656 1.391(5) ?
    C28 C27 . 1.391(5) ?
    C6 H6A . 0.9700 ?
    C6 H6B . 0.9700 ?
    C4 H4A . 0.9700 ?
    C4 H4B . 0.9700 ?
    C4 C5 7_566 1.503(7) ?
    C13 H13 . 0.9300 ?
    C17 H17 . 0.9300 ?
    C17 C16 . 1.380(7) ?
    C16 H16 . 0.9300 ?
    C5 H5A . 0.9700 ?
    C5 H5B . 0.9700 ?
    C3 H3A . 0.9700 ?
    C3 H3B . 0.9700 ?
    C9 H9A . 0.9700 ?
    C9 H9B . 0.9700 ?
    C22 H22A . 0.9602 ?
    C22 H22B . 0.9600 ?
    C22 H22C . 0.9601 ?
    C8 H8A . 0.9700 ?
    C8 H8B . 0.9700 ?
    C20 H20A . 0.9600 ?
    C20 H20B . 0.9599 ?
    C20 H20C . 0.9600 ?
loop_
    _geom_angle_atom_site_label_1
    _geom_angle_atom_site_label_2
    _geom_angle_atom_site_label_3
    _geom_angle_site_symmetry_1
    _geom_angle_site_symmetry_3
    _geom_angle
    _geom_angle_publ_flag
    O1 Ni1 O1 . 7_566 180.0 ?
    N1 Ni1 O1 7_566 . 90.85(13) ?
    N1 Ni1 O1 . 7_566 90.85(13) ?
    N1 Ni1 O1 . . 89.15(13) ?
    N1 Ni1 O1 7_566 7_566 89.15(13) ?
    N1 Ni1 N1 . 7_566 180.0 ?
    N1 Ni1 N2 7_566 7_566 94.72(19) ?
    N1 Ni1 N2 7_566 . 85.28(19) ?
    N1 Ni1 N2 . 7_566 85.28(19) ?
    N1 Ni1 N2 . . 94.72(19) ?
    N2 Ni1 O1 . 7_566 86.26(12) ?
    N2 Ni1 O1 . . 93.74(12) ?
    N2 Ni1 O1 7_566 7_566 93.74(12) ?
    N2 Ni1 O1 7_566 . 86.26(12) ?
    N2 Ni1 N2 . 7_566 180.0 ?
    O2 Ni2 O2 7_666 . 180.0 ?
    N3 Ni2 O2 7_666 7_666 89.28(14) ?
    N3 Ni2 O2 . . 89.28(14) ?
    N3 Ni2 O2 7_666 . 90.72(14) ?
    N3 Ni2 O2 . 7_666 90.72(14) ?
    N3 Ni2 N3 7_666 . 180.0 ?
    N4 Ni2 O2 . 7_666 91.61(15) ?
    N4 Ni2 O2 7_666 . 91.61(15) ?
    N4 Ni2 O2 7_666 7_666 88.39(15) ?
    N4 Ni2 O2 . . 88.39(15) ?
    N4 Ni2 N3 . 7_666 85.84(19) ?
    N4 Ni2 N3 7_666 7_666 94.16(19) ?
    N4 Ni2 N3 7_666 . 85.84(19) ?
    N4 Ni2 N3 . . 94.16(19) ?
    N4 Ni2 N4 7_666 . 180.00(4) ?
    O3 S1 O2 . . 110.02(18) ?
    O3 S1 O1 . . 108.6(2) ?
    O3 S1 O4 . . 109.5(2) ?
    O2 S1 O4 . . 108.8(2) ?
    O1 S1 O2 . . 109.74(19) ?
    O1 S1 O4 . . 110.2(2) ?
    S1 O2 Ni2 . . 135.8(2) ?
    Ni2 N3 H3 . . 107.2 ?
    C10 N3 Ni2 . . 105.2(3) ?
    C10 N3 H3 . . 107.2 ?
    C6 N3 Ni2 . . 116.0(3) ?
    C6 N3 H3 . . 107.2 ?
    C6 N3 C10 . . 113.6(5) ?
    S1 O1 Ni1 . . 127.61(19) ?
    Ni1 N1 H1 . . 106.8 ?
    C1 N1 Ni1 . . 115.6(3) ?
    C1 N1 H1 . . 106.8 ?
    C5 N1 Ni1 . . 106.5(4) ?
    C5 N1 H1 . . 106.8 ?
    C5 N1 C1 . . 113.8(5) ?
    Ni1 N2 H2 . . 107.6 ?
    C4 N2 Ni1 . . 105.4(4) ?
    C4 N2 H2 . . 107.6 ?
    C3 N2 Ni1 . . 115.7(3) ?
    C3 N2 H2 . . 107.6 ?
    C3 N2 C4 . . 112.6(4) ?
    Ni2 N4 H4 . . 107.3 ?
    C9 N4 Ni2 . . 105.7(3) ?
    C9 N4 H4 . . 107.3 ?
    C8 N4 Ni2 . . 115.8(4) ?
    C8 N4 H4 . . 107.3 ?
    C8 N4 C9 . . 113.1(5) ?
    C35 C30 C31 . . 116.6(5) ?
    C35 C30 C27 . . 119.2(5) ?
    C31 C30 C27 . . 124.2(5) ?
    O6 C11 O5 . . 123.1(6) ?
    O6 C11 C12 . . 124.2(6) ?
    O5 C11 C12 . . 112.8(5) ?
    C21 C18 C15 . . 117.5(5) ?
    C19 C18 C15 . . 122.3(4) ?
    C19 C18 C21 . . 120.1(5) ?
    C14 C15 C18 . . 123.7(6) ?
    C16 C15 C18 . . 119.0(5) ?
    C16 C15 C14 . . 117.3(5) ?
    C11 O5 H5 . . 109.5 ?
    C30 C35 H35 . . 118.5 ?
    C30 C35 C34 . . 123.0(5) ?
    C34 C35 H35 . . 118.5 ?
    C36 O7 H7 . . 109.5 ?
    C25 C24 C25 . 2_656 121.4(7) ?
    C25 C24 C23 2_656 . 119.3(4) ?
    C25 C24 C23 . . 119.3(4) ?
    N3 C10 H10A . . 110.0 ?
    N3 C10 H10B . . 110.0 ?
    N3 C10 C9 . 7_666 108.7(5) ?
    H10A C10 H10B . . 108.3 ?
    C9 C10 H10A 7_666 . 110.0 ?
    C9 C10 H10B 7_666 . 110.0 ?
    C13 C12 C11 . . 120.7(5) ?
    C13 C12 C17 . . 116.8(5) ?
    C17 C12 C11 . . 122.5(6) ?
    C32 C33 C36 . . 120.2(5) ?
    C34 C33 C32 . . 118.5(5) ?
    C34 C33 C36 . . 121.2(5) ?
    C33 C32 H32 . . 119.4 ?
    C31 C32 C33 . . 121.1(5) ?
    C31 C32 H32 . . 119.4 ?
    H29A C29 H29B . . 109.5 ?
    H29A C29 H29C . . 109.5 ?
    H29B C29 H29C . . 109.5 ?
    C28 C29 H29A . . 109.5 ?
    C28 C29 H29B . . 109.5 ?
    C28 C29 H29C . . 109.5 ?
    C24 C25 C26 . . 121.3(5) ?
    C24 C25 C27 . . 118.9(6) ?
    C27 C25 C26 . . 119.7(5) ?
    C30 C31 H31 . . 119.4 ?
    C32 C31 C30 . . 121.3(5) ?
    C32 C31 H31 . . 119.4 ?
    C18 C21 C22 . . 119.8(4) ?
    C23 C21 C18 . . 119.8(5) ?
    C23 C21 C22 . . 120.3(4) ?
    H2A C2 H2B . . 107.3 ?
    C1 C2 H2A . . 108.1 ?
    C1 C2 H2B . . 108.1 ?
    C3 C2 H2A . . 108.1 ?
    C3 C2 H2B . . 108.1 ?
    C3 C2 C1 . . 116.8(6) ?
    C15 C14 H14 . . 119.9 ?
    C15 C14 C13 . . 120.1(6) ?
    C13 C14 H14 . . 119.9 ?
    C18 C19 C18 . 2_656 119.8(6) ?
    C18 C19 C20 2_656 . 120.1(3) ?
    C18 C19 C20 . . 120.1(3) ?
    H7A C7 H7B . . 107.5 ?
    C6 C7 H7A . . 108.4 ?
    C6 C7 H7B . . 108.4 ?
    C6 C7 C8 . . 115.6(5) ?
    C8 C7 H7A . . 108.4 ?
    C8 C7 H7B . . 108.4 ?
    N1 C1 C2 . . 112.6(5) ?
    N1 C1 H1A . . 109.1 ?
    N1 C1 H1B . . 109.1 ?
    C2 C1 H1A . . 109.1 ?
    C2 C1 H1B . . 109.1 ?
    H1A C1 H1B . . 107.8 ?
    C35 C34 C33 . . 119.5(5) ?
    C35 C34 H34 . . 120.3 ?
    C33 C34 H34 . . 120.3 ?
    C25 C26 H26A . . 109.8 ?
    C25 C26 H26B . . 109.3 ?
    C25 C26 H26C . . 109.4 ?
    H26A C26 H26B . . 109.5 ?
    H26A C26 H26C . . 109.5 ?
    H26B C26 H26C . . 109.5 ?
    C27 C28 C29 2_656 . 120.2(3) ?
    C27 C28 C29 . . 120.2(3) ?
    C27 C28 C27 2_656 . 119.7(7) ?
    O8 C36 O7 . . 123.0(6) ?
    O8 C36 C33 . . 124.7(5) ?
    O7 C36 C33 . . 112.3(5) ?
    N3 C6 C7 . . 111.9(6) ?
    N3 C6 H6A . . 109.2 ?
    N3 C6 H6B . . 109.2 ?
    C7 C6 H6A . . 109.2 ?
    C7 C6 H6B . . 109.2 ?
    H6A C6 H6B . . 107.9 ?
    C25 C27 C30 . . 120.5(5) ?
    C28 C27 C30 . . 118.9(5) ?
    C28 C27 C25 . . 120.5(6) ?
    C21 C23 C24 . . 119.9(3) ?
    C21 C23 C24 2_656 . 119.9(3) ?
    C21 C23 C21 . 2_656 120.2(6) ?
    N2 C4 H4A . . 110.0 ?
    N2 C4 H4B . . 110.0 ?
    N2 C4 C5 . 7_566 108.6(4) ?
    H4A C4 H4B . . 108.3 ?
    C5 C4 H4A 7_566 . 110.0 ?
    C5 C4 H4B 7_566 . 110.0 ?
    C12 C13 C14 . . 122.8(5) ?
    C12 C13 H13 . . 118.6 ?
    C14 C13 H13 . . 118.6 ?
    C12 C17 H17 . . 119.6 ?
    C12 C17 C16 . . 120.7(6) ?
    C16 C17 H17 . . 119.6 ?
    C15 C16 C17 . . 122.1(5) ?
    C15 C16 H16 . . 119.0 ?
    C17 C16 H16 . . 119.0 ?
    N1 C5 C4 . 7_566 109.2(5) ?
    N1 C5 H5A . . 109.8 ?
    N1 C5 H5B . . 109.8 ?
    C4 C5 H5A 7_566 . 109.8 ?
    C4 C5 H5B 7_566 . 109.8 ?
    H5A C5 H5B . . 108.3 ?
    N2 C3 C2 . . 112.1(5) ?
    N2 C3 H3A . . 109.2 ?
    N2 C3 H3B . . 109.2 ?
    C2 C3 H3A . . 109.2 ?
    C2 C3 H3B . . 109.2 ?
    H3A C3 H3B . . 107.9 ?
    N4 C9 C10 . 7_666 108.2(5) ?
    N4 C9 H9A . . 110.1 ?
    N4 C9 H9B . . 110.1 ?
    C10 C9 H9A 7_666 . 110.1 ?
    C10 C9 H9B 7_666 . 110.1 ?
    H9A C9 H9B . . 108.4 ?
    C21 C22 H22A . . 109.3 ?
    C21 C22 H22B . . 109.8 ?
    C21 C22 H22C . . 109.3 ?
    H22A C22 H22B . . 109.5 ?
    H22A C22 H22C . . 109.5 ?
    H22B C22 H22C . . 109.5 ?
    N4 C8 C7 . . 110.6(5) ?
    N4 C8 H8A . . 109.5 ?
    N4 C8 H8B . . 109.5 ?
    C7 C8 H8A . . 109.5 ?
    C7 C8 H8B . . 109.5 ?
    H8A C8 H8B . . 108.1 ?
    C19 C20 H20A . . 109.5 ?
    C19 C20 H20B . . 109.5 ?
    C19 C20 H20C . . 109.5 ?
    H20A C20 H20B . . 109.5 ?
    H20A C20 H20C . . 109.5 ?
    H20B C20 H20C . . 109.5 ?
loop_
    _geom_torsion_atom_site_label_1
    _geom_torsion_atom_site_label_2
    _geom_torsion_atom_site_label_3
    _geom_torsion_atom_site_label_4
    _geom_torsion_site_symmetry_1
    _geom_torsion_site_symmetry_2
    _geom_torsion_site_symmetry_3
    _geom_torsion_site_symmetry_4
    _geom_torsion
    _geom_torsion_publ_flag
    Ni1 N1 C1 C2 . . . . -54.6(6) ?
    Ni1 N1 C5 C4 . . . 7_566 40.7(4) ?
    Ni1 N2 C4 C5 . . . 7_566 -41.7(5) ?
    Ni1 N2 C3 C2 . . . . 56.4(6) ?
    Ni2 N3 C10 C9 . . . 7_666 -42.8(5) ?
    Ni2 N3 C6 C7 . . . . 55.0(5) ?
    Ni2 N4 C9 C10 . . . 7_666 41.2(5) ?
    Ni2 N4 C8 C7 . . . . -58.2(5) ?
    O3 S1 O2 Ni2 . . . . -44.7(3) ?
    O3 S1 O1 Ni1 . . . . -75.3(3) ?
    O2 S1 O1 Ni1 . . . . 164.4(2) ?
    O1 S1 O2 Ni2 . . . . 74.7(3) ?
    O4 S1 O2 Ni2 . . . . -164.6(2) ?
    O4 S1 O1 Ni1 . . . . 44.6(3) ?
    C30 C35 C34 C33 . . . . 2.3(8) ?
    O6 C11 C12 C13 . . . . -5.3(9) ?
    O6 C11 C12 C17 . . . . 174.5(6) ?
    C11 C12 C13 C14 . . . . -177.4(5) ?
    C11 C12 C17 C16 . . . . 178.1(6) ?
    C18 C15 C14 C13 . . . . 174.6(5) ?
    C18 C15 C16 C17 . . . . -174.1(5) ?
    C18 C21 C23 C24 . . . . 177.6(3) ?
    C18 C21 C23 C21 . . . 2_656 -2.4(3) ?
    C15 C18 C21 C23 . . . . -171.0(4) ?
    C15 C18 C21 C22 . . . . 10.8(7) ?
    C15 C18 C19 C18 . . . 2_656 173.3(5) ?
    C15 C18 C19 C20 . . . . -6.7(5) ?
    C15 C14 C13 C12 . . . . -0.3(9) ?
    O5 C11 C12 C13 . . . . 174.5(6) ?
    O5 C11 C12 C17 . . . . -5.7(8) ?
    C35 C30 C31 C32 . . . . 0.8(8) ?
    C35 C30 C27 C25 . . . . 101.0(6) ?
    C35 C30 C27 C28 . . . . -75.5(6) ?
    C24 C25 C27 C30 . . . . -173.8(4) ?
    C24 C25 C27 C28 . . . . 2.6(7) ?
    C10 N3 C6 C7 . . . . 177.0(4) ?
    C12 C17 C16 C15 . . . . -1.0(10) ?
    C33 C32 C31 C30 . . . . 0.1(9) ?
    C32 C33 C34 C35 . . . . -1.3(7) ?
    C32 C33 C36 O8 . . . . -6.3(9) ?
    C32 C33 C36 O7 . . . . 174.6(5) ?
    C29 C28 C27 C30 . . . . -4.9(5) ?
    C29 C28 C27 C25 . . . . 178.7(3) ?
    C25 C24 C25 C26 2_656 . . . 178.0(5) ?
    C25 C24 C25 C27 2_656 . . . -1.3(3) ?
    C25 C24 C23 C21 2_656 . . 2_656 102.8(3) ?
    C25 C24 C23 C21 . . . . 102.8(3) ?
    C25 C24 C23 C21 . . . 2_656 -77.2(3) ?
    C25 C24 C23 C21 2_656 . . . -77.2(3) ?
    C31 C30 C35 C34 . . . . -2.0(8) ?
    C31 C30 C27 C25 . . . . -80.6(7) ?
    C31 C30 C27 C28 . . . . 103.0(5) ?
    C21 C18 C15 C14 . . . . -107.6(6) ?
    C21 C18 C15 C16 . . . . 69.7(7) ?
    C21 C18 C19 C18 . . . 2_656 -2.5(3) ?
    C21 C18 C19 C20 . . . . 177.5(3) ?
    C14 C15 C16 C17 . . . . 3.4(9) ?
    C19 C18 C15 C14 . . . . 76.6(6) ?
    C19 C18 C15 C16 . . . . -106.1(6) ?
    C19 C18 C21 C23 . . . . 5.0(7) ?
    C19 C18 C21 C22 . . . . -173.3(4) ?
    C1 N1 C5 C4 . . . 7_566 169.2(4) ?
    C1 C2 C3 N2 . . . . -70.0(6) ?
    C34 C33 C32 C31 . . . . 0.2(8) ?
    C34 C33 C36 O8 . . . . 170.1(5) ?
    C34 C33 C36 O7 . . . . -9.0(8) ?
    C26 C25 C27 C30 . . . . 6.9(8) ?
    C26 C25 C27 C28 . . . . -176.8(4) ?
    C36 C33 C32 C31 . . . . 176.7(5) ?
    C36 C33 C34 C35 . . . . -177.8(5) ?
    C6 N3 C10 C9 . . . 7_666 -170.7(4) ?
    C6 C7 C8 N4 . . . . 73.2(7) ?
    C27 C30 C35 C34 . . . . 176.6(5) ?
    C27 C30 C31 C32 . . . . -177.7(5) ?
    C27 C28 C27 C30 2_656 . . . 175.1(5) ?
    C27 C28 C27 C25 2_656 . . . -1.3(3) ?
    C23 C24 C25 C26 . . . . -2.0(5) ?
    C23 C24 C25 C27 . . . . 178.7(3) ?
    C4 N2 C3 C2 . . . . 177.7(5) ?
    C13 C12 C17 C16 . . . . -2.1(9) ?
    C17 C12 C13 C14 . . . . 2.8(9) ?
    C16 C15 C14 C13 . . . . -2.8(8) ?
    C5 N1 C1 C2 . . . . -178.3(5) ?
    C3 N2 C4 C5 . . . 7_566 -168.6(4) ?
    C3 C2 C1 N1 . . . . 69.3(6) ?
    C9 N4 C8 C7 . . . . 179.5(4) ?
    C22 C21 C23 C24 . . . . -4.2(5) ?
    C22 C21 C23 C21 . . . 2_656 175.7(5) ?
    C8 N4 C9 C10 . . . 7_666 169.0(5) ?
    C8 C7 C6 N3 . . . . -71.6(7) ?
loop_
    _geom_hbond_atom_site_label_D
    _geom_hbond_atom_site_label_H
    _geom_hbond_atom_site_label_A
    _geom_hbond_site_symmetry_A
    _geom_hbond_distance_DH
    _geom_hbond_distance_HA
    _geom_hbond_distance_DA
    _geom_hbond_angle_DHA
    _geom_hbond_publ_flag
    N1 H1 O4 . 0.98 2.32 3.113(5) 138.0 yes
    N2 H2 O3 . 0.98 2.42 3.267(4) 144.1 yes
    N4 H4 O3 7_666 0.98 2.10 3.012(5) 154.1 yes
    O5 H5 O4 . 0.82 1.79 2.597(5) 169.0 yes
    O7 H7 O3 8_554 0.82 1.85 2.654(5) 166.4 yes
_shelx_space_group_comment
;
The symmetry employed for this shelxl refinement is uniquely defined
by the following loop, which should always be used as a source of
symmetry information in preference to the above space-group names.
They are only intended as comments.
;
_shelx_estimated_absorpt_T_min     0.944
_shelx_estimated_absorpt_T_max     0.994
_shelx_hkl_file
;
   0   0   4 27952.4 260.431   3
   0   0  -4 28096.1 260.613   3
   0   0   6 8186.08 172.289   3
   0   0  -6 8424.13 173.897   3
   0   0  -8 1126.26 80.2336   1
   0   0   8 889.926 66.4179   3
   0   0  -8 856.507 65.4417   3
   0   0 -10 8867.18 245.701   1
   0   0  10 8595.10 226.196   3
   0   0 -10 8359.65 226.809   3
   0   0 -12 11282.2 302.027   1
   0   0 -12 11267.2 287.455   3
   0   0  12 10902.3 284.442   3
   0   0 -14 6763.02 253.363   1
   0   0  14 6594.82 239.828   3
   0   0 -14 7103.08 245.143   3
   0   0 -16 8602.57 301.951   1
   0   0  16 7920.78 281.651   3
   0   0 -16 8312.75 287.073   3
   0   0  18 3352.68 193.421   3
   0   0  20 5371.65 261.339   3
   0   0  22 4711.84 254.984   3
   0   0  24 3159.16 224.443   3
   0   0  26 2643.01 213.361   3
   0   0  28 1516.48 174.328   3
   0   0  30 973.238 147.715   3
   0   0  32 553.865 111.822   3
   0   0  34-1.16585 27.0130   3
   0   0  36 274.750 93.9033   3
   0   0  38 363.434 108.014   3
   0   0  40 141.888 69.8396   3
   0   0  42 136.623 68.7885   3
   0   0  44 140.477 86.2821   3
   0  -1  -3 320.506 26.6205   3
   0   1  -3 372.048 27.4808   3
   0   1   3 378.757 29.6297   3
   0   1  -5 559.850 41.7102   3
   0  -1   5 511.131 40.4340   3
   0  -1  -5 509.987 41.7026   3
   0   1   5 549.612 43.7864   3
   0   1  -7 228.837 38.6605   1
   0  -1  -7 190.602 32.9615   1
   0  -1   7 148.594 30.5375   3
   0   1  -7 166.512 26.8744   3
   0  -1  -7 223.614 33.7586   3
   0   1   7 157.731 28.3506   3
   0  -1  -9-3.01084 19.2881   1
   0   1  -9-7.86563 17.3485   1
   0   1  -9-15.9157 17.7661   3
   0  -1   9-26.4641 15.1057   3
   0  -1  -9-18.7629 19.8662   3
   0   1   9 23.8942 24.8473   3
   0   1 -11 334.815 52.8644   1
   0  -1 -11 315.504 50.6157   1
   0  -1  11 232.341 42.9863   3
   0   1 -11 237.599 43.4668   3
   0   1  11 281.423 45.5394   3
   0  -1 -11 307.801 46.2530   3
   0  -1 -13-19.0925 19.4900   1
   0   1 -13 13.7772 25.7463   1
   0   1 -13 19.3675 26.9994   3
   0  -1  13 2.51540 23.3344   3
   0   1  13 15.4966 15.3373   3
   0  -1 -13 9.92814 19.3906   3
   0   1 -15 103.298 33.5612   1
   0  -1 -15 117.922 40.2280   1
   0   1  15 93.4742 33.8918   3
   0   1 -15 49.3632 25.7757   3
   0  -1  15 58.9056 29.0192   3
   0  -1 -15 67.8573 26.4611   3
   0   1 -17 113.260 39.3665   1
   0  -1 -17 92.7496 33.1043   1
   0  -1  17 102.515 36.5920   3
   0   1  17 115.979 41.8298   3
   0   1 -17 162.662 46.6433   3
   0  -1 -17 122.803 41.8902   3
   0  -1  19 99.2644 41.8616   3
   0   1  19 175.955 51.0716   3
   0   1  21 13.3900 23.9476   3
   0  -1  21 51.2645 40.7849   3
   0   1  23 81.1281 49.3762   3
   0  -1  23 66.3546 41.7696   3
   0  -1  25 27.0954 24.3792   3
   0   1  25 85.0128 40.1781   3
   0  -1  27 13.5853 45.1859   3
   0   1  27 143.661 59.8736   3
   0  -1  29-37.5876 47.1078   3
   0   1  29 15.9239 43.3782   3
   0  -1  31 63.1588 47.1172   3
   0   1  31 13.6096 43.2969   3
   0  -1  33-38.8040 57.8480   3
   0   1  33-28.1848 26.5337   3
   0  -1  35-14.4354 33.2601   3
   0   1  35 52.8506 61.0695   3
   0  -1  37 65.4504 60.5509   3
   0   1  37-43.5021 34.0366   3
   0  -1  39 99.4994 67.9394   3
   0   1  39-58.0052 52.5865   3
   0   1  41-39.3223 52.8177   3
   0  -1  41 23.0380 42.4800   3
   0   1  43 47.4499 59.0899   3
   0  -1  43-5.81811 39.9104   3
   0   2   0 4582.15 101.207   5
   0  -2   2 21664.2 230.650   5
   0   2  -4 30128.2 284.124   1
   0  -2  -4 29838.4 289.328   1
   0  -2  -4 33492.0 338.701   3
   0   2   4 31702.3 323.713   3
   0   2  -6 4379.27 135.026   1
   0  -2  -6 4308.21 134.971   1
   0   2   6 4382.66 138.990   3
   0  -2  -6 4350.92 138.228   3
   0   2  -6 4405.51 134.675   3
   0  -2  -8 90.2766 28.8621   1
   0   2  -8 105.172 27.8122   1
   0  -2   8 51.2898 18.6669   3
   0   2  -8 67.2816 23.7853   3
   0   2   8 53.5989 21.1523   3
   0  -2  -8 38.6215 19.1049   3
   0  -2 -10 5662.77 193.705   1
   0   2 -10 5693.32 195.334   1
   0   2  10 5779.06 197.089   3
   0  -2  10 5459.73 186.234   3
   0  -2 -10 5654.52 193.267   3
   0   2 -10 5557.37 188.734   3
   0  -2 -12 5356.82 206.205   1
   0   2 -12 5403.95 207.751   1
   0  -2 -12 5103.48 198.772   3
   0   2  12 4894.32 196.057   3
   0  -2  12 4948.10 193.594   3
   0   2 -12 4918.40 192.994   3
   0  -2 -14 7865.00 270.248   1
   0   2 -14 7701.47 268.467   1
   0   2  14 7288.31 258.880   3
   0  -2  14 7460.52 251.354   3
   0   2 -14 7326.43 253.783   3
   0  -2 -14 7631.05 260.348   3
   0  -2 -16 4912.74 230.497   1
   0   2 -16 4706.00 225.202   1
   0  -2 -16 4462.28 215.230   3
   0   2 -16 4806.10 220.302   3
   0  -2  16 4569.09 213.876   3
   0   2  16 4702.78 223.083   3
   0   2  18 3873.37 212.711   3
   0  -2  18 3909.27 206.784   3
   0   2  20 2132.59 169.047   3
   0  -2  20 2050.99 159.094   3
   0  -2  22 2337.92 181.624   3
   0   2  22 2601.48 196.774   3
   0   2  24 1613.40 162.617   3
   0  -2  24 1505.67 154.447   3
   0   2  26 1779.24 178.612   3
   0  -2  26 1861.43 178.810   3
   0  -2  28 1214.42 155.392   3
   0   2  28 1345.51 162.521   3
   0  -2  30 80.4956 47.1400   3
   0   2  30 52.9477 36.3194   3
   0  -2  32 20.3281 35.5500   3
   0   2  32 53.7225 38.1855   3
   0  -2  34 416.365 104.017   3
   0   2  34 364.688 97.4831   3
   0  -2  36 319.037 103.100   3
   0   2  36 316.148 104.783   3
   0  -2  38 104.775 68.6193   3
   0   2  38 258.814 91.3698   3
   0  -2  40 228.622 79.4113   3
   0   2  40 93.4990 75.3446   3
   0  -2  42 289.763 107.861   3
   0   2  42 121.581 59.2880   3
   0  -2  44 19.6141 55.8868   3
   0   2  44 140.193 84.2717   3
   0   3  -1 3509.92 107.874   5
   0  -3   1 3405.78 108.538   5
   0  -3  -3 2470.98 70.8743   1
   0   3  -3 2443.30 69.3132   1
   0  -3   3 2463.67 97.1131   5
   0  -3  -3 2585.60 64.4212   4
   0   3   3 2508.90 63.9456   4
   0   3  -5 37.9598 13.8458   1
   0  -3  -5 27.6575 16.2699   1
   0  -3  -5 10.8016 11.2193   4
   0   3   5 17.0393 15.3874   3
   0  -3  -7 5064.20 154.410   1
   0   3  -7 5138.67 157.381   1
   0  -3  -7 5088.43 142.567   4
   0  -3  -7 5577.73 173.382   3
   0   3   7 5011.76 167.541   3
   0   3  -9 40.1597 21.0682   1
   0  -3  -9 70.8749 27.2330   1
   0   3  -9 38.5545 18.1481   3
   0  -3  -9 74.2985 26.5663   3
   0   3   9 67.2572 25.0944   3
   0  -3 -11 19.8400 14.7255   1
   0   3 -11 84.6070 27.7961   1
   0   3 -11 63.5912 25.4685   3
   0   3  11 41.7717 18.7429   3
   0  -3 -11 72.7109 24.3156   3
   0   3 -13 1838.21 126.682   1
   0  -3 -13 1650.28 120.998   1
   0  -3  13 1707.47 120.344   3
   0   3  13 1769.63 126.552   3
   0  -3 -13 1799.13 124.870   3
   0   3 -13 1854.79 124.863   3
   0   3 -15 830.394 93.9072   1
   0  -3 -15 912.737 97.7430   1
   0  -3  15 806.094 87.4069   3
   0  -3 -15 878.735 95.1141   3
   0   3  15 893.722 94.2915   3
   0   3 -15 834.597 90.1664   3
   0   3 -17 269.561 58.5783   1
   0  -3 -17 249.416 55.8500   1
   0  -3  17 238.785 53.1148   3
   0   3  17 280.788 56.6879   3
   0  -3  19 83.7182 40.9418   3
   0   3  19 11.4436 19.2247   3
   0  -3  21-30.6413 26.7421   3
   0   3  21-24.4111 23.8777   3
   0   3  23 42.2191 29.0309   3
   0  -3  23 45.5126 31.0065   3
   0   3  25-12.7511 19.2058   3
   0  -3  25-36.2937 32.5982   3
   0   3  27 22.9077 42.0324   3
   0  -3  27 30.6475 39.0609   3
   0   3  29 86.0475 46.3863   3
   0  -3  29 40.6084 39.5089   3
   0  -3  31-2.01218 28.8281   3
   0   3  31 49.1037 53.4583   3
   0   3  33-31.5193 35.2389   3
   0  -3  33 50.5390 30.5762   3
   0   3  35 80.4889 68.4269   3
   0  -3  35 123.346 56.7313   3
   0  -3  37-47.5071 43.2487   3
   0   3  37-19.2118 33.9822   3
   0   3  39-14.8174 45.6504   3
   0  -3  39 111.407 52.7428   3
   0  -3  41 21.1184 73.7387   3
   0   3  41-2.27677 41.2998   3
   0   3  43 33.4019 59.6444   3
   0   4   0 1871.54 92.8435   5
   0   4   2 20.2490 7.78343   4
   0   4  -2-3.11376 16.2609   5
   0  -4   2 33.1773 16.8684   5
   0   4  -4 1691.09 67.5490   1
   0  -4  -4 1658.33 67.0970   1
   0  -4   4 1735.63 93.3648   5
   0  -4  -4 1753.87 60.9086   4
   0   4   4 1688.34 61.2266   4
   0  -4  -6 434.561 43.7609   1
   0   4  -6 371.211 40.2532   1
   0  -4  -6 440.752 38.0957   4
   0   4   6 338.672 45.7025   3
   0   4  -8 3602.19 138.605   1
   0  -4  -8 3418.16 134.781   1
   0  -4  -8 3442.03 122.192   4
   0  -4  -8 3377.62 153.715   3
   0   4   8 3524.81 154.750   3
   0  -4 -10 1642.16 106.255   1
   0   4 -10 1832.20 110.257   1
   0  -4 -10 1703.27 96.8024   4
   0   4 -10 1812.88 114.976   3
   0   4  10 1778.03 117.276   3
   0  -4 -10 1795.65 119.397   3
   0  -4 -12 5047.07 199.259   1
   0   4 -12 4796.84 196.335   1
   0   4  12 4814.45 205.965   3
   0   4 -12 4930.36 202.245   3
   0  -4 -12 4804.97 205.563   3
   0  -4 -14 6692.07 251.884   1
   0   4 -14 6851.23 251.651   1
   0   4  14 6692.80 261.497   3
   0   4 -14 6871.41 255.442   3
   0  -4 -14 6861.09 258.849   3
   0  -4 -16 5379.81 240.238   1
   0   4 -16 5596.79 244.242   1
   0   4 -16 5190.06 236.334   3
   0   4  16 5053.92 241.510   3
   0   4  18 506.554 79.0373   3
   0   4  20 610.714 93.3188   3
   0  -4  22 309.069 70.7555   3
   0   4  22 279.561 69.8954   3
   0  -4  24 538.615 96.2765   3
   0   4  24 552.185 101.304   3
   0   4  26 224.109 69.0795   3
   0  -4  26 186.380 63.5982   3
   0   4  28 54.7573 49.0747   3
   0  -4  28 66.5853 41.9026   3
   0  -4  30 203.127 71.2579   3
   0   4  30 295.176 80.0550   3
   0  -4  32 199.610 63.8327   3
   0   4  32 333.945 93.4942   3
   0   4  34 309.035 93.2953   3
   0   4  36 382.406 116.925   3
   0   4  38 159.690 72.9938   3
   0   4  40 159.607 91.9919   3
   0   4  42 177.566 90.7197   3
   0   5  -1 37.8120 19.2878   5
   0  -5  -3 2849.79 73.0712   1
   0   5  -3 2848.73 71.4776   1
   0   5  -3 2622.22 126.024   5
   0  -5   3 2872.92 128.628   5
   0   5   3 2934.72 76.3482   4
   0   5  -5 1480.38 68.0980   1
   0  -5  -5 1418.68 68.1432   1
   0  -5  -5 1449.29 62.7700   4
   0  -5   5 1444.22 95.5660   5
   0   5   5 1391.18 62.0866   4
   0  -5  -7 1151.04 74.1371   1
   0   5  -7 1277.05 76.8457   1
   0  -5  -7 1283.12 69.2821   4
   0   5   7 1321.81 100.394   3
   0  -5  -9 819.029 71.7712   1
   0   5  -9 805.825 69.2739   1
   0  -5  -9 893.640 66.0266   4
   0   5   9 744.921 78.6969   3
   0   5 -11 116.614 36.2897   3
   0   5 -11 114.454 32.3321   1
   0  -5 -11 103.105 23.8277   1
   0  -5 -11 121.113 31.7638   4
   0  -5 -11 17.8909 23.7546   3
   0   5  11 131.386 37.7521   3
   0   5 -13 369.001 59.7668   3
   0   5 -13 290.940 50.9853   1
   0  -5 -13 292.187 52.1727   1
   0  -5 -13 313.516 49.6116   4
   0  -5 -13 317.336 62.2890   3
   0   5  13 318.401 61.4568   3
   0   5 -15 12.9330 15.8030   3
   0  -5 -15 25.2377 19.0876   1
   0   5 -15-12.1229 17.9860   1
   0  -5 -15 23.4639 25.2596   4
   0   5  15-7.18192 32.2789   3
   0  -5 -17 921.072 106.224   1
   0   5 -17 926.465 103.903   1
   0  -5 -17 982.216 97.4886   4
   0   5  17 1047.10 117.254   3
   0   5  19 211.234 56.4269   3
   0   5  21 36.5036 37.5248   3
   0   5  23 392.234 82.8349   3
   0   5  25 66.8195 48.4041   3
   0   5  27 40.2934 37.4886   3
   0   5  29-11.5395 28.6727   3
   0   5  31-5.09335 26.6399   3
   0   5  33 98.0058 63.0864   3
   0   5  35 150.755 87.0602   3
   0   5  37 34.2859 56.5448   3
   0   5  39 19.9094 49.7763   3
   0   5  41 25.7418 35.0538   3
   0   5  43-36.9222 44.8852   3
   0   6   0 106.049 30.5057   5
   0  -6   2 1007.75 85.1104   5
   0   6   2 955.860 45.0715   4
   0   6  -2 916.766 80.8170   5
   0  -6  -4 728.810 41.7357   1
   0   6  -4 699.399 41.2786   1
   0  -6   4 704.895 70.4610   5
   0   6   4 759.297 44.2795   4
   0   6  -4 721.403 74.1907   5
   0   6  -6 1100.32 65.1718   1
   0  -6  -6 1036.33 62.4928   1
   0   6   6 881.300 52.3356   4
   0  -6   6 1113.56 93.0361   5
   0  -6  -6 979.773 56.7260   4
   0   6  -8 1051.24 72.6219   1
   0  -6  -8 1087.94 76.5386   1
   0  -6  -8 1015.27 66.0971   4
   0  -6   8 1172.96 98.4300   5
   0   6   8 1060.97 94.6267   3
   0  -6 -10 2187.58 120.112   1
   0   6 -10 2441.88 126.516   1
   0  -6 -10 2443.44 114.767   4
   0   6  10 2256.54 145.379   3
   0  -6 -12 4010.14 179.694   1
   0   6 -12 4178.40 180.416   1
   0  -6 -12 4275.69 166.765   4
   0   6  12 4103.01 207.555   3
   0  -6 -14 383.738 61.8046   1
   0   6 -14 329.186 56.6771   1
   0  -6 -14 321.238 50.9320   4
   0   6  14 276.595 58.1343   3
   0  -6 -16 211.200 51.5639   1
   0   6 -16 256.612 52.1816   1
   0  -6 -16 159.078 38.1706   4
   0   6  16 184.408 54.3932   3
   0  -6 -18 478.464 71.5915   4
   0   6  18 590.791 96.0735   3
   0   6  20 207.974 60.1174   3
   0   6  22 87.3460 46.6106   3
   0   6  24 35.6105 26.6753   3
   0   6  26 299.857 80.8178   3
   0   6  28 284.624 77.4112   3
   0   6  30 137.749 57.7602   3
   0   6  32 395.935 109.153   3
   0   6  34 274.232 88.5480   3
   0   6  36 282.044 96.8420   3
   0   6  38 189.211 91.5408   3
   0   6  40 43.5145 72.2707   3
   0   6  42 16.2801 50.2024   3
   0   7   1 117.632 32.6160   5
   0   7  -1 76.1601 25.7923   5
   0   7   3 40.6343 12.3448   4
   0   7  -3 38.8059 21.4253   5
   0  -7   3 30.3923 17.8663   5
   0   7  -5 354.842 33.5360   1
   0  -7  -5 277.526 29.3108   1
   0   7   5 290.094 29.8671   4
   0  -7   5 285.725 53.8930   5
   0   7  -7 221.990 31.8259   1
   0  -7  -7 239.254 35.7143   1
   0  -7   7 184.020 42.8300   5
   0  -7  -7 218.056 29.6549   4
   0  -7  -9 91.1967 25.7130   1
   0   7  -9 53.7251 18.6749   1
   0  -7   9 138.462 40.3136   5
   0  -7  -9 63.9098 17.0395   4
   0   7   9 70.9037 31.2018   3
   0  -7 -11 122.569 30.1443   1
   0   7 -11 124.788 33.8918   1
   0  -7 -11 70.0974 23.4943   4
   0   7  11 71.9528 33.6383   3
   0  -7 -13 16.6832 21.6404   1
   0   7 -13 30.9494 19.9753   1
   0  -7 -13 46.9005 25.5770   4
   0   7  13 9.69521 17.9767   3
   0  -7 -15 14.2559 20.4833   1
   0   7 -15 20.4211 21.7304   1
   0  -7 -15 70.4221 29.9072   4
   0   7  15 28.6313 28.0692   3
   0   7 -17-16.7892 25.6087   1
   0  -7 -17-7.03870 17.6940   1
   0  -7 -17 33.0988 26.6815   4
   0   7  17-13.9092 29.3050   3
   0   7  19 46.0940 34.9864   3
   0   7  21-12.0665 39.4949   3
   0   7  23 6.55439 29.8823   3
   0   7  25 198.605 78.6622   3
   0   7  27 58.8732 40.7327   3
   0   7  29 54.2772 48.2564   3
   0   7  31 191.374 80.8315   3
   0   7  33 15.3899 48.4053   3
   0   7  35 37.5088 37.7268   3
   0   7  37-21.7779 44.6177   3
   0   7  39 0.73978 46.4143   3
   0   7  41-49.3169 56.1760   3
   0   8   0 106.443 38.9232   5
   0   8   2 48.0842 24.6402   5
   0   8  -2-10.2785 20.7478   5
   0   8   2 13.7994 9.62174   4
   0  -8   4 2659.90 159.098   5
   0   8  -4 2364.63 150.695   5
   0   8   4 2505.72 86.4069   4
   0   8  -6 569.649 44.4752   1
   0  -8  -6 537.105 44.6969   1
   0  -8   6 568.970 73.0421   5
   0   8   6 556.649 44.2150   4
   0  -8  -8 1557.67 89.5878   1
   0   8  -8 1762.61 93.6953   1
   0  -8  -8 1688.23 85.8655   4
   0  -8   8 1904.08 137.701   5
   0   8 -10 1411.06 94.9632   1
   0  -8 -10 1245.41 88.4738   1
   0  -8 -10 1341.25 84.2803   4
   0   8  10 1409.65 126.907   3
   0   8 -12 17.5596 23.9532   1
   0  -8 -12 5.90182 15.5587   1
   0  -8 -12-3.78526 11.8120   4
   0   8  12 36.9156 34.3873   3
   0  -8 -14 63.5434 26.7021   1
   0   8 -14 119.420 37.5154   1
   0  -8 -14 52.9497 18.1862   4
   0   8  14 44.2085 30.5611   3
   0   8 -16 606.014 81.2588   1
   0  -8 -16 694.925 87.5162   1
   0  -8 -16 691.410 79.2466   4
   0   8  16 724.833 104.856   3
   0  -8 -18 19.8010 16.1570   4
   0   8  18 5.21538 35.4074   3
   0   8  20 252.268 69.9460   3
   0   8  22 324.387 84.0274   3
   0   8  24 158.198 72.3306   3
   0   8  26 387.500 97.1754   3
   0   8  28 165.696 61.5265   3
   0   8  30 263.225 81.9730   3
   0   8  32 500.265 119.635   3
   0   8  34 140.774 63.7071   3
   0   8  36 268.229 99.2052   3
   0   8  38 205.488 93.0075   3
   0   8  40 19.3552 63.1325   3
   0   9   1 44.7082 32.4850   5
   0   9  -1 15.6691 22.9238   5
   0   9   3 519.035 40.7592   4
   0   9  -3 563.769 80.7615   5
   0   9   5 99.0054 19.5652   4
   0   9  -5 58.5482 22.1707   5
   0   9   7 14.5562 12.0047   4
   0  -9  -9 2.10769 10.9209   1
   0   9  -9 10.6843 9.92065   1
   0   9   9 52.5674 30.1234   3
   0   9 -11 179.803 36.6318   1
   0  -9 -11 168.723 34.2044   1
   0  -9 -11 160.329 29.3159   4
   0   9  11 192.206 52.3318   3
   0   9 -13 289.695 49.9080   1
   0  -9 -13 474.093 63.8322   1
   0  -9 -13 423.389 54.3888   4
   0   9  13 386.107 73.3771   3
   0   9 -15 148.958 40.5411   1
   0  -9 -15 166.370 41.6704   1
   0  -9 -15 193.551 41.3765   4
   0   9  15 249.746 70.8186   3
   0   9 -17-15.6743 15.3580   1
   0  -9 -17-5.03294 25.2903   1
   0  -9 -17 3.33254 16.9917   4
   0   9  17-55.0503 34.7014   3
   0   9  19 12.3934 39.4764   3
   0   9  21 36.3391 31.0814   3
   0   9  23 195.420 74.7498   3
   0   9  25 78.5413 49.3494   3
   0   9  27 251.453 78.4582   3
   0   9  29 201.048 64.6869   3
   0   9  31 137.726 89.1330   3
   0   9  33 92.1288 61.2679   3
   0   9  35 45.7573 67.3709   3
   0   9  37 92.2688 68.0937   3
   0   9  39 45.1598 51.9588   3
   0  10   0 1277.51 122.378   5
   0  10  -2 151.545 47.3992   5
   0  10   2 95.0922 34.4579   5
   0  10   2 212.081 25.9747   4
   0  10   4 368.072 34.4873   4
   0  10  -4 386.149 71.4518   5
   0  10   6 302.334 35.2817   4
   0 -10 -10 334.599 47.0301   1
   0  10  10 349.375 72.7708   3
   0 -10 -12 726.757 75.8303   1
   0  10 -12 743.041 75.8035   1
   0 -10 -12 724.660 66.5574   4
   0  10  12 623.219 101.907   3
   0 -10 -14 1304.09 109.752   1
   0  10 -14 1416.05 114.371   1
   0 -10 -14 1316.83 98.1242   4
   0  10  14 1246.96 140.425   3
   0  10 -16 245.006 54.7179   1
   0 -10 -16 259.889 55.9297   1
   0 -10 -16 271.235 50.4271   4
   0  10  16 177.145 61.3829   3
   0 -10 -18 851.743 91.4864   4
   0  10  18 758.818 116.339   3
   0  10  20 381.190 90.3600   3
   0  10  22 289.217 75.7283   3
   0  10  24 420.715 97.2338   3
   0  10  26 184.221 73.0406   3
   0  10  28 270.964 81.3809   3
   0  10  30 371.281 99.6948   3
   0  10  32 239.517 92.9603   3
   0  10  34 135.862 77.2882   3
   0  10  36 316.278 104.254   3
   0  10  38 136.691 76.3260   3
   0  10  40 72.3781 74.2508   3
   0  11  -1 26.9610 28.2415   5
   0  11   1 37.3996 28.7030   5
   0  11   3 38.6592 15.5780   4
   0  11   3 83.3673 35.1913   5
   0  11  -3 66.4714 35.3140   5
   0  11   5 0.89483 9.69527   4
   0  11  -5 19.1861 27.0156   5
   0  11  11 54.3057 41.6738   3
   0 -11 -13 43.7312 20.9492   1
   0 -11 -13 36.6062 17.9385   4
   0  11  13 22.8206 39.9307   3
   0  11 -15-4.39811 17.1641   1
   0 -11 -15-3.52113 11.9604   1
   0 -11 -15-18.1223 17.6109   4
   0  11  15-18.9824 25.4742   3
   0 -11 -17 261.275 58.9733   1
   0  11 -17 269.299 57.5413   1
   0 -11 -17 276.643 50.3607   4
   0  11  17 287.304 74.2044   3
   0 -11 -19 192.085 45.3434   4
   0  11  19 192.491 60.3124   3
   0  11  21 15.1307 28.4862   3
   0  11  23 188.571 67.5280   3
   0  11  25 117.548 61.1582   3
   0  11  27 13.9271 27.9503   3
   0  11  29 72.8324 58.0306   3
   0  11  31 119.373 68.2165   3
   0  11  33 85.6519 62.3425   3
   0  11  35 112.140 49.8740   3
   0  11  37 83.0848 34.8049   3
   0  11  39 58.9905 76.1887   3
   0  12   0 478.862 86.8788   5
   0  12   2 474.332 87.6033   5
   0  12  -2 449.578 85.2873   5
   0  12   2 430.735 39.9114   4
   0  12   4 1230.87 67.0446   4
   0  12  -4 1175.73 133.402   5
   0  12   4 1176.46 131.648   5
   0  12   6 1332.50 72.1078   4
   0  12  10 530.806 95.3576   3
   0  12  12 825.656 121.062   3
   0  12  14 46.2369 40.7503   3
   0 -12 -16 1124.99 98.5996   4
   0  12  16 1155.97 145.701   3
   0 -12 -18 151.718 41.7754   4
   0  12  18 311.810 91.6955   3
   0  12  20 806.093 133.804   3
   0  12  22 243.358 89.4991   3
   0  12  24 187.637 67.0621   3
   0  12  26 203.236 77.1320   3
   0  12  28 132.120 73.0660   3
   0  12  30 156.953 70.8023   3
   0  12  32 100.653 87.4734   3
   0  12  34 93.7306 67.2399   3
   0  12  36 75.1543 88.4172   3
   0  13   1 35.4415 28.8903   5
   0  13  -1 103.189 51.7419   5
   0  13   1 21.3050 15.4199   4
   0  13   3 67.1422 18.1187   4
   0  13   3 39.6806 38.0287   5
   0  13  -3 36.1005 25.0933   5
   0  13   5 46.0926 36.7261   5
   0  13   5 16.8222 12.8608   4
   0  13  -5 8.74249 24.5552   5
   0  13  11-19.3918 38.4153   3
   0  13  13 164.015 49.3771   3
   0  13  15-3.72442 37.8749   3
   0  13  17 543.912 108.962   3
   0  13  19 156.893 65.1153   3
   0  13  21 287.619 98.6226   3
   0  13  23 101.519 54.6445   3
   0  13  25 78.5815 44.2173   3
   0  13  27 38.1456 40.7845   3
   0  13  29 93.7412 62.5639   3
   0  13  31 78.4763 58.9722   3
   0  13  33-31.4923 41.3944   3
   0  13  35 15.2089 50.8334   3
   0  14   0 920.569 66.0455   4
   0  14   0 899.015 125.866   5
   0  14  -2 632.569 109.896   5
   0  14   2 560.050 48.7033   4
   0  14   2 572.493 101.811   5
   0  14  -4 366.861 84.8160   5
   0  14   4 285.384 76.1764   5
   0  14   4 294.807 33.5650   4
   0  14   6 465.927 93.6169   5
   0  14  12 113.632 46.3980   3
   0  14  14 27.7285 31.4498   3
   0  14  16 409.424 98.0457   3
   0  14  18 133.501 77.2115   3
   0  14  20 242.655 78.5348   3
   0  14  22 196.641 72.3073   3
   0  14  24 172.171 84.9419   3
   0  14  26 13.4218 41.4431   3
   0  14  28 59.0636 38.0797   3
   0  14  30 273.788 96.8876   3
   0  14  32-1.29974 47.4404   3
   0  14  34 34.8318 65.2092   3
   0  15  -1 75.7037 44.9961   5
   0  15   1 58.2653 19.4882   4
   0  15   1 111.535 51.6328   5
   0  15   3 56.6224 20.1302   4
   0  15  -3 67.9882 46.6835   5
   0  15   3 13.3031 36.7478   5
   0  15   5 19.1190 10.8505   4
   0  15   5 65.5424 48.4917   5
   0  15   7 52.7998 51.8976   5
   0  15   9 28.3687 31.4039   5
   0  15  11 59.6427 18.3302   2
   0  15  11 50.9423 39.2783   3
   0  15  13 16.9473 39.0646   3
   0  15  15 117.896 58.6789   3
   0  15  17 28.8809 35.6606   3
   0  15  19 66.3701 62.5590   3
   0  15  21-19.6168 38.9752   3
   0  15  23 26.6161 40.2098   3
   0  15  25 116.326 76.8965   3
   0  15  27-14.8547 43.4236   3
   0  15  29 27.6162 55.7223   3
   0  15  31-97.0676 81.1918   3
   0  15  33-15.4241 31.9157   3
   0  16   0 49.8054 20.6025   4
   0  16   0 67.6213 42.2333   5
   0  16  -2 232.322 75.8507   5
   0  16   2 96.1805 51.3964   5
   0  16   2 164.390 25.3440   4
   0  16  -4 189.208 76.9066   5
   0  16   4 106.043 21.9221   4
   0  16   4 124.101 66.3825   5
   0  16   6 96.4405 64.6088   5
   0  16   8 129.819 51.7131   5
   0  16  10 17.5265 22.1590   5
   0  16  12 211.144 85.2615   3
   0  16  14 74.9616 76.6762   3
   0  16  16-13.7721 36.8822   3
   0  16  18 94.8272 68.3263   3
   0  16  20 104.841 73.9233   3
   0  16  22 140.098 78.7534   3
   0  16  24 41.6552 55.4209   3
   0  16  26 115.145 72.6535   3
   0  16  28 95.4862 87.6187   3
   0  16  30 64.1410 46.7831   3
   0  17   1 182.598 72.9755   5
   0  17  -1 166.128 66.4654   5
   0  17  -3 106.399 60.9115   5
   0  17   3 84.1819 48.5074   5
   0  17   5-11.1749 45.6036   5
   0  17   7 14.0541 32.9188   5
   0  17   9 19.5265 44.2826   5
   0  17  11-4.45699 41.4327   5
   0  17  11 4.48216 29.7814   3
   0  17  13-16.7877 53.2252   3
   0  17  15 63.4990 64.6188   3
   0  17  17-24.4860 38.9945   3
   0  17  19-43.6643 55.8300   3
   0  17  21-23.9179 40.7768   3
   0  17  23 77.0468 65.6719   3
   0  17  25 22.4298 53.8967   3
   0  17  27 74.6637 63.1187   3
   0  17  29-20.1411 53.9030   3
   0  18   0-14.4243 41.4720   5
   0  18  -2-19.4872 33.1940   5
   0  18   2 135.977 78.5804   5
   0  18   4 15.0074 38.7227   5
   0  18   6 11.3230 22.4206   5
   0  18   8 15.3179 29.0791   5
   0  18  10 14.8965 39.5564   5
   0  18  12 111.911 77.6779   5
   0  18  12 38.5418 63.9143   3
   0  18  14 74.7498 61.9780   5
   0  18  14 29.1887 28.0536   3
   0  18  16 20.7847 42.4967   3
   0  18  18 92.0981 69.8790   3
   0  18  20 19.4352 46.9336   3
   0  18  22 28.4867 55.0475   3
   0  18  24 28.5301 59.8572   3
   0  18  26 38.2050 58.1122   3
   0  19  -1 11.2701 45.0911   5
   0  19   1 76.4836 58.3136   5
   0  19   3 11.0167 42.6413   5
   0  19   5 14.2796 32.4580   5
   0  19   7 80.9253 56.0592   5
   0  19   9 93.2988 66.5085   5
   0  19  11 51.6422 44.7035   5
   0  19  11-4.85189 53.0129   3
   0  19  13 17.7645 47.2291   5
   0  19  13 78.1311 47.8563   3
   0  19  15 58.6190 64.8269   5
   0  19  15 72.6085 58.5674   3
   0  19  17 43.2799 49.2428   3
   0  19  19 16.2969 60.1276   3
   0  19  21 20.1827 60.2546   3
   0  19  23-63.4357 44.3753   3
   0  19  25 126.978 67.9622   3
   0  20   0-5.29099 32.5087   5
   0  20   2-40.7818 35.8485   5
   0  20  -2-40.4943 57.9396   5
   0  20   4 71.6696 48.7266   5
   0  20   6 0.36221 39.0646   5
   0  20   8 26.7800 56.1898   5
   0  20  10-83.7065 64.5797   5
   0  20  10 115.317 78.2244   3
   0  20  12-24.3029 45.7948   5
   0  20  12 32.5784 49.9230   3
   0  20  14 6.12669 39.2733   5
   0  20  14 35.0056 55.8010   3
   0  20  16 48.4480 67.6522   5
   0  20  16 33.9459 54.5828   3
   0  20  18 107.871 77.4241   5
   0  20  18-10.4131 46.7164   3
   0  20  20-11.4353 61.7362   3
   0  20  22-6.17171 44.9205   3
   0  21  -1 194.135 91.5006   5
   0  21   1 10.1012 47.1493   5
   0  21   3 7.22023 44.5534   5
   0  21   5 17.1554 39.0573   5
   0  21   7 23.6742 40.9423   5
   0  21   9-3.35644 56.9201   5
   0  21  11 66.5830 85.1465   5
   0  21  11-52.2163 45.9171   3
   0  21  13 79.6772 63.2397   5
   0  21  13-124.479 80.9984   3
   0  21  15-20.5034 47.7772   5
   0  21  15 33.3713 57.6996   3
   0  21  17 71.9736 65.8554   5
   0  21  17-63.9684 66.9309   3
   0  21  19 167.140 104.434   5
   0  22   0-106.466 59.8715   5
   0  22   2-8.45033 43.6600   5
   0  22   4-58.1200 58.2455   5
   0  22   6 67.0909 70.5954   5
   0  22   8-14.6717 47.1383   5
   0  22  10-78.9039 57.7220   5
   0  22  10 81.5170 80.1323   3
   0  22  12 64.9730 53.0902   5
   0  22  12 133.533 103.220   3
   0  22  14 9.78923 60.7574   5
   0  22  14 39.5468 43.4386   3
   0  23   1-1.20663 48.2344   5
   0  23   3 10.1406 58.3947   5
   0  23   5-4.32263 62.0215   5
  -1   0  45-84.7632 71.6067   3
  -1   0  43-18.8475 44.0122   3
  -1   0  41 121.305 43.1223   3
  -1   0  39 57.5623 50.5201   3
  -1   0  37 8.97171 30.0296   3
  -1   0  35 57.4915 48.3607   3
  -1   0  33 63.3669 56.7295   3
  -1   0  31-31.6762 43.2963   3
  -1   0  29 2.53989 32.3607   3
  -1   0  27-4.70569 32.8580   3
  -1   0  25 4.48953 24.1844   3
  -1   0  23 27.3528 32.8144   3
  -1   0  21 5.21366 25.4129   3
  -1   0  19 14.8593 27.9922   3
  -1   0  17 0.99182 17.4126   3
   1   0 -17 24.9189 19.3439   3
  -1   0  15-17.9678 18.9630   3
   1   0 -15-31.5815 31.0500   3
  -1   0  13 31.7249 18.4794   3
   1   0 -13 28.9686 22.4430   3
  -1   0  11-16.0741 15.6503   3
   1   0 -11-4.11575 13.2067   3
  -1   0   9-2.25004 13.0818   3
   1   0  -9 9.76656 17.3316   3
  -1   0   7-20.4746 13.7057   3
   1   0  -7 9.54895 12.1915   3
   1   0  -5-8.34465 10.2373   3
  -1   0   5-8.69777 10.9177   3
   1   0  -1-1.81896 5.53734   2
  -1   0   1 3.67100 4.98480   2
  -1   0  -1-0.20940 6.25763   2
   1   0   1-4.45821 5.16918   2
  -1   0  -1-6.56183 6.38672   4
   1   0   1 4.15881 5.59340   4
   1   0   3 9.76192 9.07535   3
  -1   0  -3 1.06795 5.35744   3
  -1   0  -3 6.13797 8.84744   4
   1   0   3 5.63116 6.25887   4
  -1   0  -5-11.5319 13.1532   3
   1   0   5 15.0784 11.1709   3
  -1   0  -5 11.2988 12.4610   4
   1   0   5 13.1115 12.7705   1
  -1   0  -7 14.1890 17.3321   3
   1   0   7-3.49782 18.0528   3
  -1   0  -7 8.22676 19.0136   4
  -1   0  -7 22.2064 21.5241   1
   1   0   7-5.95077 19.8789   1
   1   0   9 18.4975 16.6194   1
  -1   0  -9-0.47777 19.5877   1
  -1   0  -9-2.30856 13.0717   3
   1   0   9 8.08914 20.4843   3
  -1   0 -11-17.2579 16.8004   1
   1   0  11 7.91722 15.7219   1
   1   0  11 20.2933 19.2094   3
  -1   0 -11 9.89368 24.3323   3
  -1   0 -13-3.81247 24.7071   1
   1   0  13-12.9117 28.9109   1
   1   0  13 36.6832 27.6392   3
  -1   0 -13 12.7703 27.0306   3
  -1   0 -15-18.7628 22.6527   1
   1   0  15 15.8651 22.3330   3
  -1   0 -15-31.8237 19.5559   3
   1   0  17-3.65982 15.9094   3
   1   0  19 25.2812 25.3793   3
   1   0  21-25.9576 25.0898   3
   1   0  23-8.01805 19.3970   3
   1   0  25 13.0833 28.7397   3
   1   0  27 34.7174 24.7120   3
   1   0  29-2.15136 25.3183   3
   1   0  31 17.4804 27.8727   3
   1   0  33-8.50586 34.0107   3
   1   0  35 14.1690 44.1415   3
   1   0  37-34.0242 42.1994   3
   1   0  39 120.329 76.7993   3
   1   0  41 19.6755 63.4798   3
   1   0  43 42.5904 40.6518   3
  -1  -1  44 103.837 80.8011   3
  -1   1  44 35.7096 38.3334   3
  -1  -1  42 3.26372 57.3305   3
  -1   1  42-48.2716 72.8552   3
  -1   1  40 69.6703 71.8603   3
  -1  -1  40 75.5375 59.9021   3
  -1  -1  38 78.4914 72.1238   3
  -1   1  38 71.0567 55.5343   3
  -1  -1  36-27.5768 41.1704   3
  -1   1  36 117.285 86.6556   3
  -1   1  34 112.481 65.6033   3
  -1  -1  34 186.082 79.0592   3
  -1  -1  32 65.1059 46.7249   3
  -1   1  32-35.4806 48.6380   3
  -1   1  30 85.4180 51.1747   3
  -1  -1  30 157.993 70.7150   3
  -1  -1  28 152.804 46.8690   3
  -1   1  28 135.864 51.3447   3
  -1  -1  26 426.903 91.4228   3
  -1   1  26 451.794 84.5026   3
  -1  -1  24 326.995 82.9662   3
  -1   1  24 278.333 69.6949   3
  -1  -1  22 84.8593 40.3354   3
  -1   1  22 113.198 50.9495   3
  -1  -1  20-33.8760 33.2943   3
  -1   1  20 15.9319 21.0402   3
  -1   1  18 274.750 59.6536   3
  -1  -1  18 199.695 47.1721   3
   1  -1 -18 282.048 59.1054   3
   1   1 -18 307.954 63.3873   3
   1   1 -16 866.949 90.6020   3
  -1  -1  16 800.731 87.2900   3
  -1   1  16 726.247 86.3024   3
   1  -1 -16 878.317 94.9703   3
  -1  -1  14 568.477 68.6675   3
   1   1 -14 593.817 71.5380   3
   1  -1 -14 650.774 77.0144   3
  -1   1  14 688.462 78.1177   3
   1   1 -12 1156.88 90.1993   3
  -1  -1  12 1190.23 92.5189   3
   1  -1 -12 1260.33 95.4640   3
  -1   1  12 1194.05 90.7185   3
   1   1 -10 38.4646 20.5304   3
  -1  -1  10 51.4577 24.2138   3
  -1   1  10 54.7987 18.1550   3
   1  -1 -10 105.325 26.3595   3
   1   1  -8 516.831 47.9273   3
  -1  -1   8 502.587 48.3880   3
   1  -1  -8 536.722 51.7904   3
  -1   1   8 553.682 53.1465   3
  -1  -1   6 16.5636 12.9530   3
   1   1  -6-1.87379 10.7953   3
   1  -1  -6 7.25248 11.7020   3
  -1   1   6 28.8457 16.5859   3
   1  -1  -4 1489.45 60.0739   3
  -1  -1   4 1378.73 52.8978   3
   1   1  -4 1346.34 52.6892   3
  -1   1   4 1371.82 59.4809   3
   1  -1  -2 1216.00 47.8530   2
   1   1  -2 1161.57 46.6203   2
  -1   1   2 1205.34 47.6594   2
  -1  -1   2 1205.46 47.8217   2
  -1   1   0 2278.78 62.3624   2
   1   1   0 2300.39 62.4729   2
   1   1   2 1713.61 61.0040   4
  -1  -1  -2 1679.35 60.9142   4
  -1   1  -2 1671.79 58.1080   4
   1  -1   2 1709.81 57.3229   4
   1   1   2 1730.87 56.1158   3
  -1  -1  -2 1635.60 55.2202   3
  -1   1  -4 718.752 46.8682   4
  -1  -1  -4 749.187 47.6068   4
   1   1   4 704.338 46.9817   4
   1   1   4 710.423 46.7175   3
  -1   1  -4 746.957 49.0626   3
  -1  -1  -4 706.578 47.7909   3
   1  -1   4 659.645 45.5865   3
   1  -1   6 1445.18 80.2116   1
   1   1   6 1473.52 81.2063   1
   1   1   6 1445.87 76.4997   4
  -1  -1  -6 1445.97 77.2559   4
   1   1   6 1388.69 77.9857   3
  -1  -1  -6 1388.19 77.0086   3
  -1   1  -6 1511.60 78.8610   3
   1  -1   6 1440.39 78.5318   3
   1  -1   8 73.0917 24.9013   3
  -1   1  -8 15.0894 15.2400   3
  -1  -1  -8 46.9324 18.2201   1
   1   1   8 75.4095 26.0419   1
   1  -1   8 68.5241 21.9773   1
  -1   1  -8 26.4631 16.0146   1
  -1  -1  -8 106.780 30.9016   4
   1   1   8 59.3155 22.1781   3
  -1  -1  -8 80.6919 26.0342   3
   1  -1  10-16.0614 20.7939   3
   1   1  10 43.2928 22.7011   3
  -1   1 -10-15.2941 16.3475   3
   1  -1  10 34.9146 22.7605   1
   1   1  10-12.9823 19.8846   1
  -1   1 -10 27.2180 22.0575   1
  -1  -1 -10-1.93173 21.1125   1
  -1  -1 -10 4.17674 17.2466   4
  -1  -1 -10 36.1504 22.8131   3
  -1   1 -12-5.06196 15.0641   1
   1   1  12-15.1347 20.4853   1
  -1  -1 -12 27.9388 21.5328   1
   1  -1  12-0.47134 17.8236   1
  -1   1 -12 5.96865 15.4574   3
   1  -1  12-15.2364 18.5687   3
   1   1  12-36.5542 20.3535   3
  -1  -1 -12 16.2136 14.5091   3
  -1   1 -14 269.321 50.9652   1
  -1  -1 -14 179.579 39.5727   1
   1   1  14 182.640 41.3118   3
  -1   1 -14 271.768 54.8231   3
   1  -1  14 213.653 44.1055   3
  -1  -1 -14 180.843 38.6980   3
  -1  -1 -16 546.702 78.2393   1
  -1   1 -16 490.852 74.9571   1
   1   1  16 488.892 74.6546   3
   1  -1  16 467.755 70.2027   3
  -1   1 -16 441.526 69.1116   3
  -1  -1 -16 499.147 73.3397   3
   1   1  18 85.9467 42.9158   3
   1  -1  18 29.0939 22.3407   3
   1  -1  20 87.1133 41.3197   3
   1   1  20 61.9012 30.4430   3
   1  -1  22 171.498 57.0807   3
   1   1  22 292.120 76.0080   3
   1   1  24 121.203 53.2271   3
   1  -1  24 47.0715 30.5245   3
   1   1  26 50.5720 33.6381   3
   1  -1  26 66.2774 35.3680   3
   1  -1  28 51.7040 48.9401   3
   1   1  28 66.9288 46.8707   3
   1   1  30 151.456 69.9517   3
   1  -1  30 89.2919 64.9017   3
   1   1  32 38.4597 39.2950   3
   1  -1  32 36.6086 51.1767   3
   1  -1  34 29.5365 41.4904   3
   1   1  34 77.7055 47.7272   3
   1   1  36 46.9251 42.4324   3
   1  -1  36-59.8959 56.8989   3
   1   1  38-23.1874 46.6700   3
   1  -1  38 33.0299 36.1782   3
   1   1  40 10.5923 40.1669   3
   1  -1  40-62.5013 79.7200   3
   1  -1  42 136.036 83.2449   3
   1   1  42 60.8334 75.1974   3
   1  -1  44 67.0803 62.9792   3
   1   1  44 0.57240 39.6701   3
  -1  -2  45 4.96394 51.9321   3
  -1   2  45 208.253 95.6500   3
  -1  -2  43 108.354 74.3189   3
  -1   2  43 75.9896 58.0443   3
  -1  -2  41 37.0901 51.7929   3
  -1   2  41-43.0611 37.6567   3
  -1  -2  39 13.7395 52.2424   3
  -1   2  39 156.254 87.0617   3
  -1  -2  37 79.9125 61.4867   3
  -1   2  37-30.8223 51.0796   3
  -1  -2  35 70.6406 57.4997   3
  -1   2  35-15.7181 32.6712   3
  -1  -2  33 42.0898 42.7334   3
  -1   2  33 136.283 62.8464   3
  -1  -2  31 111.903 50.7968   3
  -1   2  31 72.2594 42.3750   3
  -1   2  29-18.1051 32.5485   3
  -1  -2  29-41.3399 38.8260   3
  -1  -2  27 132.277 54.3471   3
  -1   2  27 95.2351 49.0901   3
  -1   2  25 36.7245 40.6092   3
  -1  -2  25 8.34658 23.1697   3
  -1  -2  23 155.293 51.6247   3
  -1   2  23 130.344 50.7422   3
  -1  -2  21 300.847 65.0815   3
  -1   2  21 306.826 69.6340   3
  -1  -2  19 783.384 96.3923   3
  -1   2  19 713.756 92.2582   3
   1   2 -17 108.230 37.8430   3
  -1  -2  17 92.2978 33.9483   3
   1  -2 -17 42.3686 23.2061   3
  -1   2  17 119.377 39.0431   3
   1   2 -15 18.4233 21.4215   3
  -1  -2  15 21.9134 14.9610   3
   1  -2 -15 16.7819 26.4162   3
  -1   2  15 11.4945 16.5601   3
   1   2 -13 402.033 57.6642   3
  -1  -2  13 330.818 50.0469   3
  -1   2  13 327.220 52.4157   3
   1  -2 -13 381.877 59.0790   3
   1   2 -11 3491.36 148.586   3
  -1  -2  11 3310.38 142.424   3
   1  -2 -11 3371.79 151.801   3
  -1   2  11 3251.55 152.142   3
   1  -2  -9 1269.26 85.4648   3
   1   2  -9 1279.41 82.8954   3
  -1   2   9 1187.28 84.5178   3
  -1  -2   9 1203.25 78.5162   3
   1  -2  -7 1636.51 87.1366   3
   1   2  -7 1575.08 81.4446   3
  -1   2   7 1602.22 88.5961   3
  -1  -2   7 1697.13 83.9026   3
   1   2  -5 495.859 39.7968   3
  -1   2   5 524.798 44.7749   3
   1  -2  -5 553.634 47.7565   3
   1   2  -3 11.2378 6.37817   5
  -1  -2   3 21.3944 10.1789   5
   1   2  -1 4309.52 84.6843   2
   1  -2  -1 4282.06 85.6967   2
  -1   2   1 4164.12 84.9699   2
  -1  -2   1 4412.78 86.4717   2
   1  -2  -1 4266.19 101.319   5
  -1   2   1 4281.54 100.257   5
   1  -2   1 2092.33 61.9625   2
  -1   2  -1 2035.80 60.9099   2
  -1  -2  -1 2191.99 62.1033   2
   1   2   1 2111.85 61.8060   2
   1   2   3 1043.27 54.3662   4
  -1  -2  -3 1144.87 57.0703   4
  -1  -2  -3 1041.50 56.5082   3
   1   2   3 1109.94 58.4495   3
   1  -2   5 366.921 38.5998   1
   1   2   5 331.592 36.5364   1
  -1  -2  -5 341.551 36.3781   4
   1   2   5 350.842 37.9792   4
  -1  -2  -5 336.592 37.1219   3
   1   2   5 354.196 38.4764   3
  -1   2  -7 275.616 39.6331   3
  -1   2  -7 319.014 41.4192   1
   1  -2   7 304.681 39.7422   1
  -1  -2  -7 366.598 46.3512   1
   1   2   7 325.745 40.3894   1
   1   2   7 272.981 37.2205   4
  -1  -2  -7 323.945 38.6967   4
  -1  -2  -7 331.815 41.8011   3
   1   2   7 320.989 42.4722   3
   1   2   9 2707.42 132.253   1
  -1   2  -9 2804.55 132.099   1
  -1  -2  -9 2551.56 127.698   1
   1  -2   9 2736.74 130.574   1
  -1  -2  -9 2758.16 125.465   4
   1  -2   9 2702.84 130.708   3
  -1   2  -9 2868.11 133.059   3
   1   2   9 2716.36 130.176   3
  -1  -2  -9 2585.39 128.811   3
   1   2  11 1439.18 106.392   1
  -1  -2 -11 1622.40 111.665   1
   1  -2  11 1617.96 110.865   1
  -1   2 -11 1642.89 111.088   1
  -1  -2 -11 1572.28 103.832   4
   1  -2  11 1484.64 106.214   3
  -1   2 -11 1550.03 109.466   3
  -1  -2 -11 1498.28 107.579   3
   1   2  11 1517.91 109.193   3
  -1  -2 -13 1101.53 99.2437   1
   1  -2  13 1143.71 106.723   1
  -1   2 -13 1205.87 104.221   1
   1   2  13 1078.53 102.979   1
  -1  -2 -13 1142.87 96.5727   4
  -1  -2 -13 1029.31 95.6993   3
   1  -2  13 1049.26 96.9022   3
  -1   2 -13 1151.48 102.087   3
   1   2  13 1157.44 103.268   3
  -1   2 -15 445.997 69.2208   3
   1  -2  15 381.397 62.3674   3
  -1  -2 -15 378.378 62.0614   1
  -1   2 -15 478.221 72.5237   1
  -1  -2 -15 544.574 72.0610   4
  -1  -2 -15 395.406 66.8085   3
   1   2  15 336.337 60.3573   3
  -1  -2 -17 1032.41 105.411   4
   1   2  17 1172.91 118.596   3
   1  -2  17 1110.86 114.511   3
   1   2  19 975.960 113.358   3
   1  -2  19 790.194 101.113   3
   1   2  21 159.848 48.0516   3
   1  -2  21 228.032 60.7262   3
   1  -2  23 36.5692 24.7396   3
   1   2  23 18.1380 17.6032   3
   1  -2  25 95.8555 53.1439   3
   1   2  25 90.9301 50.6333   3
   1   2  27 1.47618 27.1246   3
   1  -2  27-5.87942 37.1755   3
   1  -2  29-32.6200 31.2207   3
   1   2  29 127.658 59.4404   3
   1  -2  31 70.4313 45.8687   3
   1   2  31 26.4574 45.7542   3
   1  -2  33-24.5923 47.0908   3
   1   2  33 19.4050 27.2346   3
   1   2  35 18.5422 37.5488   3
   1  -2  35-6.80003 29.2781   3
   1   2  37 3.62489 44.5217   3
   1  -2  37 97.2397 52.5101   3
   1   2  39-83.9037 41.3858   3
   1  -2  39-41.0468 53.3503   3
   1   2  41 46.5291 58.4962   3
   1  -2  41 66.0719 66.3237   3
   1   2  43 8.69736 45.5943   3
   1  -2  43-39.9224 64.6882   3
  -1   3  44-43.7322 67.1890   3
  -1   3  42 69.1549 83.6074   3
  -1  -3  42-34.4563 38.9996   3
  -1  -3  40-35.5500 71.6287   3
  -1   3  40 4.73089 39.3856   3
  -1  -3  38-25.3264 37.7501   3
  -1   3  38 70.9055 51.3336   3
  -1   3  36-61.5099 48.9888   3
  -1  -3  36 41.0693 56.2977   3
  -1  -3  34 53.1889 53.8712   3
  -1   3  34 28.8757 32.4577   3
  -1  -3  32-60.4634 54.6099   3
  -1   3  32 19.7468 32.8803   3
  -1  -3  30 143.546 52.9174   3
  -1   3  30 78.0954 57.2197   3
  -1   3  28 24.9285 44.0109   3
  -1  -3  28 21.1656 32.6766   3
  -1   3  26 130.970 60.9178   3
  -1  -3  26 123.348 57.2393   3
  -1   3  24 149.699 45.8801   3
  -1  -3  24 324.581 76.9249   3
  -1  -3  22 37.7606 23.3296   3
  -1   3  22 50.9006 39.0961   3
  -1  -3  20 112.762 44.9914   3
  -1   3  20 41.7586 28.5354   3
  -1  -3  18 246.493 53.1010   3
  -1   3  18 245.897 58.2858   3
   1   3 -16 30.7727 29.9017   3
  -1  -3  16-17.4472 19.8278   3
   1  -3 -16-15.0357 31.8413   3
  -1   3  16-28.8469 30.2591   3
   1   3 -14 23.3172 28.1186   3
  -1  -3  14 24.6308 20.6070   3
   1  -3 -14 44.4441 30.8596   3
  -1   3  14 69.7540 34.8284   3
  -1  -3  12 2.37510 18.0122   3
   1   3 -12 53.6486 29.6359   3
   1  -3 -12-1.25112 17.6121   3
  -1   3  12-3.16150 20.0334   3
   1   3 -10 153.221 32.7139   3
   1  -3 -10 103.736 28.1272   3
  -1   3  10 136.210 34.4608   3
  -1   3   8 675.353 67.0549   3
   1   3  -8 594.804 56.5865   3
   1  -3  -8 699.595 64.0936   3
  -1   3   6 1347.64 84.7128   3
  -1  -3   4 229.096 30.7074   5
  -1   3   2 4907.90 96.5224   2
  -1  -3   2 4865.48 95.7724   2
   1   3  -2 4900.17 124.627   5
  -1   3   0 3105.71 72.1576   2
  -1  -3   0 3201.50 72.4007   2
   1  -3   0 3117.55 70.6026   2
   1   3   0 2866.92 68.7149   2
   1  -3   0 3081.75 105.291   5
  -1   3   0 2978.30 103.953   5
   1   3   2 2478.36 84.0312   4
   1  -3   2 2300.76 98.7070   5
   1  -3   4 704.218 46.9592   1
   1   3   4 749.133 49.3103   1
  -1  -3  -4 780.060 50.7488   4
   1   3   4 688.791 48.6141   4
   1   3   4 750.980 57.3449   3
   1   3   6 11.0165 12.0012   1
   1  -3   6 10.5818 11.9379   1
  -1  -3  -6 18.3092 18.2997   4
   1   3   6 7.20710 12.0944   4
   1   3   6-22.6902 21.2549   3
  -1  -3  -6 9.24835 19.8316   3
   1  -3   8 2110.52 109.971   1
  -1  -3  -8 2159.71 109.223   1
  -1   3  -8 2076.23 108.656   1
   1   3   8 2012.32 106.754   1
   1   3   8 2059.70 102.206   4
  -1  -3  -8 2007.51 102.978   4
   1   3   8 1980.05 112.325   3
  -1  -3  -8 1987.48 111.580   3
  -1   3  -8 2084.28 113.465   3
  -1   3 -10 25.6585 21.4676   3
   1  -3  10 10.6930 15.9561   1
  -1  -3 -10-8.87420 17.1608   1
   1   3  10 1.81836 14.5006   1
  -1   3 -10-5.24875 21.7839   1
  -1  -3 -10 3.38451 15.8289   4
   1   3  10-25.9558 20.6726   3
  -1  -3 -10 22.9125 20.9437   3
  -1   3 -12 43.1833 33.1869   3
  -1  -3 -12 27.6237 25.0676   1
   1   3  12-15.7536 18.8453   1
  -1   3 -12 5.40819 21.4015   1
   1  -3  12 34.5306 28.2581   1
  -1  -3 -12 13.1962 16.7453   4
   1   3  12 13.3239 27.5530   3
  -1  -3 -12 35.5206 28.3261   3
   1  -3  14 280.722 54.9217   3
  -1   3 -14 255.356 51.5045   3
  -1   3 -14 338.336 62.5345   1
  -1  -3 -14 228.999 52.1132   1
  -1  -3 -14 251.144 49.8646   4
   1   3  14 322.110 57.3547   3
  -1  -3 -14 243.303 54.6709   3
   1  -3  16 34.6524 28.0678   3
  -1  -3 -16 4.36027 14.1054   1
  -1   3 -16-3.65742 22.7206   1
  -1  -3 -16 69.0254 33.6707   4
   1   3  16-10.8438 29.1919   3
   1   3  18 714.433 95.9335   3
   1  -3  18 692.326 93.1312   3
   1  -3  20 230.173 59.9546   3
   1   3  20 281.444 63.3331   3
   1  -3  22 56.3300 33.4205   3
   1   3  22 71.1566 38.2971   3
   1  -3  24 75.2705 39.2491   3
   1   3  24 69.3569 27.4993   3
   1  -3  26 54.9859 34.3397   3
   1   3  26-15.4991 39.1088   3
   1   3  28 53.3760 50.8635   3
   1  -3  28 137.513 61.4196   3
   1  -3  30 22.0248 28.1429   3
   1   3  30 37.1192 53.5961   3
   1   3  32-61.8577 55.2721   3
   1  -3  32-35.2306 37.1664   3
   1   3  34 30.3630 23.4472   3
   1  -3  34 72.1227 40.3287   3
   1   3  36-2.30580 37.6008   3
   1  -3  36 21.9901 39.6449   3
   1  -3  38 59.5459 53.2507   3
   1   3  38 70.6169 57.9515   3
   1  -3  40 114.688 72.9430   3
   1   3  40 21.1924 69.6480   3
   1   3  42-72.7732 47.3968   3
  -1   4  43-39.4320 53.8155   3
  -1   4  41-109.431 81.3827   3
  -1   4  39 10.0942 44.1510   3
  -1   4  37-23.3567 59.9778   3
  -1   4  35-16.9381 49.6106   3
  -1  -4  33 22.3087 32.1396   3
  -1   4  33 55.9948 34.3879   3
  -1   4  31 99.7345 63.6670   3
  -1  -4  31 108.764 51.8989   3
  -1   4  29 312.366 85.2626   3
  -1  -4  29 228.103 67.1971   3
  -1   4  27-55.6237 33.2310   3
  -1  -4  27-26.5173 26.9141   3
  -1  -4  25 166.598 56.1402   3
  -1   4  25 161.074 61.3875   3
  -1  -4  23 53.9357 42.0650   3
  -1   4  23 68.1261 37.8837   3
  -1   4  21 830.192 112.079   3
  -1  -4  21 893.695 113.136   3
  -1   4  19 5.04764 16.9601   3
   1   4 -17 705.378 89.2723   3
  -1   4  17 576.939 85.6357   3
  -1   4  15 795.720 92.9948   3
   1   4 -15 735.437 85.5654   3
   1  -4 -15 781.773 89.1751   3
   1   4 -13 34.4432 25.7904   3
  -1   4  13 44.5439 76.7012   3
   1  -4 -13-43.8063 24.3638   3
   1   4 -11 399.879 55.4457   3
  -1   4  11 362.281 59.1222   3
   1  -4 -11 363.215 55.0685   3
   1   4  -9 187.931 32.9762   3
  -1   4   9 187.650 40.3906   3
  -1   4   7 8823.73 240.337   3
  -1  -4   5 7199.17 186.926   5
  -1   4   3 357.263 28.9198   2
  -1  -4   3 313.586 26.6721   2
  -1  -4   3 312.551 38.9090   5
   1   4  -3 324.278 40.5836   5
  -1   4   1 2374.33 61.9712   2
   1  -4  -1 2347.16 61.3066   2
   1   4  -1 2397.92 61.7403   2
  -1  -4   1 2256.73 61.2739   2
  -1   4   1 2365.26 103.856   5
   1   4   1 1103.48 45.6217   2
   1  -4   1 1194.79 46.4054   2
  -1   4  -1 1060.58 71.8885   5
   1  -4   1 1131.61 72.7484   5
   1   4   3 654.204 46.8638   4
   1  -4   3 690.981 60.1833   5
   1  -4   5 11285.5 208.004   1
   1   4   5 11314.0 207.526   1
  -1  -4  -5 11327.7 210.305   4
   1   4   5 11001.7 209.751   4
   1   4   5 10835.1 246.319   3
   1   4   7 4101.78 146.628   1
   1  -4   7 4131.57 145.431   1
  -1  -4  -7 4200.42 141.721   4
   1   4   7 4134.62 141.870   4
   1   4   7 4089.37 160.401   3
  -1  -4  -7 4414.79 167.142   3
  -1  -4  -9 33.5895 18.2730   1
   1   4   9 8.47394 15.0697   1
  -1   4  -9 47.4164 18.2325   1
   1  -4   9 42.3647 20.4065   1
  -1  -4  -9 87.3621 26.7038   4
   1   4   9 2.51890 21.2037   3
  -1  -4  -9 48.8957 26.8764   3
  -1   4 -11-20.8106 25.3930   3
  -1   4 -11 16.6211 16.5919   1
   1  -4  11 35.3303 24.2829   1
  -1  -4 -11 48.2908 26.6246   1
   1   4  11 21.2583 18.3103   1
  -1  -4 -11 35.3799 22.7165   4
  -1  -4 -11 12.9786 24.0927   3
   1   4  11 56.1950 28.6340   3
  -1   4 -13-2.65714 26.2232   3
  -1   4 -13 6.11157 13.7060   1
  -1  -4 -13 28.9095 27.4426   1
  -1  -4 -13 0.30517 11.5704   4
  -1  -4 -13 6.74550 23.5671   3
   1   4  13-43.7999 28.4556   3
  -1   4 -15 2433.70 156.448   1
  -1  -4 -15 2348.93 155.827   1
  -1  -4 -15 2332.30 145.663   4
   1   4  15 2470.46 167.082   3
  -1  -4 -15 2505.30 162.190   3
  -1   4 -15 2491.42 163.464   3
  -1  -4 -17 17.5958 28.4113   4
   1   4  17 29.7617 34.9038   3
   1   4  19 484.414 82.5582   3
   1   4  21 154.979 51.8138   3
   1   4  23 345.781 80.3528   3
   1   4  25 90.5191 34.7307   3
   1   4  27 257.601 78.2648   3
   1   4  29 21.0411 46.7778   3
   1   4  31-16.1761 34.9008   3
   1   4  33 79.6540 65.1256   3
   1   4  35-19.6327 44.3751   3
   1   4  37 125.106 62.7648   3
   1   4  39 3.90346 50.7516   3
   1   4  41 3.85708 61.5549   3
   1   4  43 39.1446 40.1713   3
  -1   5  42-5.89783 37.5614   3
  -1   5  40-25.5133 33.0520   3
  -1   5  38-37.9313 42.3748   3
  -1   5  36 51.3693 65.1824   3
  -1   5  34 47.8286 44.0000   3
  -1   5  32 101.248 52.5111   3
  -1   5  30 71.1781 52.1524   3
  -1   5  28 33.6430 33.1216   3
  -1   5  26 68.0463 51.2254   3
  -1   5  24 27.2983 41.8080   3
  -1   5  22 89.7386 54.2237   3
  -1   5  20 70.4414 40.1481   3
  -1   5  18 34.2004 30.3982   3
   1   5 -16 23.8290 32.6460   3
  -1   5  16 15.8393 22.6748   3
  -1   5  14 1983.39 146.507   3
   1  -5 -14 2003.12 148.519   3
   1   5 -14 2091.02 139.618   3
   1   5 -12 3160.78 163.324   3
  -1   5  12 2999.84 170.519   3
  -1   5  10 828.509 84.0257   3
  -1  -5   8 244.467 41.9275   5
  -1   5   8 265.485 47.2157   3
   1  -5  -6-1.05926 9.21967   4
  -1  -5   6-4.53521 14.7598   5
  -1  -5   4 1708.10 99.4698   5
   1   5  -4 1751.01 99.1863   5
  -1   5   2 2699.07 70.9033   2
  -1  -5   2 2650.60 70.3756   2
  -1   5   2 2738.26 124.827   5
   1   5  -2 2617.14 120.664   5
   1   5   0 1949.23 55.1990   2
   1  -5   0 1967.95 55.4960   2
  -1  -5   0 1998.54 54.8736   2
  -1   5   0 2027.01 56.1859   2
  -1   5   0 1959.87 106.858   5
   1  -5   0 1859.77 105.022   5
   1   5   2 3735.68 86.0964   2
   1  -5   2 3783.39 87.3978   2
   1  -5   2 3643.07 149.415   5
  -1   5  -2 3542.05 147.868   5
   1  -5   4 3105.76 99.8049   1
   1   5   4 3183.63 100.561   1
   1   5   4 3031.53 107.570   4
   1  -5   4 3020.58 141.429   5
   1  -5   6 2187.94 98.5030   1
   1   5   6 2201.96 100.036   1
   1   5   6 2237.26 101.143   4
  -1  -5  -6 2267.70 100.009   4
   1   5   6 2157.90 122.379   3
   1   5   8 3220.06 136.083   1
   1  -5   8 3169.60 135.354   1
  -1  -5  -8 3279.51 132.116   4
   1   5   8 3131.39 132.205   4
   1   5   8 3017.19 152.430   3
   1   5  10 1306.61 97.0841   1
   1  -5  10 1281.72 98.1872   1
  -1  -5 -10 1170.84 90.7515   1
  -1   5 -10 1265.82 94.4154   1
  -1  -5 -10 1260.43 89.2126   4
   1   5  10 1202.58 105.188   3
  -1  -5 -10 1211.81 105.687   3
  -1   5 -12 1998.86 127.055   1
  -1  -5 -12 1967.55 127.253   1
  -1  -5 -12 1859.06 117.387   4
   1   5  12 1824.10 136.949   3
  -1   5 -12 1789.77 131.859   3
  -1  -5 -12 1857.63 136.058   3
  -1   5 -14 32.2453 22.7200   3
  -1  -5 -14 8.50722 21.2099   1
  -1   5 -14 2.89807 17.4955   1
  -1  -5 -14 9.72329 20.6006   4
   1   5  14 42.9323 35.8613   3
  -1  -5 -14 52.6119 34.6308   3
  -1   5 -16 366.852 65.5981   1
  -1  -5 -16 425.801 68.3031   1
  -1  -5 -16 320.086 58.0962   4
   1   5  16 409.889 74.2164   3
   1   5  18 202.090 49.3316   3
   1   5  20 37.3652 41.8666   3
   1   5  22 67.7846 39.5923   3
   1   5  24 21.6603 37.3395   3
   1   5  26 91.5149 51.8605   3
   1   5  28 40.9902 30.5592   3
   1   5  30 1.93652 33.7661   3
   1   5  32 178.457 73.6035   3
   1   5  34 76.7359 70.7432   3
   1   5  36 133.127 76.4580   3
   1   5  38 105.734 63.1550   3
   1   5  40 59.2723 74.5344   3
   1   5  42 56.3456 54.5042   3
  -1   6  43 56.4167 50.1437   3
  -1   6  41-84.9099 81.9667   3
  -1   6  39 48.5230 46.3161   3
  -1   6  37 48.2796 56.3802   3
  -1   6  35 78.0127 68.2425   3
  -1   6  33-37.8682 37.0771   3
  -1   6  31 56.1689 50.7949   3
  -1   6  29 4.91907 35.7872   3
  -1   6  27-34.3779 26.6847   3
  -1   6  25 15.3626 31.2301   3
  -1   6  23-56.3888 41.3741   3
  -1   6  21 225.596 69.7339   3
  -1   6  19-7.11409 19.8232   3
   1  -6 -17 19.2353 32.6722   1
   1   6 -17 50.8670 30.6049   1
  -1   6  17 22.7593 18.8099   3
  -1   6  15 35.6221 28.3709   3
   1   6 -13 193.615 41.7331   3
  -1   6  13 316.116 61.2374   3
  -1   6  11 30.2851 22.9456   3
  -1  -6   9 183.711 43.4303   5
   1  -6  -9 160.430 25.8874   4
  -1   6   9 102.072 31.9495   3
  -1  -6   7 142.780 36.2733   5
   1  -6  -7 73.5070 14.4680   4
  -1  -6   5 265.945 45.4926   5
   1  -6  -5 248.163 19.3928   4
   1   6  -5 240.666 43.9401   5
   1   6  -3-3.60995 16.1632   5
  -1   6   3-0.21057 7.20660   2
  -1  -6   3 16.1003 10.5498   2
  -1  -6   1 2907.55 65.7662   2
  -1   6   1 2792.53 66.4147   2
  -1   6   1 2618.64 135.362   5
   1   6  -1 2694.32 131.940   5
   1  -6   1 3466.23 75.1295   2
   1   6   1 3421.19 74.3682   2
  -1   6  -1 3448.24 156.051   5
   1  -6   1 3359.06 154.515   5
   1  -6   3 939.638 47.4418   2
   1   6   3 970.951 48.5770   1
   1  -6   3 946.390 49.4654   1
   1   6   3 1047.32 64.2281   4
   1  -6   3 1057.45 88.8000   5
   1  -6   5 9.34292 10.7319   1
   1   6   5 10.4612 11.1318   1
   1   6   5-5.53091 16.7520   4
   1  -6   5-46.2641 22.7245   5
   1   6   7 2251.95 108.372   1
   1  -6   7 2199.20 106.063   1
  -1  -6  -7 2227.23 105.192   4
   1   6   7 2167.69 103.903   4
   1   6   7 2170.07 136.103   3
   1  -6   9 9.96292 16.4370   1
  -1  -6  -9 9.56226 11.7798   4
   1   6   9 100.574 39.8849   4
   1   6   9-14.1877 22.6539   3
  -1  -6 -11 891.775 82.3732   1
  -1   6 -11 934.118 84.5561   1
  -1  -6 -11 930.724 80.8279   4
   1   6  11 806.581 91.7735   3
  -1   6 -13-4.60810 15.0588   1
  -1  -6 -13-28.3368 24.7549   1
  -1  -6 -13-20.6079 14.8867   4
   1   6  13 27.6965 24.4734   3
  -1   6 -15 155.486 45.7290   1
  -1  -6 -15 80.7419 31.0881   1
  -1  -6 -15 166.767 42.0183   4
   1   6  15 153.665 49.1723   3
  -1  -6 -17-12.8178 22.4463   4
   1   6  17 29.0892 32.0093   3
   1   6  19-4.09206 17.3245   3
   1   6  21 31.2949 25.0025   3
   1   6  23-51.5190 42.5196   3
   1   6  25 56.5946 47.1094   3
   1   6  27-77.8598 42.5844   3
   1   6  29-58.4369 49.6601   3
   1   6  31 17.3847 43.6146   3
   1   6  33-4.35498 30.0470   3
   1   6  35 62.9866 51.3518   3
   1   6  37 31.5358 47.7095   3
   1   6  39-34.8281 39.0601   3
   1   6  41 2.88979 34.0235   3
  -1   7  42-10.5095 62.7208   3
  -1   7  40 43.4396 44.3290   3
  -1   7  38 95.9063 78.8555   3
  -1   7  36 58.0903 49.2191   3
  -1   7  34 37.9221 37.0326   3
  -1   7  32 70.8923 56.3969   3
  -1   7  30 166.028 64.6449   3
  -1   7  28 80.1523 60.1338   3
  -1   7  26 45.6871 47.5523   3
  -1   7  24 231.468 69.3253   3
  -1   7  22 601.917 107.735   3
  -1   7  20 58.2104 47.4662   3
   1  -7 -18 87.7676 31.1881   4
  -1   7  18 39.5926 30.2784   3
   1  -7 -16 560.234 79.6308   1
   1   7 -16 638.699 84.7318   1
   1  -7 -16 579.046 68.2907   4
  -1   7  16 469.065 80.5468   3
   1  -7 -14 32.8672 20.4391   4
  -1   7  14 3.39041 29.4191   3
   1  -7 -12 21.6376 14.7319   4
  -1  -7  12 42.8542 23.2642   5
  -1   7  12 58.6743 39.4280   3
  -1  -7  10 1780.89 129.078   5
   1  -7 -10 1722.45 86.7393   4
  -1   7  10 1784.00 139.307   3
  -1  -7   8 366.840 58.9943   5
   1  -7  -8 421.501 37.2534   4
   1  -7  -6 343.600 25.7118   4
  -1  -7   6 307.855 55.8749   5
   1   7  -4 9.09898 18.6599   5
  -1   7   4 7.67359 10.4315   2
  -1  -7   4 13.2923 8.23241   2
  -1  -7   2 292.509 21.6679   2
  -1   7   2 272.544 22.1200   2
   1   7  -2 262.271 50.0640   5
  -1   7   2 193.654 39.8933   5
  -1   7   0 202.773 45.1253   5
   1   7   0 145.481 34.2880   5
   1   7   2 573.902 32.8118   2
   1  -7   2 575.928 32.5045   2
   1   7   2 533.840 32.7870   1
   1  -7   2 592.188 34.1215   1
  -1   7  -2 454.728 63.7240   5
   1  -7   2 502.058 66.4846   5
   1   7   4 433.155 41.1564   1
   1  -7   4 295.933 30.8228   1
   1   7   4 250.630 33.9200   4
   1  -7   4 302.960 56.4631   5
   1  -7   6 2387.82 104.077   1
   1   7   6 2334.06 104.584   1
   1   7   6 2304.28 108.448   4
   1  -7   6 2368.35 149.499   5
   1   7   8 48.8754 11.3729   4
   1  -7   8 106.718 37.2956   5
   1   7   8 74.7808 23.7567   3
  -1  -7  -8 65.4692 19.8717   4
   1   7  10 556.346 65.0157   4
  -1  -7 -10 411.695 51.9531   4
   1   7  10 309.233 56.6316   3
  -1  -7 -12 4890.15 199.102   1
  -1  -7 -12 4732.17 185.743   4
   1   7  12 4463.19 226.940   3
  -1  -7 -14 833.427 93.0432   1
  -1   7 -14 836.201 89.9298   1
  -1  -7 -14 827.826 83.8798   4
   1   7  14 720.423 94.9076   3
  -1   7 -16 232.588 55.9110   1
  -1  -7 -16 232.060 55.5786   1
  -1  -7 -16 200.103 48.2577   4
   1   7  16 277.412 66.2682   3
   1   7  18-20.1110 30.8547   3
   1   7  20-20.3165 38.9178   3
   1   7  22 355.106 84.5488   3
   1   7  24 23.2680 37.0352   3
   1   7  26 15.6281 38.5255   3
   1   7  28 347.170 93.1990   3
   1   7  30 144.339 73.5303   3
   1   7  32 53.5304 47.6932   3
   1   7  34 29.3210 54.8119   3
   1   7  36 14.6650 30.1889   3
   1   7  38-12.5542 44.7332   3
   1   7  40 141.819 72.8617   3
  -1   8  41-12.3235 56.3371   3
  -1   8  39 59.5425 83.5292   3
  -1   8  37-56.7517 51.1033   3
  -1   8  35 228.350 93.8874   3
  -1   8  33 103.921 65.9151   3
  -1   8  31 50.8137 50.0630   3
  -1   8  29 27.4956 39.0953   3
  -1   8  27 57.8257 45.8958   3
  -1   8  25-0.19935 38.8364   3
  -1   8  23 13.5412 42.3487   3
  -1   8  21 10.8622 24.5015   3
   1  -8 -19 46.5873 21.8362   4
  -1   8  19 153.034 59.7801   3
   1  -8 -17-5.65184 17.1385   1
   1   8 -17-10.3751 23.9472   1
   1  -8 -17 23.6986 12.4731   4
  -1   8  17 20.1826 31.8047   3
   1   8 -15-0.89071 17.8836   1
   1  -8 -15-1.54319 16.8625   1
   1  -8 -15 19.3971 23.0289   4
  -1   8  15 30.9407 30.3958   3
   1   8 -13 1.77440 13.1633   1
   1  -8 -13 8.24374 19.5259   1
   1  -8 -13-6.56999 10.3720   4
  -1   8  13 15.5992 25.9139   3
   1  -8 -11 5.14984 9.12683   4
  -1  -8  11 18.7054 19.2173   5
  -1   8  11 50.6104 41.6273   3
  -1  -8   9 233.031 52.3453   5
   1  -8  -9 225.888 29.4500   4
  -1  -8   7 127.888 43.9625   5
   1  -8  -7 84.9966 15.1046   4
   1   8  -5 39.8929 20.2433   5
  -1   8   5 22.7709 10.0741   2
  -1  -8   5 36.4902 9.90626   2
  -1  -8   3 863.580 39.1699   2
  -1   8   3 815.001 38.8926   2
   1   8  -3 935.313 92.6199   5
  -1   8   3 826.511 90.9275   5
   1   8  -1 972.218 96.3545   5
  -1   8   1 989.327 95.6353   5
  -1   8  -1 83.9328 32.8988   5
   1  -8   3 736.652 40.1498   2
   1   8   3 706.227 39.4633   2
   1   8   3 770.216 44.4145   1
   1  -8   3 715.043 41.2658   1
   1   8   3 680.128 56.3496   4
   1  -8   3 757.989 88.4468   5
  -1   8  -3 715.998 85.1265   5
   1  -8   5 26.6081 22.7450   5
   1   8   5 24.8855 17.6727   4
   1   8   7 1290.07 85.8914   4
   1  -8   7 1377.82 121.327   5
   1   8   7 1208.42 113.611   3
   1   8   9 15.0302 15.4373   4
  -1  -8  -9 47.1182 15.4435   4
   1   8   9 30.9332 26.0582   3
   1   8  11 399.895 72.6472   3
  -1  -8 -11 380.148 52.5504   4
  -1  -8 -13 274.736 46.3093   4
   1   8  13 157.348 50.3301   3
  -1  -8 -15 31.2145 30.1880   1
  -1  -8 -15-4.10940 14.4982   4
   1   8  15 22.2561 27.6507   3
  -1  -8 -17 5.66255 20.0838   4
   1   8  17 67.5895 38.9107   3
   1   8  19 49.5974 28.6609   3
   1   8  21-8.26998 29.2290   3
   1   8  23 150.699 72.8571   3
   1   8  25 1.15471 39.1840   3
   1   8  27 0.14582 27.9583   3
   1   8  29-17.0239 42.5033   3
   1   8  31 35.7995 52.3048   3
   1   8  33 170.917 87.5804   3
   1   8  35 24.5197 49.0562   3
   1   8  37-137.557 88.2326   3
   1   8  39-141.244 85.6267   3
   1   8  41 101.120 78.0412   3
  -1   9  40 57.2400 67.7176   3
  -1   9  38-3.74652 50.2730   3
  -1   9  36 102.058 68.5689   3
  -1   9  34 0.18793 55.2089   3
  -1   9  32 8.79169 46.7527   3
  -1   9  30 111.183 58.8854   3
  -1   9  28 15.2797 38.7986   3
  -1   9  26 183.824 71.2564   3
  -1   9  24 27.8801 32.1991   3
  -1   9  22 60.7214 40.6274   3
   1  -9 -20-1.06404 18.8532   4
  -1   9  20 41.6695 36.1496   3
   1  -9 -18 214.070 43.9926   4
  -1   9  18 205.125 62.3240   3
   1  -9 -16 60.5197 36.8878   1
   1   9 -16 12.5203 14.2831   1
   1  -9 -16 63.1800 28.1054   4
  -1   9  16-10.0745 29.8430   3
   1   9 -14 143.191 42.7691   1
   1  -9 -14 202.409 43.6477   1
   1  -9 -14 162.666 34.6092   4
  -1   9  14 123.547 49.7574   3
   1   9 -12 219.015 47.6445   1
   1  -9 -12 156.521 35.4853   1
   1  -9 -12 200.848 34.5286   4
  -1   9  12 191.822 52.6760   3
   1  -9 -10 389.139 52.4883   1
   1   9 -10 395.979 52.8647   1
   1  -9 -10 406.093 39.5470   4
  -1   9  10 418.973 76.7183   3
   1  -9  -8 8.07609 14.5023   1
   1   9  -8 12.3637 16.9900   1
   1   9  -6 37.9812 23.2369   5
   1   9  -6 30.6028 12.6600   1
  -1  -9   6 43.0485 13.9571   2
  -1   9   6 44.9680 13.4635   2
  -1  -9   4 556.668 33.6146   2
  -1   9   4 536.467 34.4014   2
   1   9  -4 441.260 68.5752   5
  -1   9   4 510.381 78.3900   5
   1   9  -4 554.502 36.3478   1
   1   9  -2 488.455 72.7662   5
  -1   9   2 404.706 66.4701   5
   1   9   0 495.602 72.3396   5
  -1   9   0 472.945 73.6026   5
  -1   9  -2 436.960 73.1296   5
   1   9   4 141.014 18.9554   2
   1  -9   4 113.261 17.7521   2
   1   9   4 115.845 26.1669   4
   1   9   6 352.451 45.1356   4
   1   9   8 1224.05 84.9024   4
   1   9   8 1135.85 117.913   3
   1   9  10 277.493 39.2747   4
   1   9  10 414.166 75.0766   3
   1   9  12 16.6544 27.7116   3
  -1  -9 -12 2.66023 13.1482   4
  -1  -9 -14 45.0796 24.2508   4
   1   9  14 68.4834 38.5231   3
  -1  -9 -16 75.8029 28.3388   4
   1   9  16 39.1414 39.0156   3
   1   9  18-11.7021 32.0451   3
   1   9  20 23.3800 34.7716   3
   1   9  22-10.7870 31.5117   3
   1   9  24-33.7788 29.4003   3
   1   9  26 145.612 74.2462   3
   1   9  28-14.8475 26.3279   3
   1   9  30-12.0233 48.6454   3
   1   9  32-30.3031 34.9367   3
   1   9  34 128.437 71.4939   3
   1   9  36-19.8169 59.6908   3
   1   9  38 60.3866 59.9787   3
   1   9  40 120.376 97.6063   3
  -1  10  39-25.8228 40.9582   3
  -1  10  37-47.9164 56.1044   3
  -1  10  35-20.2952 40.0161   3
  -1  10  33-29.8569 61.2547   3
  -1  10  31 0.70851 33.3318   3
  -1  10  29-9.40639 43.6878   3
  -1  10  27-15.7201 28.7415   3
  -1  10  25 52.8658 45.2838   3
  -1  10  23 117.379 66.2303   3
  -1  10  21 64.6936 47.0653   3
   1 -10 -19 6.89838 15.3882   4
  -1  10  19-8.15694 36.6359   3
   1 -10 -17 128.158 42.2679   1
   1  10 -17 75.7108 35.0301   1
   1 -10 -17 91.5282 28.4929   4
  -1  10  17 140.421 64.9177   3
   1 -10 -15 36.3697 16.7578   1
   1  10 -15 37.3186 26.8178   1
   1 -10 -15 18.4539 11.9657   4
  -1  10  15 33.5912 27.0788   3
   1  10 -13 24.9580 24.1347   1
   1 -10 -13 6.95302 13.9977   1
   1 -10 -13 0.10671 10.6781   4
  -1  10  13 57.6742 35.9370   3
   1  10 -11 5.07005 11.1026   1
   1 -10 -11 4.78009 11.8997   1
   1 -10 -11 13.2135 8.56830   4
  -1  10  11-5.03528 20.7830   3
   1  10  -9-4.14279 13.2823   1
   1 -10  -9 21.1962 17.7712   1
  -1 -10   7 6.44302 10.2738   2
   1 -10  -7-12.8265 11.0608   1
  -1  10   7 8.91005 9.96149   2
   1  10  -7-1.17402 11.4384   1
  -1  10   5 23.6786 12.1909   2
   1  10  -5 22.8510 9.54477   1
  -1 -10   5 41.5675 10.7903   2
   1 -10  -5 52.7059 13.0152   1
  -1  10   5 21.3501 23.5254   5
   1  10  -5-2.82077 20.5020   5
  -1  10   3 56.9637 23.8405   5
   1  10  -3 116.248 42.6268   5
   1  10  -1 214.547 50.2089   5
  -1  10   1 130.860 39.7946   5
  -1  10  -1 219.487 55.3814   5
   1  10   1 332.442 64.4237   5
  -1  10  -3 31.4942 21.4643   5
   1  10   3 56.0423 18.5427   4
   1  10   5 39.2619 12.5974   2
   1 -10   5 43.3836 13.0973   2
   1  10   5 42.7297 15.3962   4
   1  10   7 571.902 60.1176   4
   1  10   9-1.01499 16.1753   4
   1  10   9 14.7717 31.3020   3
   1  10  11 256.315 56.5444   3
   1  10  13 115.806 44.5376   3
  -1 -10 -13 108.114 31.8507   4
   1  10  15 28.4662 36.0166   3
  -1 -10 -15-8.37157 19.7036   4
  -1 -10 -17 19.9979 22.6065   4
   1  10  17-6.16017 33.0851   3
   1  10  19 76.2873 41.2758   3
   1  10  21 175.541 61.3230   3
   1  10  23 165.803 58.4013   3
   1  10  25-28.6654 54.0133   3
   1  10  27 108.081 68.9151   3
   1  10  29 18.5061 34.3265   3
   1  10  31-50.2348 47.1733   3
   1  10  33-93.1095 58.9165   3
   1  10  35 100.060 82.7483   3
   1  10  37-74.6050 41.9183   3
   1  10  39-18.1021 43.9637   3
  -1  11  38-2.61347 37.4449   3
  -1  11  36-39.5762 42.1425   3
  -1  11  34-0.20170 52.0107   3
  -1  11  32 6.85085 46.7739   3
  -1  11  30 156.915 73.1611   3
  -1  11  28-35.5513 47.4389   3
  -1  11  26 77.2745 55.9097   3
  -1  11  24 119.234 58.2627   3
  -1  11  22 75.0770 48.1772   3
   1 -11 -20-11.7047 17.6506   4
  -1  11  20 68.0041 53.3327   3
   1 -11 -18 74.8596 24.4235   4
  -1  11  18 31.4520 20.2121   3
   1 -11 -16 13.0419 16.0356   1
   1  11 -16-2.32267 18.8516   1
   1 -11 -16 2.36685 14.4091   4
  -1  11  16-35.2618 35.6516   3
   1  11 -14 124.824 37.7990   1
   1 -11 -14 132.831 36.0056   1
   1 -11 -14 129.207 30.3688   4
  -1  11  14 173.429 55.6120   3
   1 -11 -12-1.99628 14.4478   1
   1  11 -12 3.66377 17.9119   1
  -1  11  12 29.3658 27.2322   3
   1 -11 -12 15.1098 12.9976   4
   1 -11 -10 203.445 36.2999   1
   1  11 -10 258.303 39.2182   1
   1 -11  -8 14.6966 11.8382   1
  -1  11   8 33.3820 15.3159   2
   1  11  -8 32.8171 15.1369   1
  -1 -11   8 12.5209 10.5869   2
   1  11  -6 115.661 17.8959   1
   1 -11  -6 94.0509 16.4471   1
  -1  11   6 107.251 17.6126   2
  -1 -11   6 129.603 19.0841   2
  -1  11   6 100.600 44.4565   5
   1  11  -6 14.6334 25.1202   5
  -1  11   4 14.6757 23.7218   5
   1  11  -4 20.3005 17.7618   5
   1  11  -2 63.6161 31.9509   5
  -1  11   2 101.053 45.5004   5
   1  11   0 37.8541 28.8348   5
  -1  11   0 36.3139 31.6667   5
   1  11   2 6.14617 15.2556   5
  -1  11  -2 38.3625 27.0946   5
   1  11   2 44.2268 18.5055   4
   1  11   4 27.1445 14.1171   4
   1 -11   6 173.072 22.9777   2
   1  11   6 155.431 21.7655   2
   1  11   6 144.074 32.7438   4
   1  11   8-8.59057 13.5325   4
   1  11  10 13.7302 25.2699   4
   1  11  10 92.9504 41.1055   3
   1  11  12 44.6341 30.6136   3
  -1 -11 -14 66.7526 24.2615   4
   1  11  14 76.8738 45.2349   3
   1  11  16 151.639 61.3430   3
  -1 -11 -16 94.6384 33.0076   4
   1  11  18-40.5054 44.6388   3
   1  11  20 107.206 52.9037   3
   1  11  22 71.5496 49.7266   3
   1  11  24 53.0589 67.6037   3
   1  11  26 58.2216 59.8703   3
   1  11  28-18.4531 46.0786   3
   1  11  30 36.8533 37.9291   3
   1  11  32 25.4656 62.5376   3
   1  11  34 22.0886 49.7382   3
   1  11  36-21.0379 56.3196   3
   1  11  38-23.0991 77.5540   3
  -1  12  37 37.6040 73.1894   3
  -1  12  35-41.7328 36.0427   3
  -1  12  33 2.44818 49.9531   3
  -1  12  31-18.1110 36.5038   3
  -1  12  29-30.2627 44.1839   3
  -1  12  27-5.70096 44.1864   3
  -1  12  25 98.8042 60.3458   3
  -1  12  23 14.5254 32.4184   3
  -1  12  21 110.107 48.5642   3
  -1  12  19 235.459 72.7085   3
   1  12 -17 16.8785 21.5881   1
   1 -12 -17-1.54648 21.6943   1
   1 -12 -17 14.8758 16.2250   4
  -1  12  17 21.3715 35.2036   3
   1  12 -15 158.723 42.6898   1
   1 -12 -15 171.984 42.6591   1
   1 -12 -15 124.254 29.2642   4
  -1  12  15 135.374 64.9805   3
   1  12 -13 132.119 35.8483   1
   1 -12 -13 147.495 38.4683   1
  -1  12  13 111.878 45.4442   3
   1 -12 -11 27.4345 21.7065   1
   1  12 -11 13.6092 11.8855   1
  -1  12  11-56.1078 40.2675   3
  -1 -12   9 111.301 19.4552   2
   1  12  -9 62.1086 21.7645   1
  -1  12   9 94.6241 22.9318   2
   1 -12  -9 116.590 26.3509   1
  -1  12   7 10.3350 27.7756   5
  -1 -12   7 46.7426 13.2220   2
  -1  12   7 14.9504 9.43126   2
  -1  12   5 76.7635 41.1043   5
   1  12  -5 106.228 46.6993   5
   1  12  -3 230.975 55.4318   5
  -1  12   3 304.197 71.7479   5
  -1  12   1-22.1987 25.3253   5
   1  12  -1-9.97104 24.2241   5
   1  12   1 50.5123 30.0453   5
  -1  12  -1 40.0407 31.8046   5
   1  12   3 307.302 43.4719   4
   1  12   3 314.015 65.3572   5
  -1  12  -3 310.822 69.2709   5
   1  12   5 97.3458 26.4853   4
   1  12   7 34.4889 12.3284   2
   1 -12   7 24.6785 11.3528   2
   1  12   7 39.3766 24.6862   4
   1  12   9 202.699 37.0176   4
   1  12   9 290.825 71.1419   3
   1  12  11 5.34133 19.4017   3
   1  12  13 168.194 63.0109   3
   1  12  15 92.1847 45.7986   3
   1  12  17 216.616 70.1134   3
  -1 -12 -17 151.907 46.0029   4
   1  12  19-29.6196 45.2508   3
   1  12  21-25.1599 29.0984   3
   1  12  23-5.40099 38.7677   3
   1  12  25 2.34672 32.0078   3
   1  12  27-91.3258 47.7845   3
   1  12  29 17.1905 31.3816   3
   1  12  31 12.3691 38.2174   3
   1  12  33-1.34182 42.6413   3
   1  12  35 29.4955 37.1665   3
   1  12  37 102.003 55.8242   3
  -1  13  36 67.6064 81.8688   3
  -1  13  34 140.892 98.1568   3
  -1  13  32-61.9414 55.3819   3
  -1  13  30 47.7817 74.8357   3
  -1  13  28 58.6745 61.4293   3
  -1  13  26-19.1641 27.7263   3
  -1  13  24 133.664 62.6485   3
  -1  13  22 68.1813 55.0972   3
  -1  13  20 363.935 95.0819   3
  -1  13  18 314.003 87.1102   3
   1  13 -16 88.1255 36.1653   1
  -1  13  16 50.0319 37.2868   3
   1 -13 -14 46.0679 22.5567   1
   1  13 -14 55.2013 23.7540   1
  -1  13  14 89.2711 53.0536   3
   1 -13 -12 9.35636 21.3905   1
   1  13 -12-1.26084 10.6865   1
  -1  13  12 127.942 56.8744   3
   1 -13 -10 79.8279 22.8856   1
  -1 -13  10 73.7252 21.2420   2
  -1  13  10 47.9101 13.8511   2
  -1 -13   8 52.8606 14.6427   2
  -1  13   8 33.6721 9.57661   2
  -1  13   8 66.9166 31.3672   5
  -1  13   6-2.86144 26.3192   5
   1  13  -6 42.7691 26.2259   5
   1  13  -4 55.2783 33.9881   5
  -1  13   4 60.8949 26.9117   5
   1  13  -2 18.6442 31.7785   5
  -1  13   2-12.4340 27.3186   5
  -1  13   0 59.9291 30.7161   5
   1  13   0 64.1903 35.5637   5
  -1  13   0 120.512 16.4302   4
   1  13   2-4.40389 29.4447   5
  -1  13  -2 15.4590 36.0584   5
   1  13   2 5.12748 10.1309   4
   1  13   4 11.9547 17.6066   4
   1  13   4-6.62922 35.0228   5
   1  13   6-9.01814 10.9607   4
   1  13   8 14.5087 7.17189   2
   1 -13   8 25.7263 9.79912   2
   1  13   8 24.2177 14.2259   4
   1  13  10-10.3818 32.1878   4
   1  13  10-17.5890 28.0130   3
   1  13  12 113.538 44.7540   3
   1  13  14 316.677 82.1747   3
   1  13  16 190.276 67.3273   3
   1  13  18 7.59456 36.5796   3
   1  13  20 80.1448 55.3787   3
   1  13  22 59.1525 52.3522   3
   1  13  24 45.8414 32.2996   3
   1  13  26 0.69954 38.3081   3
   1  13  28-69.8477 40.7013   3
   1  13  30 26.8671 39.0899   3
   1  13  32-35.4867 58.8939   3
   1  13  34-26.4792 64.0637   3
   1  13  36 29.3216 70.9412   3
  -1  14  35 0.70067 51.1616   3
  -1  14  33 84.8977 68.8565   3
  -1  14  31-17.9156 30.8476   3
  -1  14  29 29.3728 51.1651   3
  -1  14  27 44.4751 46.6367   3
  -1  14  25-0.53326 39.1607   3
  -1  14  23-37.6749 32.4915   3
  -1  14  21 51.5267 59.1222   3
  -1  14  19-89.2322 57.4223   3
  -1  14  17 22.1742 39.5908   3
  -1  14  15 206.244 78.4716   3
  -1 -14  13 22.3823 15.1273   2
  -1  14  13 7.83446 20.0483   2
  -1  14  13 18.6784 33.6239   3
  -1 -14  11 52.0978 18.7830   2
  -1  14  11 71.9036 21.2553   2
  -1  14   9 9.56137 10.0340   2
  -1 -14   9 17.8462 11.1788   2
  -1  14   9 47.2723 34.9646   5
  -1  14   7 26.3275 27.4768   5
   1  14  -5-12.2881 27.5565   5
  -1  14   5 1.54683 24.4239   5
   1  14  -3 45.5579 39.6600   5
  -1  14   3 60.3699 31.1399   5
  -1  14   1 56.5721 33.5577   5
   1  14  -1 48.0713 28.0692   5
  -1  14  -1-21.4800 24.3568   5
   1  14   1-0.27804 21.4139   5
   1  14   1 43.7610 24.4851   4
   1  14   3 23.1162 20.0850   4
  -1  14  -3 72.9934 39.7194   5
   1  14   3-34.7452 48.7276   5
   1  14   5-4.39818 10.3228   4
   1  14   5 24.1836 31.1457   5
   1  14   7 106.418 34.7654   4
   1  14   9 21.8421 12.7592   2
   1  14   9 0.76658 14.0715   4
   1  14  11-93.4088 46.3307   3
   1  14  13 28.0081 44.8982   3
   1  14  15 33.9418 44.5201   3
   1  14  17-11.0965 38.6015   3
   1  14  19 116.162 63.7627   3
   1  14  21-28.8883 37.1582   3
   1  14  23-13.6132 45.6401   3
   1  14  25 66.9912 70.1234   3
   1  14  27 61.0130 55.8864   3
   1  14  29 151.661 79.6313   3
   1  14  31 30.5214 51.9497   3
   1  14  33 40.3247 38.8170   3
  -1  15  32-7.97848 46.9943   3
  -1  15  30-31.1518 48.4166   3
  -1  15  28 126.012 97.5674   3
  -1  15  26-57.4316 45.3905   3
  -1  15  24 97.0895 60.3929   3
  -1  15  22 98.2713 44.7176   3
  -1  15  20-17.9566 33.7102   3
  -1  15  18 24.8318 35.5526   3
  -1  15  16-26.5352 36.9751   3
  -1 -15  14-15.0666 17.6801   2
  -1  15  14 28.0347 18.9638   2
  -1  15  14 2.35468 26.7260   3
  -1  15  12 33.9835 19.6293   2
  -1  15  12 45.5718 34.1523   3
  -1  15  10 75.7259 17.2291   2
  -1  15  10-38.4548 29.7056   5
  -1  15   8-12.2350 26.0182   5
  -1  15   6 29.6375 47.5874   5
   1  15  -6-23.1646 25.8649   5
  -1  15   4 18.0145 32.1785   5
   1  15  -4-5.53996 21.3369   5
  -1  15   2-19.6518 25.9825   5
   1  15  -2-8.39913 27.4208   5
   1  15   0-107.274 50.6831   5
  -1  15   0-64.1333 41.8556   5
   1  15   0-15.4953 16.1651   4
  -1  15  -2 28.1970 31.9758   5
   1  15   2 14.9413 15.9493   4
   1  15   2-17.0921 38.0248   5
   1  15   4 18.4716 12.2736   4
   1  15   4-8.20170 31.9323   5
   1  15   6 11.6835 19.0300   4
   1  15   6-21.5238 26.7332   5
   1  15   8 41.5152 23.2306   4
   1  15  10-32.1743 50.5782   3
   1  15  12-20.2459 26.3910   3
   1  15  14 22.8351 31.0910   3
   1  15  16-23.3806 30.4432   3
   1  15  18 21.1456 42.3389   3
   1  15  20 35.6245 43.0591   3
   1  15  22 19.2854 37.2828   3
   1  15  24 87.6162 56.1296   3
   1  15  26 55.9429 59.9722   3
   1  15  28 46.3979 34.8835   3
   1  15  30 274.645 111.569   3
   1  15  32-67.4343 58.0653   3
  -1  16  31-129.339 87.5818   3
  -1  16  29 7.80507 46.8739   3
  -1  16  27 76.7915 83.6357   3
  -1  16  25 96.6535 72.9678   3
  -1  16  23 69.5065 59.3951   3
  -1  16  21 60.2680 67.4831   3
  -1  16  19 8.64230 38.3946   3
  -1  16  17 44.6293 40.2991   3
  -1  16  15 175.225 87.7923   3
  -1  16  13-20.3874 46.5590   3
  -1  16  11 14.0068 30.3618   5
  -1  16   9-15.6385 20.0156   5
  -1  16   7 47.6733 34.0126   5
   1  16  -5 104.844 63.5966   5
  -1  16   5-4.38114 28.0612   5
  -1  16   3-16.9416 31.5702   5
   1  16  -3 1.97498 22.6333   5
  -1  16   1 59.3340 45.7793   5
   1  16  -1 165.898 68.0970   5
   1  16   1 23.6467 17.7552   4
   1  16   1-46.6095 39.5522   5
  -1  16  -1 36.6299 41.3321   5
   1  16   3 19.5616 39.7985   5
   1  16   3 16.3573 16.6761   4
   1  16   5 97.7633 53.8859   5
   1  16   5-6.52027 12.8072   4
   1  16   7 151.276 71.1147   5
   1  16   7 71.7811 24.9328   4
   1  16  11 11.3206 34.3243   3
   1  16  13 56.7702 43.6480   3
   1  16  15-44.3312 34.4185   3
   1  16  17 14.5435 38.2424   3
   1  16  19 201.593 84.0445   3
   1  16  21-44.3851 46.5124   3
   1  16  23 128.767 70.0208   3
   1  16  25-51.8122 46.2252   3
   1  16  27-4.35111 56.8792   3
   1  16  29 37.1665 60.5070   3
   1  16  31 14.2987 42.3888   3
  -1  17  30 50.0709 31.6017   3
  -1  17  28 76.2240 75.1343   3
  -1  17  26-38.7215 45.2720   3
  -1  17  24-0.60901 52.9249   3
  -1  17  22 30.5602 52.6910   3
  -1  17  20-22.0257 35.0140   3
  -1  17  18 112.953 62.5295   3
  -1  17  16 55.9037 31.3096   3
  -1  17  14 13.8817 42.8128   5
  -1  17  14 165.725 83.8911   3
  -1  17  12 58.2487 45.9620   5
  -1  17  12 19.4012 29.8540   3
  -1  17  10 136.782 65.5992   5
  -1  17   8-28.3547 38.0133   5
  -1  17   6 48.7425 40.2852   5
   1  17  -4-11.6381 34.1029   5
  -1  17   4 189.305 79.3801   5
  -1  17   2 27.3605 37.9723   5
   1  17  -2 69.5250 51.1831   5
   1  17   0-17.8143 32.8750   5
  -1  17   0 25.5520 23.9529   5
   1  17   0 25.4764 22.1557   4
   1  17   2-11.1275 11.0553   4
  -1  17  -2-9.41698 29.7155   5
   1  17   4 13.7894 10.1212   4
   1  17   4 28.6855 37.4963   5
   1  17   6-27.9305 48.7001   5
   1  17   8 83.8149 53.8770   5
   1  17  10 13.3184 30.6697   5
   1  17  10 27.2279 47.7800   3
   1  17  12 21.4876 37.1565   3
   1  17  14-38.4778 33.1165   3
   1  17  16 27.2400 53.0927   3
   1  17  18 47.4984 56.0178   3
   1  17  20 58.3950 65.6821   3
   1  17  22-4.93979 43.2569   3
   1  17  24-78.5508 71.0223   3
   1  17  26 115.512 82.0545   3
   1  17  28 58.8886 48.1364   3
  -1  18  27 34.9921 59.7903   3
  -1  18  25 33.1583 65.9557   3
  -1  18  23 18.0580 56.5523   3
  -1  18  21-40.4460 55.2486   3
  -1  18  19 63.9471 58.8058   3
  -1  18  17 24.5490 36.1907   3
  -1  18  15-21.4035 46.3875   5
  -1  18  15-69.1483 51.7212   3
  -1  18  13-1.25755 39.0318   5
  -1  18  13 95.3422 68.9142   3
  -1  18  11 51.8205 32.2356   5
  -1  18   9-97.4958 63.4720   5
  -1  18   7-19.5799 32.5017   5
  -1  18   5-25.7702 31.4096   5
  -1  18   3-39.0493 50.9335   5
   1  18  -3 28.0024 25.3032   5
  -1  18   1 58.3534 42.5308   5
   1  18  -1-38.8081 45.1473   5
  -1  18  -1 23.6971 40.5543   5
   1  18   1-4.91355 44.2795   5
   1  18   3 19.8398 25.7071   5
   1  18   5 80.0041 55.9135   5
   1  18   7 9.59497 29.6386   5
   1  18   9 57.4777 50.7160   5
   1  18  11-13.1982 48.6692   5
   1  18  11 17.2321 46.2506   3
   1  18  13 15.9679 44.4539   3
   1  18  15 5.48964 46.2741   3
   1  18  17-34.4385 55.2127   3
   1  18  19 11.2323 55.4404   3
   1  18  21 57.4941 51.8864   3
   1  18  23 45.8039 50.6171   3
   1  18  25 45.3372 71.2903   3
   1  18  27 146.810 114.738   3
  -1  19  24 91.2612 89.4102   3
  -1  19  22-58.8565 42.8070   3
  -1  19  20 23.1662 55.8558   3
  -1  19  18 19.0027 32.1560   5
  -1  19  18 56.7838 35.1826   3
  -1  19  16 46.8568 61.0755   5
  -1  19  16-2.33797 55.8129   3
  -1  19  14 32.6174 42.5170   5
  -1  19  14 80.0029 61.0949   3
  -1  19  12-55.1968 45.0861   5
  -1  19  12 47.8510 67.2834   3
  -1  19  10-0.08705 36.0469   5
  -1  19   8-54.3110 39.9298   5
  -1  19   6 61.2492 59.4999   5
   1  19  -4 72.7069 41.5868   5
  -1  19   4 71.6864 63.9755   5
  -1  19   2 56.6817 60.9859   5
   1  19  -2-28.0687 46.7699   5
   1  19   0-31.9993 39.8101   5
  -1  19   0 41.8358 39.5153   5
   1  19   2 68.7915 42.5400   5
   1  19   4 40.9605 41.9452   5
   1  19   6-36.9207 48.3382   5
   1  19   8-53.0531 51.8356   5
   1  19  10 35.6747 56.2884   5
   1  19  10 105.717 49.8141   3
   1  19  12-20.6456 38.8565   5
   1  19  12 46.0332 45.7632   3
   1  19  14 46.9914 61.1657   5
   1  19  14 60.7044 53.5503   3
   1  19  16-17.9167 31.5512   3
   1  19  18 59.3186 49.0850   3
   1  19  20 21.0775 50.5632   3
   1  19  22-56.2020 70.4591   3
   1  19  24-19.5978 46.3114   3
  -1  20  21-53.2472 76.4948   5
  -1  20  21 10.0180 51.1406   3
  -1  20  19 54.1124 48.4035   5
  -1  20  19-19.1715 56.5005   3
  -1  20  17 69.3411 65.0616   5
  -1  20  17 105.553 77.4776   3
  -1  20  15-36.3249 53.5225   5
  -1  20  15 102.951 75.6299   3
  -1  20  13-2.48808 50.8522   5
  -1  20  13 34.0836 72.7038   3
  -1  20  11-57.2080 50.0405   5
  -1  20  11-52.0394 36.5222   3
  -1  20   9-11.6563 37.1622   5
  -1  20   7 111.436 74.2883   5
  -1  20   5 7.01022 42.6480   5
  -1  20   3 66.6603 49.4927   5
   1  20  -3-19.9912 35.8822   5
  -1  20   1 59.3136 50.9391   5
   1  20  -1-22.1381 44.7854   5
   1  20   1 61.0482 41.0708   5
   1  20   3 88.4983 58.9762   5
   1  20   5-68.8189 57.2342   5
   1  20   7-14.0438 28.2239   5
   1  20   9-49.6241 36.6075   5
   1  20   9 12.7401 56.4513   3
   1  20  11 52.1217 56.3407   5
   1  20  11-58.5784 66.0384   3
   1  20  13 43.4134 40.1638   5
   1  20  13 77.4302 70.5949   3
   1  20  15 105.523 71.2017   5
   1  20  15 38.4378 52.2563   3
   1  20  17 132.812 85.7223   3
   1  20  19 24.4061 51.8139   3
   1  20  21 59.8075 81.7718   3
  -1  21  18 25.8516 41.5871   5
  -1  21  18-41.1121 58.7099   3
  -1  21  16 144.694 66.2705   5
  -1  21  16 40.7480 54.1976   3
  -1  21  14-87.3438 62.1895   5
  -1  21  14 25.4415 77.3763   3
  -1  21  12 114.960 58.4283   5
  -1  21  12-54.9414 61.5633   3
  -1  21  10-35.9364 42.0992   5
  -1  21   8-99.7744 65.4831   5
  -1  21   6-28.8635 58.3528   5
  -1  21   4-58.1293 56.9277   5
   1  21  -2-0.19043 27.4892   5
  -1  21   2 54.2762 76.0410   5
   1  21   0 50.4747 62.2974   5
   1  21   2-0.66933 35.1692   5
   1  21   4 96.9049 61.2125   5
   1  21   6-59.7652 71.4745   5
   1  21   8 73.7331 78.2061   5
   1  21  10 28.0656 62.2881   5
   1  21  10-36.8926 46.0808   3
   1  21  12 95.5562 75.4640   5
   1  21  12-9.57266 36.6229   3
   1  21  14-55.1568 54.0435   5
   1  21  14-25.8137 37.8378   3
   1  21  16 67.2648 65.1088   5
   1  21  16-34.6986 40.5830   3
   1  21  18 32.7205 34.2748   5
   1  21  18 46.7812 52.4295   3
  -1  22  13-10.8608 54.3022   5
  -1  22  13 117.313 92.0925   3
  -1  22  11-81.4986 80.6875   5
  -1  22  11 19.0527 58.8380   3
  -1  22   9 91.9675 79.2854   5
  -1  22   7 24.8766 38.9620   5
  -1  22   5-34.4419 54.4235   5
  -1  22   3-107.187 67.7964   5
   1  22  -1-92.4292 74.4981   5
   1  22   1 11.2470 62.8007   5
   1  22   3 30.8720 56.5714   5
   1  22   5 26.7019 48.5131   5
   1  22   7 2.49683 57.7772   5
   1  22   9 8.33447 44.7810   5
   1  22   9-47.5862 37.3342   3
   1  22  11-68.9405 70.8646   5
   1  22  11 180.184 107.916   3
   1  22  13-4.70426 79.9747   5
   1  22  13 65.8900 61.0084   3
  -1  23   4 7.00272 35.0325   5
   1  23   0 61.8639 59.0239   5
   1  23   2 36.2086 48.1208   5
   1  23   4-81.7091 39.7072   5
   1  23   8 34.3472 41.4604   3
  -2   0  44-6.23608 43.2272   3
  -2   0  42-6.21760 33.3507   3
  -2   0  40 112.315 55.1897   3
  -2   0  38 115.753 71.7682   3
  -2   0  36 431.354 107.553   3
  -2   0  34 130.282 58.4541   3
  -2   0  32 363.541 98.9019   3
  -2   0  30 35.5428 30.8737   3
  -2   0  28 564.173 103.567   3
  -2   0  26 1174.01 139.243   3
  -2   0  24 866.508 112.026   3
  -2   0  22 354.544 67.9830   3
  -2   0  20 191.787 53.7043   3
  -2   0  18 54.9014 34.1218   3
   2   0 -18 33.8026 29.9914   3
  -2   0  16 101.807 32.8086   3
   2   0 -16 192.723 46.1603   3
  -2   0  14 13.9984 16.2514   3
   2   0 -14 45.0763 27.2897   3
   2   0 -12 580.305 61.2002   3
  -2   0  12 603.474 64.8342   3
   2   0 -10 1698.68 96.0255   3
  -2   0  10 1744.27 97.5261   3
   2   0  -8 473.359 44.7778   3
  -2   0   8 380.665 39.7166   3
  -2   0   6 3242.80 96.9286   3
   2   0  -6 3263.70 97.1570   3
  -2   0   4 25413.3 309.960   2
   2   0  -4 25584.3 306.999   2
   2   0  -4 25359.3 208.216   3
  -2   0   4 25292.5 209.838   3
   2   0  -2 20.1265 11.2632   2
  -2   0   2-10.4054 14.0810   2
  -2   0   0 6547.94 149.227   2
   2   0   0 6531.03 148.837   2
  -2   0  -2 933.375 57.2659   2
   2   0   2 877.089 57.5811   2
  -2   0  -2 866.729 54.7748   4
   2   0   2 838.490 54.7832   4
   2   0   2 850.813 42.6344   3
  -2   0  -2 814.959 43.0703   3
  -2   0  -4 6758.58 168.420   4
   2   0   4 6878.16 168.746   4
   2   0   4 6559.82 147.503   3
  -2   0  -4 6923.36 152.660   3
  -2   0  -6 2596.48 114.501   4
   2   0   6 2451.76 110.210   4
  -2   0  -6 2463.19 107.377   3
   2   0   6 2460.63 104.682   3
   2   0   8 1008.17 83.8312   1
   2   0   8 1018.87 79.5578   4
  -2   0  -8 1168.15 81.5920   4
   2   0   8 937.504 73.3061   3
  -2   0  -8 1098.35 81.1031   3
   2   0  10 2621.09 140.514   1
  -2   0 -10 2865.27 141.960   4
   2   0  10 2684.11 134.957   3
  -2   0 -10 2793.93 141.138   3
   2   0  12 1882.73 129.970   1
  -2   0 -12 1835.53 123.579   4
  -2   0 -12 1727.03 120.712   3
   2   0  12 1756.56 117.588   3
   2   0  14 83.9058 37.7286   3
   2   0  14 44.4230 28.4665   1
  -2   0 -14 69.7874 32.7515   4
  -2   0 -14 46.2234 32.3231   3
   2   0  16 20.9873 21.0740   1
   2   0  16 33.4688 30.1499   3
  -2   0 -16 46.8302 32.1680   3
   2   0  18 749.854 102.873   1
   2   0  18 527.734 81.3549   3
   2   0  20 41.7202 37.2940   3
   2   0  22 353.238 77.3837   3
   2   0  24 1803.65 179.219   3
   2   0  26 632.482 109.044   3
   2   0  28 677.491 122.038   3
   2   0  30 77.0305 51.0758   3
   2   0  32 182.597 70.9575   3
   2   0  34 76.0552 47.4673   3
   2   0  36 237.647 93.4936   3
   2   0  38 77.4871 43.0758   3
   2   0  40 138.771 61.0869   3
   2   0  42 102.606 71.2530   3
  -2   1  45-44.6755 58.4187   3
  -2  -1  45-31.6484 48.0174   3
  -2  -1  43 69.6558 41.9948   3
  -2   1  43 5.65023 38.3378   3
  -2  -1  41 55.9515 62.0281   3
  -2   1  41 56.8338 46.3175   3
  -2   1  39 71.9609 49.3791   3
  -2  -1  39 51.2068 33.6511   3
  -2  -1  37 8.56418 61.6533   3
  -2   1  37 47.1358 61.0444   3
  -2   1  35 22.2500 34.1272   3
  -2  -1  35 160.588 68.6589   3
  -2   1  33-32.9141 51.5522   3
  -2  -1  33 135.242 62.9566   3
  -2  -1  31-41.7577 32.8753   3
  -2   1  31-8.40826 29.7710   3
  -2   1  29 321.698 79.7095   3
  -2  -1  29 367.711 84.1334   3
  -2  -1  27 76.4398 44.1383   3
  -2   1  27 113.990 57.9163   3
  -2  -1  25 11.5090 18.7182   3
  -2   1  25 6.80627 23.8425   3
  -2  -1  23 8.01995 20.5793   3
  -2   1  23-23.1318 17.6360   3
  -2   1  21 30.3223 22.4375   3
  -2  -1  21-18.1064 29.0137   3
  -2  -1  19 295.997 60.0520   3
  -2   1  19 250.994 55.6827   3
  -2  -1  17 23.1792 19.7607   3
  -2   1  17 49.0839 25.5374   3
   2  -1 -17 63.7342 29.7002   3
   2   1 -17 78.2114 32.4296   3
   2  -1 -15 737.760 80.8551   3
  -2   1  15 694.321 80.2413   3
   2   1 -15 799.398 80.5668   3
  -2  -1  15 608.455 72.9637   3
  -2  -1  13 200.756 42.2644   3
   2  -1 -13 144.478 35.6628   3
   2   1 -13 155.238 29.9921   3
  -2   1  13 191.160 42.7475   3
  -2   1  11 1185.41 87.7931   3
  -2  -1  11 1149.28 82.4879   3
   2  -1 -11 1292.96 89.7395   3
   2   1 -11 1208.31 84.9783   3
  -2  -1   9 154.821 27.3575   3
  -2   1   9 126.123 27.2997   3
   2  -1  -9 108.157 23.9838   3
   2   1  -9 128.551 29.2168   3
  -2  -1   7 0.33841 11.1426   3
  -2   1   7 36.7516 19.3081   3
   2   1  -7 0.65914 12.2336   3
   2  -1  -7 6.20914 16.2389   3
  -2   1   5 2673.67 103.908   2
  -2  -1   5 2747.17 105.641   2
   2  -1  -5 2820.36 91.9951   3
  -2  -1   5 2867.38 75.6575   3
   2   1  -5 2703.39 75.9700   3
  -2   1   5 2721.51 89.6995   3
   2  -1  -3 5073.24 133.767   2
  -2   1   3 5137.87 136.455   2
   2   1  -3 4995.14 132.714   2
  -2  -1   3 4910.34 134.364   2
   2  -1  -1 201.541 27.9453   2
  -2  -1   1 160.113 24.0339   2
  -2   1   1 202.150 27.9538   2
   2   1  -1 193.406 27.1902   2
   2  -1   1 2510.92 94.5236   2
  -2  -1  -1 2366.71 90.8716   2
  -2   1  -1 2498.78 93.5396   2
   2   1   1 2537.70 94.1281   2
   2  -1   1 2435.10 85.6552   4
  -2  -1  -1 2562.81 61.9442   3
   2   1   1 2420.84 60.9168   3
   2  -1   3 4715.67 135.875   2
   2   1   3 4757.74 134.134   2
  -2  -1  -3 4720.11 139.042   4
  -2   1  -3 4715.42 131.136   4
   2  -1   3 4502.71 128.221   4
   2   1   3 4640.41 136.778   4
  -2   1  -3 4610.06 120.908   3
  -2  -1  -3 4632.67 112.754   3
   2   1   3 4542.76 111.557   3
   2  -1   5 4210.80 139.529   4
   2   1   5 4226.73 142.585   4
  -2   1  -5 4333.92 139.821   4
  -2  -1  -5 4614.46 145.879   4
   2  -1   5 4213.95 133.465   3
  -2   1  -5 4307.99 136.392   3
  -2  -1  -5 4335.60 130.951   3
   2   1   5 4298.25 131.136   3
  -2   1  -7 378.267 47.5344   3
   2   1   7 356.218 45.8809   3
   2  -1   7 292.820 41.3315   3
   2   1   7 315.411 43.9722   4
  -2   1  -7 308.857 42.6755   4
   2  -1   7 302.304 41.5026   4
  -2  -1  -7 330.791 45.2963   4
  -2  -1  -7 335.127 42.7237   3
   2  -1   9 5.94348 16.9928   3
   2   1   9 26.5253 15.2046   3
  -2   1  -9-16.2143 23.2721   3
   2   1   9 8.94349 16.5377   1
   2  -1   9 29.2879 24.6938   1
  -2  -1  -9 12.4816 18.3775   4
  -2   1  -9 29.2317 21.2499   4
   2   1   9 1.81075 14.2607   4
  -2  -1  -9 9.67781 21.0762   3
   2  -1  11 1337.80 106.147   1
   2   1  11 1212.72 102.797   1
  -2   1 -11 1270.91 99.9639   4
  -2  -1 -11 1508.98 108.496   4
  -2  -1 -11 1444.27 104.987   3
   2  -1  11 1263.67 99.7771   3
  -2   1 -11 1273.31 98.7579   3
   2   1  11 1222.28 100.667   3
   2  -1  13 39.3844 27.5799   3
  -2   1 -13-7.34340 23.2141   3
   2   1  13 45.8692 25.1230   3
   2  -1  13 29.9626 27.1539   1
   2   1  13 46.1393 28.3206   1
  -2   1 -13 18.8571 20.6057   4
  -2  -1 -13 23.2155 22.6848   4
  -2  -1 -13 5.82271 17.7486   3
   2   1  15 1311.34 122.483   1
   2  -1  15 1382.53 125.057   1
  -2   1 -15 1534.29 125.515   4
  -2  -1 -15 1437.35 122.154   4
  -2   1 -15 1531.06 126.412   3
   2  -1  15 1454.52 118.452   3
  -2  -1 -15 1320.02 116.353   3
   2   1  15 1613.69 129.150   3
   2   1  17 64.6916 33.8288   1
   2  -1  17 47.1315 35.4944   1
   2  -1  17-38.1677 29.4285   3
   2   1  17 80.2797 32.8990   3
   2  -1  19 822.442 111.369   1
   2   1  19 891.379 114.249   1
   2  -1  19 902.777 105.513   3
   2   1  19 948.148 115.824   3
   2   1  21 107.886 52.1381   3
   2  -1  21 53.2039 31.0015   3
   2   1  23 96.4629 46.2761   3
   2  -1  23 106.798 43.7495   3
   2  -1  25 31.1537 23.6660   3
   2   1  25 79.4662 51.4524   3
   2  -1  27 86.6964 49.9756   3
   2   1  27 101.315 51.2403   3
   2  -1  29 149.445 72.1565   3
   2   1  29 8.92542 34.3980   3
   2   1  31-15.4554 41.7277   3
   2  -1  31-81.5788 58.8392   3
   2  -1  33-49.6150 49.6679   3
   2   1  33-15.0930 34.4729   3
   2   1  35 23.2666 39.3041   3
   2  -1  35 44.1952 42.5106   3
   2   1  37 51.4875 41.8446   3
   2  -1  37 28.8165 41.6259   3
   2  -1  39 55.7817 56.4460   3
   2   1  39-24.5722 59.8375   3
   2  -1  41-30.8345 33.0991   3
   2   1  41-52.0973 41.8441   3
   2   1  43 74.3152 57.4033   3
   2  -1  43 88.5425 74.3107   3
  -2  -2  44 5.76960 52.6567   3
  -2   2  44 94.5320 51.8372   3
  -2   2  42 80.5011 76.2506   3
  -2  -2  42 17.2400 47.5498   3
  -2  -2  40 184.394 84.6089   3
  -2   2  40 83.0480 55.3336   3
  -2  -2  38 126.734 66.6697   3
  -2   2  38 340.273 114.388   3
  -2  -2  36 115.653 48.8094   3
  -2   2  36 154.039 67.1815   3
  -2  -2  34 100.594 50.4141   3
  -2   2  34 117.311 59.7590   3
  -2   2  32 237.138 71.9632   3
  -2  -2  32 189.386 77.8152   3
  -2  -2  30 844.838 134.260   3
  -2   2  30 816.294 134.012   3
  -2  -2  28 332.478 77.8563   3
  -2   2  28 318.032 83.8404   3
  -2   2  26 572.936 97.2444   3
  -2  -2  26 619.471 103.667   3
  -2  -2  24 475.644 86.4560   3
  -2   2  24 514.993 92.6408   3
  -2   2  22 295.474 68.0423   3
  -2  -2  22 278.636 67.8046   3
  -2  -2  20 285.135 60.5101   3
  -2   2  20 233.993 58.4713   3
  -2  -2  18 1076.22 106.741   3
   2   2 -18 1013.72 102.885   3
   2  -2 -18 977.293 104.032   3
  -2   2  18 1205.41 115.237   3
   2   2 -16 2273.94 145.602   3
  -2  -2  16 1977.46 134.374   3
   2  -2 -16 2210.24 144.321   3
  -2   2  16 2186.78 148.216   3
   2   2 -14 2454.76 136.978   3
  -2  -2  14 2412.58 134.905   3
   2  -2 -14 2319.92 139.812   3
  -2   2  14 2527.19 146.838   3
  -2   2  12 701.258 72.8595   3
   2   2 -12 797.875 73.8000   3
  -2  -2  12 719.025 70.9008   3
   2  -2 -12 739.598 74.5239   3
   2   2 -10 1371.39 85.7963   3
  -2  -2  10 1333.26 85.0887   3
  -2   2  10 1503.17 95.7416   3
   2  -2 -10 1362.39 92.9376   3
   2   2  -8 374.931 40.5560   3
  -2  -2   8 305.431 36.8829   3
   2  -2  -8 356.955 44.5885   3
  -2   2   8 382.225 47.2927   3
  -2   2   6 1945.25 90.4737   3
   2   2  -6 1985.48 76.4793   3
  -2  -2   4 1359.26 73.8312   2
  -2   2   4 1320.44 72.5847   2
   2   2  -4 1441.09 53.4335   5
  -2   2   2 1307.03 68.5809   2
  -2  -2   2 1499.23 73.3311   2
   2   2  -2 1510.21 71.2205   2
   2  -2  -2 1492.74 70.6096   2
  -2   2   2 1504.08 61.8798   5
   2  -2  -2 1404.62 59.8820   5
  -2   2   0 18830.8 252.301   2
   2   2   0 19570.1 253.910   2
  -2  -2   0 19184.0 253.118   2
   2  -2   0 18757.3 251.282   2
   2  -2   0 18835.5 215.921   4
   2   2   0 18749.6 182.227   3
  -2  -2  -2 11668.2 206.081   2
  -2   2  -2 11671.8 208.064   2
   2  -2   2 11901.2 209.175   2
   2   2   2 11916.7 209.144   2
   2  -2   2 11742.0 189.546   4
  -2   2  -2 11950.3 190.099   4
   2   2   2 11581.2 217.960   4
   2   2   2 11629.0 174.874   3
  -2  -2  -2 11567.7 173.550   3
   2  -2   4 5119.05 141.095   4
  -2  -2  -4 5082.88 153.444   4
   2   2   4 4696.52 146.295   4
  -2   2  -4 5086.37 141.770   4
  -2  -2  -4 4866.71 135.244   3
   2   2   4 4992.62 135.974   3
  -2   2  -6 93.6802 25.2080   3
  -2   2  -6 143.153 27.9057   4
   2   2   6 163.292 34.4430   4
  -2  -2  -6 81.0188 22.5635   4
  -2  -2  -6 116.653 28.6933   3
   2   2   6 60.9897 20.6311   3
   2  -2   8 1814.68 111.190   1
   2   2   8 1714.51 109.223   1
  -2   2  -8 1819.99 104.995   4
  -2  -2  -8 1971.51 111.290   4
   2   2   8 1789.86 106.741   4
  -2  -2  -8 1887.24 104.786   3
   2   2   8 1815.59 104.512   3
  -2   2  -8 1921.36 110.831   3
   2   2  10 2103.65 127.755   1
   2  -2  10 2106.78 127.646   1
  -2   2 -10 2173.75 124.524   4
  -2  -2 -10 2167.91 125.569   4
   2   2  10 2057.21 124.424   4
   2  -2  10 2145.61 124.321   3
  -2  -2 -10 2046.28 122.913   3
   2   2  10 2184.67 125.859   3
  -2   2 -10 2181.74 125.539   3
   2   2  12 1616.66 119.467   1
   2  -2  12 1551.53 118.667   1
  -2   2 -12 1601.62 116.813   4
  -2  -2 -12 1833.48 123.172   4
   2   2  12 1377.52 112.428   3
   2  -2  12 1509.03 116.416   3
  -2   2 -12 1744.57 124.542   3
  -2  -2 -12 1572.54 116.630   3
   2  -2  14 1601.72 127.848   1
   2   2  14 1505.32 126.687   1
  -2   2 -14 1543.26 122.441   4
  -2  -2 -14 1455.34 117.996   4
  -2   2 -14 1664.16 129.023   3
   2  -2  14 1669.71 127.038   3
  -2  -2 -14 1539.98 124.290   3
   2   2  14 1450.45 124.016   3
   2   2  16 711.570 93.1318   1
   2  -2  16 669.213 90.3791   1
   2  -2  16 697.519 87.1528   3
   2   2  16 710.157 89.5270   3
   2  -2  18 206.180 55.0655   1
   2   2  18 284.879 64.9936   1
   2  -2  18 208.142 56.7779   3
   2   2  18 166.291 48.5929   3
   2   2  20 37.6341 29.4101   3
   2  -2  20 87.9805 44.2433   3
   2  -2  22 762.798 112.437   3
   2   2  22 948.486 120.578   3
   2   2  24 502.242 90.4257   3
   2  -2  24 527.550 95.2189   3
   2  -2  26 370.296 81.4741   3
   2   2  26 529.548 101.180   3
   2  -2  28 424.960 94.3398   3
   2   2  28 356.010 89.7774   3
   2  -2  30 211.091 70.2886   3
   2   2  30 221.124 71.5902   3
   2   2  32 113.508 54.7486   3
   2  -2  32 157.021 65.8837   3
   2   2  34 70.0536 37.2331   3
   2  -2  34 198.094 65.2554   3
   2  -2  36 120.162 44.3534   3
   2   2  36 110.547 57.6226   3
   2  -2  38 69.6077 39.7786   3
   2   2  38 129.344 74.5268   3
   2  -2  40 51.2594 46.7443   3
   2   2  40 205.294 91.6924   3
   2  -2  42 219.401 95.7662   3
   2   2  42 26.3091 46.0061   3
  -2   3  45 103.696 61.3882   3
  -2   3  43 21.5406 35.8088   3
  -2  -3  41 117.898 77.8012   3
  -2   3  41 131.050 96.8709   3
  -2  -3  39 59.4959 67.2361   3
  -2   3  39 59.2784 65.4069   3
  -2   3  37 26.0027 50.6234   3
  -2  -3  37 135.281 78.9253   3
  -2   3  35 106.569 57.4657   3
  -2  -3  35 37.9061 44.8603   3
  -2  -3  33 61.8582 37.6279   3
  -2   3  33 38.8546 34.3899   3
  -2   3  31 527.141 114.087   3
  -2  -3  31 657.766 120.743   3
  -2  -3  29 520.243 106.623   3
  -2   3  29 461.854 95.4665   3
  -2  -3  27 60.2441 24.7320   3
  -2   3  27 256.831 74.4925   3
  -2   3  25 298.926 72.6629   3
  -2  -3  25 355.716 73.8466   3
  -2  -3  23-11.4083 21.3122   3
  -2   3  23 19.5500 29.6905   3
  -2  -3  21 39.8614 29.8816   3
  -2   3  21-5.65476 25.1229   3
  -2  -3  19 5.47522 21.2042   3
  -2   3  19-33.7145 21.6839   3
   2   3 -17 1353.29 117.238   3
  -2   3  17 1349.68 123.898   3
   2  -3 -17 1160.75 112.569   3
  -2  -3  17 1236.35 111.855   3
  -2  -3  15 1124.03 97.8144   3
   2  -3 -15 1235.55 109.624   3
  -2   3  15 1222.53 110.144   3
   2   3 -15 1363.99 109.681   3
  -2  -3  13 102.356 28.6713   3
   2   3 -13 131.560 33.6558   3
   2  -3 -13 118.829 34.0689   3
  -2   3  13 135.326 42.2238   3
   2   3 -11 23.8387 25.2578   3
  -2   3  11 41.7922 24.4504   3
   2  -3 -11 8.20081 20.5243   3
   2   3  -9 47.7626 18.3731   3
  -2   3   9 39.5264 21.6231   3
  -2  -3   7 2993.56 106.034   5
   2   3  -7 3096.97 111.080   3
  -2   3   7 2927.37 127.775   3
  -2  -3   5 291.843 32.5524   5
  -2  -3   5 358.979 40.0172   2
  -2   3   5 322.475 39.1736   2
   2   3  -3 76.9141 20.1769   5
  -2   3   3 84.1084 19.7089   5
   2   3  -3 115.410 23.8103   2
   2  -3  -3 79.6919 18.6619   2
  -2   3   3 62.9825 17.9489   2
  -2  -3   3 77.2227 20.5989   2
  -2   3   1 455.466 41.2040   2
   2   3  -1 469.554 39.7250   2
  -2  -3   1 519.925 43.7329   2
   2  -3  -1 448.839 39.6951   2
   2  -3  -1 503.330 44.6649   5
  -2   3   1 516.219 45.4274   5
  -2   3  -1 404.752 38.5239   2
  -2  -3  -1 404.555 38.0213   2
   2  -3   1 427.355 38.7671   2
   2   3   1 421.180 39.5072   2
  -2   3  -1 401.551 31.3742   4
   2  -3   1 441.599 33.3909   4
   2  -3   3 30.8900 18.5002   2
   2   3   3 35.5180 17.8258   2
  -2   3  -3 48.7426 16.3623   4
   2  -3   3 38.3989 16.6428   4
   2   3   3 0.50686 13.7886   3
   2   3   3 7.81520 16.1802   4
  -2  -3  -5 2282.24 109.370   4
  -2   3  -5 2347.89 102.623   4
   2   3   5 2248.81 108.114   4
   2   3   5 2346.28 107.664   3
  -2  -3  -5 2280.61 104.176   3
  -2  -3  -7 90.3450 26.9497   4
   2   3   7 80.7538 26.5868   4
  -2   3  -7 59.7262 17.9373   4
   2   3   7 60.9055 24.2719   3
  -2  -3  -7 96.0359 31.5469   3
  -2   3  -9 20.3763 18.6102   3
   2  -3   9 19.9212 20.8406   1
   2   3   9 25.5986 20.2549   1
  -2   3  -9 20.2202 11.1312   4
   2   3   9-24.9259 22.4563   4
  -2  -3  -9 15.8898 16.8409   4
  -2  -3  -9-4.58750 17.2239   3
   2   3   9 49.1625 21.4740   3
  -2   3 -11 60.6191 30.3793   3
   2  -3  11 94.8369 31.5195   1
   2   3  11 30.3267 19.5611   1
   2   3  11 8.89284 20.5425   4
  -2  -3 -11 21.6962 16.4135   4
   2   3  11-0.70279 26.2807   3
  -2  -3 -11 55.1423 29.2517   3
  -2   3 -13-14.2055 19.7366   3
   2  -3  13-24.7665 21.9384   1
   2   3  13-15.8523 17.3440   1
  -2  -3 -13 9.51475 20.7887   4
  -2  -3 -13-15.2488 20.0949   3
   2   3  13 10.7408 18.7230   3
   2   3  15 1261.52 119.873   1
   2  -3  15 1224.34 118.546   1
  -2  -3 -15 1301.94 115.054   4
  -2  -3 -15 1271.34 117.782   3
   2   3  15 1317.11 120.078   3
   2  -3  17 92.1118 37.0492   1
   2   3  17 36.6005 28.3139   1
   2  -3  17 33.7175 29.4400   3
   2   3  17 65.6335 28.1034   3
   2   3  19 20.1214 27.2068   1
   2  -3  19 52.3500 35.3499   1
   2  -3  19 50.8174 34.8217   3
   2   3  19-15.9643 27.4584   3
   2   3  21 69.8927 30.4343   3
   2  -3  21 183.174 67.9919   3
   2  -3  23 149.766 58.0810   3
   2   3  23 55.5699 25.2746   3
   2   3  25 51.0254 29.4513   3
   2  -3  25-8.05399 37.2843   3
   2   3  27 178.487 65.0338   3
   2  -3  27 374.008 92.0028   3
   2   3  29 122.045 67.3768   3
   2  -3  29-23.5549 36.3598   3
   2  -3  31-9.95265 28.0978   3
   2   3  31 131.647 70.9671   3
   2  -3  33 52.2764 50.4178   3
   2   3  33 60.0713 44.2871   3
   2  -3  35 83.9947 80.1287   3
   2   3  35 9.52432 52.9977   3
   2  -3  37 55.9509 35.0421   3
   2   3  37 9.28241 28.9051   3
   2   3  39 128.290 79.5762   3
   2   3  41 65.2395 72.2302   3
   2   3  43 27.6309 49.6709   3
  -2   4  44 244.770 108.190   3
  -2   4  42 97.2380 58.5401   3
  -2   4  40 162.169 79.6806   3
  -2   4  38 337.287 105.679   3
  -2   4  36 136.963 67.7209   3
  -2  -4  34 372.109 98.5591   3
  -2   4  34 310.374 89.7231   3
  -2   4  32 313.581 102.619   3
  -2  -4  32 250.903 87.1408   3
  -2  -4  30 110.877 49.9222   3
  -2   4  30 84.2292 49.0992   3
  -2  -4  28 635.919 109.962   3
  -2   4  28 569.797 112.137   3
  -2  -4  26 613.601 104.724   3
  -2   4  26 502.963 97.2347   3
  -2  -4  24 530.385 90.3135   3
  -2   4  24 461.138 88.7487   3
  -2  -4  22 1014.31 117.924   3
  -2   4  22 997.469 124.719   3
  -2   4  20 1496.61 145.985   3
  -2   4  18 1138.94 122.046   3
   2   4 -16 2581.44 157.287   3
   2  -4 -16 2294.80 157.114   3
  -2   4  16 2522.47 168.129   3
   2  -4 -14 3004.00 168.641   3
   2   4 -14 3097.97 161.273   3
  -2   4  14 3035.94 169.441   3
   2   4 -12 7752.88 235.799   3
   2  -4 -12 7383.97 255.965   3
  -2   4  12 7311.86 251.371   3
  -2   4  10 1987.29 124.254   3
   2   4 -10 2280.20 117.493   3
  -2  -4   8 818.640 63.1215   5
  -2   4   8 746.840 72.0385   3
  -2  -4   6 780.648 60.4142   2
  -2   4   6 789.093 60.3250   2
  -2  -4   6 916.202 63.7129   5
  -2  -4   4 2885.88 104.163   2
  -2   4   4 2735.25 104.002   2
   2   4  -4 2782.54 109.424   5
  -2   4   4 2921.15 119.985   5
   2  -4  -2 5629.32 138.032   2
  -2  -4   2 5626.02 138.167   2
   2   4  -2 5700.25 138.347   2
  -2   4   2 5565.82 137.475   2
  -2   4   2 5716.35 166.059   5
  -2  -4   0 1651.47 74.3448   2
   2  -4   0 1904.04 78.2564   2
  -2   4   0 1680.76 76.3029   2
   2   4   0 1666.59 74.1173   2
   2  -4   0 1720.81 93.6132   5
   2  -4   0 1727.37 58.5755   4
   2   4   2 11.3839 11.4664   2
   2  -4   2 24.5989 12.9723   2
   2  -4   2 7.45100 14.2160   5
  -2   4  -2 20.4780 11.9486   4
  -2   4  -4 2482.77 97.5060   4
   2   4   4 2220.68 106.746   4
   2   4   4 2361.95 110.334   3
   2   4   6 2094.96 110.904   4
  -2   4  -6 2135.49 102.861   4
  -2  -4  -6 2158.09 111.370   4
  -2  -4  -6 2070.57 114.307   3
   2   4   6 1965.23 110.378   3
   2   4   8 3232.86 146.691   1
   2  -4   8 3327.44 147.245   1
   2   4   8 3292.39 147.407   4
  -2  -4  -8 3398.32 148.155   4
  -2   4  -8 3468.10 146.942   4
   2   4   8 3336.68 157.941   3
  -2  -4  -8 3411.48 154.773   3
   2  -4  10 4974.73 196.134   1
   2   4  10 5306.26 202.799   1
  -2  -4 -10 5109.90 192.996   4
   2   4  10 5088.46 194.816   4
   2   4  10 5262.25 207.740   3
  -2  -4 -10 5055.69 202.558   3
  -2   4 -10 5281.67 213.874   3
   2  -4  12 2337.83 146.897   1
   2   4  12 2411.34 148.428   1
  -2  -4 -12 2309.84 139.540   4
   2   4  12 2114.30 136.821   4
  -2   4 -12 2464.44 155.249   3
   2   4  12 2283.00 149.386   3
  -2  -4 -12 2366.74 146.049   3
   2   4  14 1241.11 116.074   1
   2  -4  14 1462.06 124.827   1
  -2  -4 -14 1425.28 116.321   4
   2   4  14 1522.75 126.354   3
  -2   4 -14 1418.16 123.831   3
  -2  -4 -14 1447.11 123.424   3
   2   4  16 2339.54 168.523   1
   2  -4  16 2607.81 176.763   1
   2   4  16 2523.31 178.086   3
   2  -4  18 1168.77 129.252   1
   2   4  18 1442.68 140.791   1
   2   4  18 1372.93 135.232   3
   2   4  20 1113.69 129.207   3
   2   4  22 393.841 84.5786   3
   2   4  24 704.934 112.370   3
   2   4  26 471.966 95.8555   3
   2   4  28 305.812 86.7233   3
   2   4  30 96.4249 43.5485   3
   2   4  32 185.119 71.3998   3
   2   4  34 281.001 91.2968   3
   2   4  36 508.155 119.799   3
   2   4  38 107.575 69.5705   3
   2   4  40 131.540 86.5415   3
   2   4  42 102.169 76.2691   3
  -2   5  43-43.6404 68.5010   3
  -2   5  41 21.0101 59.6869   3
  -2   5  39 142.588 79.4721   3
  -2   5  37-20.9229 35.0789   3
  -2   5  35 98.0016 62.6724   3
  -2   5  33 148.268 65.6741   3
  -2   5  31 128.075 62.6194   3
  -2   5  29 139.564 58.2465   3
  -2   5  27 216.453 73.3454   3
  -2   5  25 197.668 57.9862   3
  -2   5  23-31.7257 41.5103   3
  -2   5  21 222.118 59.8668   3
  -2   5  19 23.2281 22.1167   3
   2   5 -17 173.839 45.3123   3
  -2   5  17 177.438 54.2955   3
   2   5 -15 78.0279 25.6739   3
  -2   5  15 15.9886 21.8944   3
   2   5 -13 1398.54 110.453   3
  -2   5  13 1324.04 116.825   3
   2   5 -11 64.1293 24.2874   3
  -2   5  11 91.1067 28.3526   3
  -2  -5   9-9.27631 18.2184   5
  -2   5   9-20.2990 23.4207   3
  -2  -5   7 309.259 45.4899   5
   2   5  -5-8.10577 11.6905   5
  -2  -5   5 15.1137 12.6084   2
  -2   5   5 24.3010 13.9789   2
  -2  -5   3 3571.62 113.953   2
  -2   5   3 3528.35 113.574   2
   2   5  -3 3680.28 113.045   2
   2  -5  -3 3484.91 111.493   2
  -2   5   3 3687.77 149.177   5
   2   5  -3 3668.05 138.454   5
  -2   5   1 696.480 49.5725   2
   2   5  -1 693.534 47.3637   2
  -2  -5   1 679.042 47.4185   2
   2  -5  -1 676.971 47.9192   2
  -2   5   1 683.160 66.4044   5
   2  -5  -1 773.916 67.4643   5
  -2  -5  -1 2536.60 94.9967   2
   2  -5   1 2636.65 96.5381   2
  -2   5  -1 2740.81 98.4217   2
   2   5   1 2913.02 99.6516   2
  -2   5  -1 2820.79 77.3202   4
   2  -5   1 2816.10 135.198   5
   2   5   3 876.333 59.1131   2
   2  -5   3 852.682 60.5900   2
  -2   5  -3 879.797 54.6098   4
   2  -5   3 946.097 80.4748   5
   2   5   3 893.955 67.7500   4
  -2   5  -5 152.852 27.0005   4
   2   5   5 183.182 31.2864   4
   2   5   5 142.589 31.7616   3
   2  -5   7 220.142 39.2047   1
   2   5   7 155.780 32.6564   1
   2   5   7 254.409 49.3421   4
  -2   5  -7 138.158 30.5232   4
   2   5   7 146.051 33.4909   3
  -2  -5  -7 133.965 31.0119   4
   2  -5   9 2165.59 125.606   1
   2   5   9 2125.97 123.257   1
  -2  -5  -9 2216.44 125.302   4
   2   5   9 2127.12 124.807   4
   2   5   9 1997.72 132.166   3
  -2  -5  -9 2176.29 136.011   3
  -2   5 -11-14.3107 28.5508   3
   2  -5  11-31.1972 25.3370   1
   2   5  11 33.4907 25.5585   1
  -2  -5 -11-31.8511 26.2760   4
   2   5  11-41.9841 25.6789   4
   2   5  11 9.98218 19.7360   3
  -2  -5 -11 40.2043 33.4367   3
   2  -5  13 503.607 69.1957   1
   2   5  13 520.236 72.6953   1
  -2  -5 -13 576.750 73.5662   4
  -2  -5 -13 492.323 72.5441   3
   2   5  13 550.307 76.9359   3
   2  -5  15 259.260 58.5221   1
   2   5  15 335.372 65.5818   1
  -2  -5 -15 366.894 63.3743   4
   2   5  15 268.886 55.6024   3
   2  -5  17 29.9347 32.6459   1
   2   5  17 36.3880 26.1680   1
   2   5  17 44.6935 28.4856   3
   2   5  19 10.7192 22.2112   3
   2   5  21 264.062 65.9428   3
   2   5  23 85.6856 43.5268   3
   2   5  25 242.563 75.5560   3
   2   5  27 88.3584 42.6107   3
   2   5  29 30.4213 46.7049   3
   2   5  31-74.4284 62.5921   3
   2   5  33-23.7367 38.4456   3
   2   5  35 41.9859 63.1038   3
   2   5  37 123.200 67.0071   3
   2   5  39 100.713 79.4284   3
   2   5  41-72.2422 54.3966   3
  -2   6  42-33.9886 39.2259   3
  -2   6  40 131.915 75.5607   3
  -2   6  38 88.8506 60.1181   3
  -2   6  36 193.257 80.1347   3
  -2   6  34 231.944 93.8874   3
  -2   6  32 167.726 73.4545   3
  -2   6  30 601.821 116.546   3
  -2   6  28 192.708 81.8198   3
  -2   6  26 44.4659 32.8369   3
  -2   6  24 888.516 124.576   3
  -2   6  22 108.228 47.2741   3
  -2   6  20 1096.05 129.968   3
  -2   6  18 1368.59 138.324   3
   2   6 -16 1116.26 110.491   3
  -2   6  16 1091.90 119.739   3
  -2   6  14 2894.30 180.998   3
   2   6 -14 2959.68 168.334   3
   2   6 -12 124.879 36.2743   3
  -2  -6  12 62.0171 28.1731   5
  -2   6  12 32.1841 20.7823   3
  -2  -6  10 2766.75 144.867   5
  -2   6  10 2773.42 163.987   3
  -2  -6   8 3192.85 151.607   5
  -2   6   6 1198.91 74.1292   2
  -2  -6   6 1263.42 74.7404   2
  -2  -6   6 1131.09 88.4374   5
   2   6  -6 1369.42 98.0242   5
  -2   6   4 6838.47 162.838   2
  -2  -6   4 6741.22 160.035   2
   2   6  -4 6823.23 209.277   5
  -2   6   4 6752.46 217.858   5
   2  -6  -2 505.218 41.1195   2
  -2  -6   2 536.563 42.5494   2
   2   6  -2 453.372 36.0327   2
  -2   6   2 477.863 41.3245   2
   2   6  -2 456.320 50.7047   5
  -2   6   2 544.330 65.4375   5
  -2   6   0 2106.69 84.6909   2
   2  -6   0 2208.51 85.6420   2
  -2  -6   0 2113.00 83.0790   2
   2   6   0 2350.67 87.3211   2
  -2   6   0 2091.45 125.620   5
   2  -6   0 2091.71 122.560   5
   2   6   2 7867.95 167.792   2
   2  -6   2 7424.00 164.473   2
   2  -6   2 7654.18 240.158   5
  -2   6  -2 7499.52 141.078   4
   2   6   4 1859.28 87.6689   2
   2  -6   4 1898.41 88.3958   2
   2   6   4 1910.94 104.814   4
  -2   6  -4 1890.08 86.2312   4
   2  -6   4 1927.41 127.256   5
   2   6   6 5132.32 169.531   1
   2  -6   6 5074.31 166.757   1
   2   6   6 4916.69 174.699   4
   2   6   6 4865.46 196.041   3
   2   6   8 3060.61 144.086   1
   2  -6   8 3170.42 144.495   1
  -2  -6  -8 3335.08 151.186   4
   2   6   8 2980.17 144.323   4
   2   6   8 2981.63 159.909   3
   2   6  10 1532.43 109.922   1
   2  -6  10 1383.50 105.541   1
  -2  -6 -10 1475.99 105.892   4
   2   6  10 1463.65 106.669   4
   2   6  10 1374.61 117.346   3
   2  -6  12 4048.01 194.575   1
   2   6  12 4401.13 202.562   1
   2   6  12 4308.58 194.976   4
  -2  -6 -12 4364.33 192.517   4
   2   6  12 4153.18 212.867   3
  -2  -6 -12 4011.32 209.681   3
   2   6  14 2073.39 150.302   1
   2  -6  14 2134.78 148.385   1
  -2  -6 -14 2321.34 149.532   4
   2   6  14 2119.05 159.772   3
   2   6  16 2080.03 162.850   1
   2  -6  16 2403.14 172.220   1
   2   6  16 2204.98 171.495   3
   2   6  18 1082.91 125.853   3
   2   6  20 852.067 118.555   3
   2   6  22 1254.09 148.908   3
   2   6  24 481.565 100.091   3
   2   6  26 759.584 130.529   3
   2   6  28 354.566 93.3744   3
   2   6  30 182.975 73.2111   3
   2   6  32 459.989 126.685   3
   2   6  34 241.716 93.8469   3
   2   6  36 185.398 100.480   3
   2   6  38 292.750 118.098   3
   2   6  40 154.824 72.0070   3
  -2   7  43 20.8599 54.8793   3
  -2   7  41-3.52194 44.0899   3
  -2   7  39 15.5924 60.5445   3
  -2   7  37 95.2253 68.8384   3
  -2   7  35 48.9609 64.4657   3
  -2   7  33 99.4204 71.1253   3
  -2   7  31-47.6082 55.0355   3
  -2   7  29 10.5777 41.9438   3
  -2   7  27-4.48134 34.1816   3
  -2   7  25-12.9380 44.8446   3
  -2   7  23 46.1719 50.1667   3
  -2   7  21 19.1836 24.4547   3
  -2   7  19 63.4163 38.8140   3
  -2   7  17 43.6856 31.2127   3
  -2  -7  15-0.30302 20.5084   5
  -2   7  15 4.24673 19.1350   3
  -2  -7  13 425.112 64.8947   5
  -2   7  13 418.597 71.4050   3
  -2  -7  11 6.53260 15.9752   5
  -2   7  11 27.4148 17.4498   3
  -2  -7   9 32.2585 19.8753   5
  -2  -7   7 22.4092 20.7674   5
  -2   7   7 12.6755 11.9466   2
  -2  -7   7 5.85151 9.91560   2
  -2   7   5 13.3805 17.2809   5
   2   7  -5 41.5270 20.8226   5
  -2   7   5 64.9846 17.9634   2
  -2  -7   5 53.4174 15.1769   2
  -2   7   3 2256.11 90.8923   2
  -2  -7   3 2487.13 91.2214   2
   2   7  -3 2354.56 133.897   5
  -2   7   3 2434.91 141.795   5
  -2  -7   1 547.820 42.7969   2
   2  -7  -1 566.999 42.5411   2
  -2   7   1 588.527 45.7302   2
   2   7  -1 616.196 43.9533   2
  -2   7   1 515.657 65.3766   5
   2  -7   1-13.3309 12.2335   2
   2   7   1 13.4751 11.0943   2
  -2   7  -1 9.08084 7.35925   4
  -2   7  -1-8.63441 22.3302   5
   2  -7   1 53.9891 28.5200   5
   2   7   3 208.524 29.9757   2
   2  -7   3 208.651 30.2630   2
  -2   7  -3 179.558 26.2643   4
   2  -7   3 192.691 42.0647   5
   2   7   3 273.145 44.3529   4
   2   7   5 3.06335 11.5973   2
   2  -7   5 1.91991 12.7572   2
   2   7   5 3.95392 13.0844   1
   2  -7   5 10.5372 16.4008   5
   2   7   5 16.9144 18.6650   4
   2   7   5 9.97522 20.5032   3
   2   7   7 46.8134 27.3735   1
   2  -7   7 19.7491 17.3409   1
   2  -7   7 11.1917 19.5875   5
   2   7   7-55.1727 31.1057   4
   2   7   7-3.73679 17.4934   3
   2   7   9-3.45810 12.9564   1
   2  -7   9 2.07645 12.4657   1
   2   7   9-2.19341 24.3285   4
   2   7   9 25.0804 24.2409   3
  -2  -7  -9 3.09972 18.3462   4
   2  -7  11 666.532 76.5846   1
   2   7  11 672.857 76.4710   1
  -2  -7 -11 622.848 73.0598   4
   2   7  11 749.250 81.2326   4
   2   7  11 587.119 82.3283   3
   2  -7  13 1353.72 116.657   1
   2   7  13 1477.77 121.227   1
  -2  -7 -13 1476.19 116.336   4
   2   7  13 1333.05 114.786   4
   2   7  13 1397.49 127.631   3
   2   7  15 426.352 72.2947   1
   2  -7  15 353.985 65.8400   1
  -2  -7 -15 370.542 61.6389   4
   2   7  15 351.110 71.2753   3
   2   7  17 315.417 68.7303   3
   2   7  19 10.4038 27.3301   3
   2   7  21 52.6041 48.8163   3
   2   7  23 67.9940 45.7923   3
   2   7  25-14.9103 32.4056   3
   2   7  27 194.319 81.2842   3
   2   7  29 155.730 69.5080   3
   2   7  31-0.08306 32.0408   3
   2   7  33 143.698 75.8882   3
   2   7  35 67.8517 60.6524   3
   2   7  37 85.6880 68.9241   3
   2   7  39 142.002 93.1185   3
   2   7  41 101.763 91.9764   3
  -2   8  42 57.0807 50.2649   3
  -2   8  40 55.1417 41.0756   3
  -2   8  38 156.164 83.7139   3
  -2   8  36 44.2267 43.3070   3
  -2   8  34 67.5062 62.5286   3
  -2   8  32 179.500 72.9055   3
  -2   8  30 62.4376 63.4265   3
  -2   8  28 222.243 75.7711   3
  -2   8  26 205.407 72.9937   3
  -2   8  24 219.413 64.5176   3
  -2   8  22 111.809 53.8944   3
  -2   8  20 199.190 63.1455   3
  -2   8  18 502.937 91.1389   3
  -2   8  16 538.501 88.0124   3
  -2   8  14 489.166 81.1789   3
  -2  -8  12 1241.77 114.119   5
   2  -8 -12 1077.72 73.8409   4
  -2   8  12 1079.84 119.776   3
   2  -8 -10 152.927 24.3533   4
  -2  -8  10 156.953 39.5558   5
  -2   8   8 1668.61 94.8154   2
  -2  -8   8 1829.51 97.1381   2
  -2  -8   8 1900.13 131.793   5
   2  -8  -8 1810.76 62.6499   4
  -2   8   6 591.909 51.9345   2
  -2  -8   6 538.023 49.2767   2
  -2   8   6 535.649 73.7708   5
   2   8  -6 565.858 75.4965   5
  -2  -8   4 812.302 55.0632   2
  -2   8   4 815.428 54.4587   2
  -2   8   4 677.617 81.1427   5
   2   8  -4 701.564 80.3843   5
  -2  -8   2 651.629 46.1677   2
  -2   8   2 626.176 47.1575   2
   2   8  -2 606.068 73.7381   5
  -2   8   2 579.480 76.8254   5
   2  -8   0 5324.85 126.876   2
   2   8   0 5299.32 125.625   2
  -2   8   0 5072.27 220.599   5
   2  -8   2 1764.05 77.9861   2
   2   8   2 1775.68 77.4213   2
   2  -8   2 1831.31 134.242   5
  -2   8  -2 1869.61 68.9807   4
   2   8   4 2345.46 98.1669   2
   2  -8   4 2306.60 98.3816   2
[truncated: 813,608 more chars]
