# Supplementary material for: Syntheses and structures of two coordination polymers formed by Ni(cyclam)2+ cations and sulfate anions
Source: Acta Crystallogr E Crystallogr Commun. 2025 Jan 3;81(Pt 2):90–5. doi: 10.1107/S2056989024012337 (PMC11799785; doi:10.1107/S2056989024012337)
Supplement: Supplementary file 2 [file e-81-00090-Isup2.hkl]

#
# h,k,l, Fc-squared, Fo-squared, sigma(Fo-squared), status flag
#
data_I
_shelx_title ' shi_6070_yala_autored_b.res in P-1'
_shelx_refln_list_code          4
_shelx_F_calc_maximum      181.82
_exptl_crystal_F_000       376.00
_reflns_d_resolution_high  0.8001

loop_
 _space_group_symop_operation_xyz
 'x, y, z'
 '-x, -y, -z'

_cell_length_a     7.9935
_cell_length_b     8.3181
_cell_length_c    12.1998
_cell_angle_alpha 108.308
_cell_angle_beta  102.767
_cell_angle_gamma  99.145

_shelx_F_squared_multiplier     1.000

loop_
 _refln_index_h
 _refln_index_k
 _refln_index_l
 _refln_F_squared_calc
 _refln_F_squared_meas
 _refln_F_squared_sigma
 _refln_observed_status
   1   0   0        172.35        164.74         7.66 o
   2   0   0       1594.89       1568.28        18.35 o
   3   0   0         46.37         45.71         3.64 o
   4   0   0       2331.53       2293.82        29.16 o
   5   0   0         62.20         69.33         5.68 o
   6   0   0         50.77         51.12         5.10 o
   7   0   0          0.20         -0.10         6.57 o
   8   0   0        658.39        602.02        65.96 o
   9   0   0          0.17         -2.04         6.48 o
  -9   1   0         43.73         44.69        20.04 o
  -8   1   0        572.89        556.94        62.72 o
  -7   1   0         64.17         57.57        16.14 o
  -6   1   0         66.55         71.44        13.55 o
  -5   1   0         26.92         26.47         4.92 o
  -4   1   0       4062.32       4026.66        64.08 o
  -3   1   0        195.19        195.41         9.38 o
  -2   1   0       1134.56       1115.35        17.47 o
  -1   1   0        116.59        107.28         4.07 o
   0   1   0      18814.63      17267.18       226.59 o
   1   1   0        244.43        237.48         7.84 o
   2   1   0        380.11        411.31        13.81 o
   3   1   0         30.76         31.57         5.20 o
   4   1   0       4506.47       4437.29       120.07 o
   5   1   0        157.80        169.93        20.17 o
   6   1   0         15.43         10.15         5.28 o
   7   1   0          2.90          3.10        17.18 o
   8   1   0        614.95        690.87        72.31 o
   9   1   0          3.74          2.96         6.54 o
  -9   2   0         27.48         13.31         9.23 o
  -8   2   0        952.69       1025.27        50.05 o
  -7   2   0          0.09         -0.77        20.00 o
  -6   2   0        137.80        128.61        18.33 o
  -5   2   0         42.67         44.20         6.93 o
  -4   2   0       1917.63       1855.01        39.99 o
  -3   2   0         10.32         11.28         1.89 o
  -2   2   0        120.60        115.30         4.28 o
  -1   2   0          0.01          1.97         1.23 o
   0   2   0       2735.01       2744.11        31.29 o
   1   2   0        154.57        164.97         6.01 o
   2   2   0        323.46        318.22        11.65 o
   3   2   0        478.39        509.36        20.36 o
   4   2   0       3265.65       3195.91       114.68 o
   5   2   0        173.03        155.78        17.82 o
   6   2   0          7.15         -0.45         4.35 o
   7   2   0        252.58        250.73        33.49 o
   8   2   0        560.70        566.33        55.62 o
  -9   3   0          0.35         -5.31        11.43 o
  -8   3   0       1137.96       1237.19        58.96 o
  -7   3   0          2.72          0.57         8.50 o
  -6   3   0        291.13        271.10        23.45 o
  -5   3   0        208.35        196.52        13.36 o
  -4   3   0        158.71        135.73        24.74 o
  -3   3   0          6.45          8.08         1.53 o
  -2   3   0       2350.13       2374.50        20.07 o
  -1   3   0        442.27        459.33        10.55 o
   0   3   0       6367.09       6299.85        58.49 o
   1   3   0         47.53         58.75         4.43 o
   2   3   0         62.65         49.35         4.55 o
   3   3   0        519.54        527.13        23.48 o
   4   3   0       2791.41       2937.22        59.66 o
   5   3   0         51.67         53.27        12.29 o
   6   3   0         21.19         25.75        10.77 o
   7   3   0         83.82         67.62        15.39 o
   8   3   0        366.45        401.60        31.59 o
  -9   4   0         17.96         36.52        24.66 o
  -8   4   0        555.01        540.40        41.04 o
  -7   4   0         59.68         63.47        16.87 o
  -6   4   0        810.75        795.35        44.41 o
  -5   4   0         88.80         97.43         8.54 o
  -4   4   0        882.70        864.65        23.12 o
  -3   4   0         85.77         89.04         6.57 o
  -2   4   0       1247.91       1280.45        27.50 o
  -1   4   0         39.28         39.12         3.90 o
   0   4   0       2446.68       2449.70        32.80 o
   1   4   0          0.02          7.63         2.89 o
   2   4   0       1720.08       1712.57        48.22 o
   3   4   0          1.38          2.48         3.90 o
   4   4   0       2091.14       2055.62        70.13 o
   5   4   0         32.76         43.31        10.00 o
   6   4   0          1.82         -3.06         8.36 o
   7   4   0         13.80          9.51        12.48 o
  -9   5   0         68.92         67.65        16.27 o
  -8   5   0        370.32        412.56        56.38 o
  -7   5   0        102.69        127.74        20.26 o
  -6   5   0        843.05        828.91        48.23 o
  -5   5   0        663.77        652.28        33.51 o
  -4   5   0        944.48        997.68        28.40 o
  -3   5   0          6.52          3.40         1.70 o
  -2   5   0         22.60         17.83         4.72 o
  -1   5   0          2.06          8.02         3.12 o
   0   5   0       1731.36       1692.63        44.18 o
   1   5   0         78.29         76.41         8.02 o
   2   5   0        185.25        197.36        14.77 o
   3   5   0          5.49          7.34         4.26 o
   4   5   0       1247.33       1254.87        75.90 o
   5   5   0        140.16        153.77        22.32 o
   6   5   0         67.25        188.42       129.63 o
  -8   6   0        280.45        290.82        33.72 o
  -7   6   0         58.21         41.49        13.62 o
  -6   6   0        222.40        224.08        27.49 o
  -5   6   0        147.50        120.70        15.08 o
  -4   6   0        677.39        681.41        27.24 o
  -3   6   0        147.87        132.84         9.28 o
  -2   6   0        366.55        329.93        26.31 o
  -1   6   0         52.53         45.77        10.12 o
   0   6   0        237.00        231.98        18.08 o
   1   6   0         76.00         73.57        10.76 o
   2   6   0         10.23          2.53         5.63 o
   3   6   0         84.43        102.29        18.86 o
   4   6   0        776.69        802.88        51.43 o
   5   6   0         13.25         19.47         8.85 o
   6   6   0        120.14        143.53        24.59 o
  -8   7   0        422.01        480.46        46.07 o
  -7   7   0        141.73        133.16        22.67 o
  -6   7   0        137.55        133.30        21.98 o
  -5   7   0         93.05         78.59        22.04 o
  -4   7   0        601.97        669.78        29.31 o
  -3   7   0        358.46        395.80        25.74 o
  -2   7   0        437.21        420.78        32.53 o
  -1   7   0        126.11        139.25        15.43 o
   0   7   0        183.40        159.62        16.59 o
   1   7   0        144.17        130.19        19.66 o
   2   7   0        571.73        551.91        41.87 o
   3   7   0         94.02        101.46        19.27 o
   4   7   0        209.06        248.34        31.17 o
  -7   8   0         52.33         52.09        30.55 o
  -6   8   0        109.42        111.44        18.99 o
  -5   8   0        137.39        133.91        18.21 o
  -4   8   0        413.31        467.55        30.48 o
  -3   8   0         59.70         69.57        11.70 o
  -2   8   0        469.82        472.78        37.66 o
  -1   8   0         13.63          7.96         4.52 o
   0   8   0        453.70        441.71        30.20 o
   1   8   0        102.34        111.17        20.29 o
   2   8   0        122.62        138.72        30.07 o
   3   8   0          2.96         15.98         8.88 o
  -6   9   0         26.00         25.74        16.00 o
  -5   9   0         49.04         42.16        13.00 o
  -4   9   0        501.56        507.82        34.31 o
  -3   9   0          3.06         -3.46         4.64 o
  -2   9   0        153.38        181.87        28.14 o
  -1   9   0         45.55         35.37        11.36 o
   0   9   0         28.35         38.68        13.60 o
   1   9   0         58.21         49.21        14.06 o
   2 -10   1          0.24         -0.21        15.61 o
   3 -10   1        179.29        195.34        22.73 o
  -2  -9   1        222.56        286.48        34.77 o
  -1  -9   1         30.56         51.03        15.28 o
   0  -9   1         62.12         51.08        11.09 o
   1  -9   1        198.22        189.73        21.21 o
   2  -9   1          4.50          3.18         9.16 o
   3  -9   1        524.29        565.37        36.01 o
   4  -9   1         53.01         87.68        18.84 o
   5  -9   1         98.71        127.06        23.49 o
   6  -9   1         12.12          0.59         8.85 o
  -4  -8   1         49.44         65.42        17.99 o
  -3  -8   1        115.13        173.75        26.92 o
  -2  -8   1        135.04        149.91        23.71 o
  -1  -8   1        500.23        536.97        32.82 o
   0  -8   1         65.24         62.86        10.93 o
   1  -8   1        821.06        817.43        40.15 o
   2  -8   1        188.71        165.34        21.98 o
   3  -8   1        255.40        237.79        21.66 o
   4  -8   1         75.02         93.66        25.14 o
   5  -8   1        278.84        300.60        27.25 o
   6  -8   1         34.03         28.04         8.95 o
   7  -8   1        170.78        138.61        28.16 o
  -5  -7   1        190.99        177.70        27.85 o
  -4  -7   1         80.01         85.90        17.38 o
  -3  -7   1        211.92        210.75        26.71 o
  -2  -7   1        189.66        197.43        25.42 o
  -1  -7   1        168.30        199.93        18.50 o
   0  -7   1        613.54        557.98        30.27 o
   1  -7   1        454.69        454.83        27.52 o
   2  -7   1        781.41        722.08        41.60 o
   3  -7   1        628.69        612.64        31.58 o
   4  -7   1        141.36        130.75        21.75 o
   5  -7   1        341.50        322.17        26.76 o
   6  -7   1        180.06        189.81        21.48 o
   7  -7   1        200.78        210.34        28.18 o
   8  -7   1          0.63         17.49        22.26 o
  -6  -6   1          3.79         -3.54         6.18 o
  -5  -6   1        430.89        465.92        40.80 o
  -4  -6   1         24.88         25.34        24.72 o
  -3  -6   1        339.53        319.53        30.28 o
  -2  -6   1        413.19        360.17        22.35 o
   0  -6   1        597.66        530.87        27.00 o
   1  -6   1        590.32        568.13        27.73 o
   2  -6   1        457.33        446.18        29.33 o
   3  -6   1       1123.56       1132.95        20.62 o
   4  -6   1        495.81        470.34        24.12 o
   5  -6   1        284.96        291.50        23.70 o
   6  -6   1         44.37         43.14        13.08 o
   7  -6   1        393.13        427.58        38.82 o
   8  -6   1         36.01         43.70        12.51 o
  -7  -5   1        113.14        111.39        21.15 o
  -6  -5   1         40.23         34.00        12.24 o
  -5  -5   1        406.30        386.13        34.88 o
  -4  -5   1         21.69         34.65        11.17 o
  -3  -5   1        576.78        534.68        35.93 o
  -2  -5   1        179.38        176.77        11.41 o
  -1  -5   1       1404.36       1459.07        33.52 o
   0  -5   1          3.39          9.03         3.86 o
   1  -5   1        213.00        198.20        12.28 o
   2  -5   1         14.07         11.07         7.10 o
   3  -5   1       1824.43       1785.99        47.05 o
   4  -5   1        488.60        476.71        26.74 o
   5  -5   1        557.52        575.20        30.87 o
   6  -5   1         14.93         29.12        11.17 o
   7  -5   1       1047.44       1024.84        56.68 o
   8  -5   1         31.81         14.26        11.88 o
   9  -5   1          2.00          6.78        11.69 o
  -7  -4   1         86.09         59.35        22.88 o
  -6  -4   1         71.74         85.41        16.86 o
  -5  -4   1       1000.72        978.17        51.07 o
  -4  -4   1          5.42          2.85         4.95 o
  -3  -4   1       1543.94       1509.85        55.13 o
  -2  -4   1        137.39        157.46        14.48 o
  -1  -4   1       1500.79       1499.55        29.76 o
   0  -4   1         21.85         29.51         4.06 o
   1  -4   1        727.02        789.69        16.66 o
   2  -4   1        731.09        812.32        20.51 o
   3  -4   1       3890.50       3789.47        53.28 o
   4  -4   1        120.59        132.62        12.97 o
   5  -4   1        270.01        268.12        34.71 o
   6  -4   1        216.36        202.98        22.37 o
   7  -4   1       1121.78       1194.39        84.16 o
   8  -4   1         61.76         80.27        15.58 o
   9  -4   1         45.63         51.90        17.24 o
  -8  -3   1          9.42          5.73         6.06 o
  -7  -3   1        101.17        105.11        18.23 o
  -6  -3   1         29.82         18.55         6.64 o
  -5  -3   1       2255.55       2218.13        71.45 o
  -4  -3   1          1.14          0.13         2.38 o
  -3  -3   1        208.91        170.52        12.86 o
  -2  -3   1        470.47        506.28        13.43 o
  -1  -3   1       1191.10       1151.48        19.06 o
   0  -3   1         24.86         25.80         3.03 o
   1  -3   1        863.15        897.74        14.59 o
   2  -3   1        548.17        562.08        11.40 o
   3  -3   1       1147.47       1039.13        37.87 o
   4  -3   1         12.43         12.24         2.25 o
   5  -3   1        828.32        798.42        21.62 o
   6  -3   1        118.23        120.67        17.75 o
   7  -3   1        988.49       1025.16        50.06 o
   8  -3   1         34.96         28.42         9.89 o
   9  -3   1        144.15        162.56        37.21 o
  -8  -2   1         36.24         26.44        10.47 o
  -7  -2   1          5.37         15.25        10.72 o
  -6  -2   1         43.74         48.31        10.83 o
  -5  -2   1       3331.79       3100.08        78.32 o
  -4  -2   1          6.87         12.82         4.04 o
  -3  -2   1        264.49        266.23        12.30 o
  -2  -2   1         30.11         35.82         3.25 o
  -1  -2   1       5580.11       5457.41        33.32 o
   0  -2   1         93.77         98.15         7.90 o
   1  -2   1       1765.07       1742.39        14.99 o
   2  -2   1          0.52          3.01         1.48 o
   3  -2   1        457.69        401.25        13.58 o
   4  -2   1        311.26        349.93        17.26 o
   5  -2   1       2023.44       2086.51        58.26 o
   6  -2   1         26.02         34.62         8.61 o
   7  -2   1       1315.51       1407.38        55.18 o
   8  -2   1         59.15         55.05        11.85 o
   9  -2   1         10.96         34.81        18.98 o
  -9  -1   1        479.72        438.58        61.88 o
  -8  -1   1          7.86         32.41        18.88 o
  -7  -1   1         31.64         34.62        17.49 o
  -6  -1   1        348.96        312.26        40.70 o
  -5  -1   1       4121.44       4016.22       106.21 o
  -4  -1   1         89.31        113.89        16.32 o
  -3  -1   1       1197.17       1245.23        34.77 o
  -2  -1   1         10.06         10.72         4.69 o
  -1  -1   1       4630.22       4637.53        34.95 o
   0  -1   1        428.75        411.05         9.19 o
   1  -1   1       4721.82       4574.98        32.29 o
   2  -1   1        247.01        231.26         9.27 o
   3  -1   1       1346.48       1291.79        28.80 o
   4  -1   1        342.83        370.68        15.74 o
   5  -1   1        233.13        246.28        13.31 o
   6  -1   1         13.29          7.21         4.89 o
   7  -1   1       1685.26       1616.37        54.36 o
   8  -1   1         25.51         13.34        13.44 o
   9  -1   1         59.23         46.44        19.59 o
  -9   0   1        538.93        448.98        62.04 o
  -8   0   1         63.38         80.31        25.58 o
  -7   0   1         36.51         43.55        16.48 o
  -6   0   1         51.43         40.54        16.55 o
  -5   0   1       2205.49       2175.68        27.49 o
  -4   0   1         22.80         28.56         4.15 o
  -3   0   1       1382.26       1443.99        20.96 o
  -2   0   1        162.09        169.06         8.53 o
  -1   0   1      18047.57      16918.21       140.36 o
   0   0   1         19.18         14.55         3.42 o
   1   0   1       2609.09       2487.75        43.68 o
   2   0   1        157.38        193.09        17.29 o
   3   0   1       2312.55       2212.14        39.53 o
   4   0   1        332.97        364.78        12.74 o
   5   0   1         71.23         70.13         6.20 o
   6   0   1          3.90          5.63         2.59 o
   7   0   1       1075.78       1095.17        91.63 o
   8   0   1         63.88         74.48        25.97 o
   9   0   1        228.99        210.39        42.97 o
  -9   1   1        215.46        338.65        53.88 o
  -8   1   1        363.43        384.67        52.62 o
  -7   1   1        110.17         74.22        23.06 o
  -6   1   1        160.28        182.91        14.59 o
  -5   1   1       1782.79       1828.55        39.37 o
  -4   1   1        556.44        596.95        15.39 o
  -3   1   1       2233.00       2262.13        22.51 o
  -2   1   1         19.05         18.76         2.08 o
  -1   1   1       4836.53       4963.16        20.73 o
   0   1   1        283.07        277.15         6.36 o
   1   1   1        592.73        585.61        13.45 o
   2   1   1        338.19        342.66        19.90 o
   3   1   1       3346.91       3283.15        57.49 o
   4   1   1        395.08        441.19        26.59 o
   5   1   1        204.11        213.77        14.68 o
   6   1   1          0.83          4.02         3.08 o
   7   1   1        577.07        567.12        39.64 o
   8   1   1         25.43         44.69        19.98 o
  -9   2   1        313.40        388.84        56.60 o
  -8   2   1         80.99         85.20        24.77 o
  -7   2   1        146.44        144.56        18.41 o
  -6   2   1        192.99        203.26        14.83 o
  -5   2   1       1202.96       1153.28        31.96 o
  -4   2   1          0.29          5.69         2.21 o
  -3   2   1        196.26        198.38         7.03 o
  -2   2   1        134.06        141.03         4.62 o
  -1   2   1       4291.01       4240.96        33.43 o
   0   2   1          4.04          4.72         1.48 o
   1   2   1       1758.70       1820.42        24.29 o
   2   2   1        802.00        816.79        16.87 o
   3   2   1        348.65        307.60        12.05 o
   4   2   1         15.81         16.89         4.05 o
   5   2   1        161.94        139.12        17.49 o
   6   2   1        111.92         84.68        14.67 o
   7   2   1        656.41        669.35        36.45 o
   8   2   1         11.56          5.41         9.93 o
  -9   3   1        648.05        652.66        73.22 o
  -8   3   1         14.37          6.62         7.77 o
  -7   3   1        112.87        103.29        11.49 o
  -6   3   1        135.30        132.78         9.30 o
  -5   3   1       1036.13       1018.87        22.65 o
  -4   3   1          0.40          0.52         2.21 o
  -3   3   1         55.64         54.94         3.80 o
  -2   3   1       1506.80       1565.67        19.84 o
  -1   3   1      12972.16      12897.40        96.22 o
   0   3   1        168.79        197.87         8.42 o
   1   3   1       1587.47       1680.28        25.64 o
   2   3   1        663.37        698.91        18.21 o
   3   3   1       1061.19       1073.58        25.46 o
   4   3   1         66.05         67.35        11.48 o
   5   3   1        154.54        158.80        20.30 o
   6   3   1         58.32         72.73        14.86 o
   7   3   1        327.12        306.28        57.17 o
  -9   4   1        298.17        329.03        52.43 o
  -8   4   1         12.92         14.73         8.76 o
  -7   4   1        171.42        165.11        21.73 o
  -6   4   1         12.23          7.94         6.86 o
  -5   4   1       2241.63       2263.39        47.06 o
  -4   4   1        204.61        222.92        10.42 o
  -3   4   1         64.97         52.83         4.12 o
  -2   4   1        218.73        254.34        11.00 o
  -1   4   1       3608.07       3716.47        51.70 o
   0   4   1         11.57          9.58         4.56 o
   1   4   1       1247.02       1234.47        41.64 o
   2   4   1         13.04         12.11         3.58 o
   3   4   1       2510.16       2553.10        61.76 o
   4   4   1          0.18          0.72         5.70 o
   5   4   1         11.93         14.51         8.00 o
   6   4   1         49.66         55.29        14.49 o
   7   4   1        234.94        240.17        29.84 o
  -9   5   1        393.67        422.77        40.55 o
  -8   5   1          0.02          1.45         7.19 o
  -7   5   1        112.71        122.39        19.67 o
  -6   5   1        185.96        185.07        14.55 o
  -5   5   1       1155.22       1195.02        28.05 o
  -4   5   1         22.72         19.85         2.86 o
  -3   5   1         18.62          6.17         3.42 o
  -2   5   1         20.50         32.69         7.61 o
  -1   5   1       1533.64       1421.97        41.35 o
   0   5   1         12.47         14.76         4.53 o
   1   5   1        105.23        111.95        15.53 o
   2   5   1         27.72         31.21         6.84 o
   3   5   1       1074.52       1061.19        52.24 o
   4   5   1          2.65          1.21         6.10 o
   5   5   1         81.41         69.69        21.99 o
   6   5   1          1.47         -7.57         8.12 o
  -8   6   1          7.71          4.45         8.13 o
  -7   6   1        106.61        143.93        22.84 o
  -6   6   1         51.47         37.45        12.08 o
  -5   6   1        288.40        295.62        17.66 o
  -4   6   1        134.60        136.05         8.83 o
  -3   6   1        198.26        189.05        11.92 o
  -2   6   1         24.96         29.54         8.66 o
  -1   6   1       1267.13       1247.14        42.89 o
   0   6   1         16.58         30.85         8.78 o
   1   6   1         19.68         10.93         6.79 o
   2   6   1         48.22         43.08        11.58 o
   3   6   1        954.63        961.21        65.85 o
   4   6   1          1.87         11.03         8.61 o
   5   6   1        135.46        153.93        24.33 o
  -8   7   1         93.00         80.95        18.66 o
  -7   7   1        318.26        312.76        35.75 o
  -6   7   1          5.85         12.45         7.80 o
  -5   7   1        465.44        476.85        25.00 o
  -4   7   1          1.39          7.33         5.01 o
  -3   7   1        152.88        143.99        12.31 o
  -2   7   1         43.21         24.76         9.07 o
  -1   7   1        475.26        456.04        28.48 o
   0   7   1         57.27         47.34        11.70 o
   1   7   1        662.65        623.78        43.35 o
   2   7   1         77.67         93.47        18.15 o
   3   7   1        290.40        324.04        77.33 o
   4   7   1          1.49         22.93        10.52 o
  -7   8   1        119.06        109.47        21.54 o
  -6   8   1         44.58         27.83         8.39 o
  -5   8   1        442.47        419.73        63.27 o
  -4   8   1          0.54          1.97         4.55 o
  -3   8   1        296.52        298.67        25.14 o
  -2   8   1          9.59         16.66         8.95 o
  -1   8   1        270.27        278.46        29.99 o
   0   8   1        137.09        116.85        20.59 o
   1   8   1        224.50        233.72        28.80 o
   2   8   1          6.80          4.41         5.93 o
   3   8   1        149.47        190.09        28.71 o
  -5   9   1        196.44        177.24        27.29 o
  -4   9   1         12.06         14.43         6.37 o
  -3   9   1        201.32        209.55        22.44 o
  -2   9   1         36.77         19.07        14.86 o
  -1   9   1         56.44         95.75        26.52 o
   0   9   1         37.13         41.66        13.36 o
   1 -10   2          0.47         -1.75         7.61 o
   2 -10   2         48.72         37.73        18.55 o
   3 -10   2         18.38         20.24        11.51 o
  -2  -9   2        167.14        142.53        24.00 o
  -1  -9   2         48.44         38.21         9.75 o
   0  -9   2        268.90        243.39        23.45 o
   1  -9   2         45.69         24.78        19.63 o
   2  -9   2        503.02        522.72        41.40 o
   3  -9   2         18.68         26.01        11.06 o
   4  -9   2         97.76        134.18        22.91 o
   5  -9   2          0.33         -2.13         8.44 o
   6  -9   2        188.50        194.81        24.09 o
  -4  -8   2        111.78        138.37        24.25 o
  -3  -8   2        123.75        140.56        30.26 o
  -2  -8   2        326.83        300.63        33.33 o
  -1  -8   2        137.30        145.87        17.01 o
   0  -8   2        684.85        725.86        37.50 o
   1  -8   2         58.45         51.54         9.95 o
   2  -8   2        662.90        723.99        44.61 o
   3  -8   2          6.25         -3.63         7.14 o
   4  -8   2         87.52         76.16        17.32 o
   5  -8   2         41.63         55.71        12.10 o
   6  -8   2        271.40        307.83        35.01 o
   7  -8   2          0.00          3.31        18.99 o
  -5  -7   2         61.90         68.61        24.01 o
  -4  -7   2         82.61         84.22        17.92 o
  -3  -7   2         68.12         89.09        17.87 o
  -2  -7   2        754.53        764.88        35.42 o
  -1  -7   2         11.99         14.80         5.82 o
   0  -7   2          7.71          6.83         4.78 o
   1  -7   2          0.15         -3.71         3.71 o
   2  -7   2       1320.73       1290.94        54.67 o
   3  -7   2         23.67         26.32         5.85 o
   4  -7   2        282.45        288.16        24.23 o
   5  -7   2        200.71        214.59        21.63 o
   6  -7   2        293.41        262.70        28.48 o
   7  -7   2         11.92          6.87         7.08 o
   8  -7   2         42.74         66.70        17.54 o
  -6  -6   2        267.47        313.80        34.94 o
  -5  -6   2          5.38         11.34        13.79 o
  -4  -6   2         98.62        117.36        20.23 o
  -3  -6   2         50.65         58.59         9.03 o
  -2  -6   2        383.30        435.85        24.42 o
  -1  -6   2          8.07         -2.01         4.88 o
   0  -6   2         81.18         90.11        18.82 o
   1  -6   2         72.20         66.32         9.55 o
   2  -6   2       2262.83       2216.91        48.68 o
   3  -6   2        711.14        687.81        19.71 o
   4  -6   2         82.94         86.08        12.64 o
   5  -6   2         17.26         24.52         8.04 o
   6  -6   2        882.39        913.36       104.93 o
   7  -6   2         60.59         46.29        12.76 o
   8  -6   2         14.68         23.96        10.46 o
  -7  -5   2          5.46         40.25        19.20 o
  -6  -5   2        262.30        264.81        30.49 o
  -5  -5   2         12.50         -0.56         6.25 o
  -4  -5   2        238.60        214.52        23.96 o
  -3  -5   2         37.82         39.04         6.54 o
  -2  -5   2       1627.15       1684.28        42.71 o
  -1  -5   2         17.63         25.09         5.82 o
   0  -5   2       1367.87       1311.58        37.88 o
   1  -5   2         32.96         47.14         7.32 o
   2  -5   2       2200.89       2205.60        33.45 o
   3  -5   2         46.25         37.11         7.25 o
   4  -5   2        437.13        457.80        25.97 o
   5  -5   2         45.55         27.16         8.46 o
   6  -5   2       1161.28       1108.17        67.31 o
   7  -5   2          5.58         -0.23         7.29 o
   8  -5   2         10.15         10.57        10.20 o
   9  -5   2         22.06         17.66        11.17 o
  -8  -4   2         57.55         73.22        26.00 o
  -7  -4   2          6.89         20.34        16.39 o
  -6  -4   2        747.86        735.98        63.05 o
  -5  -4   2        129.70        160.52        20.97 o
  -4  -4   2        787.08        760.38        73.17 o
  -3  -4   2         13.40         13.21         2.87 o
  -2  -4   2        456.03        394.90        24.73 o
  -1  -4   2         21.46         14.38         3.89 o
   0  -4   2       1858.19       1939.82        28.68 o
   1  -4   2         64.97         66.76         5.06 o
   2  -4   2       4638.20       4584.59        47.24 o
   3  -4   2        436.48        450.46        16.55 o
   4  -4   2        742.97        751.70        31.15 o
   5  -4   2          1.49          2.69         5.47 o
   6  -4   2        822.04        839.85        45.15 o
   7  -4   2          5.65         17.35         8.19 o
   8  -4   2         36.46         40.60        11.81 o
   9  -4   2          0.95         -4.57         4.91 o
  -8  -3   2        123.93        134.81        32.54 o
  -7  -3   2          2.67         13.54        11.72 o
  -6  -3   2        839.20        845.51        72.10 o
  -5  -3   2        288.76        278.49        17.15 o
  -4  -3   2       1193.27       1182.74        34.44 o
  -3  -3   2          7.30          6.21         2.07 o
  -1  -3   2        105.06        113.23         6.98 o
   0  -3   2       1602.01       1638.75        25.25 o
   1  -3   2        582.25        585.73        11.41 o
   2  -3   2       1973.03       1940.61        19.42 o
   3  -3   2          1.99          2.72         1.31 o
   4  -3   2       1208.04       1229.70        30.62 o
   5  -3   2         17.56         13.06         2.21 o
   6  -3   2       1169.37       1171.68        54.09 o
   7  -3   2          7.23          0.88         8.31 o
   8  -3   2        196.60        235.52        29.00 o
   9  -3   2          4.42         39.80        23.12 o
  -9  -2   2          3.33          3.45         6.95 o
  -8  -2   2        168.43        136.66        32.22 o
  -7  -2   2         20.06         25.87        14.02 o
  -6  -2   2        581.50        565.23        53.82 o
  -5  -2   2         13.69         13.63        11.01 o
  -4  -2   2       1070.30       1090.69        27.91 o
  -3  -2   2          2.28          3.35         1.72 o
  -2  -2   2       3203.32       3002.04        46.49 o
  -1  -2   2        115.81        130.01         8.57 o
   0  -2   2        548.15        545.05        13.36 o
   1  -2   2         52.66         58.08         3.49 o
   2  -2   2        737.13        660.13        16.74 o
   3  -2   2         15.73         12.12         1.80 o
   4  -2   2       3397.48       3462.55        68.47 o
   5  -2   2        441.02        430.66        13.87 o
   6  -2   2        887.91        929.84        38.29 o
   7  -2   2          0.16         -2.50         4.87 o
   8  -2   2        229.68        289.88        45.69 o
   9  -2   2         59.10        111.78        30.70 o
  -9  -1   2          0.25         23.70        18.55 o
  -8  -1   2        180.95        102.91        28.43 o
  -7  -1   2        306.00        300.86        43.55 o
  -6  -1   2       2067.96       2103.25       103.40 o
  -5  -1   2          9.71         12.47         3.38 o
  -4  -1   2        346.74        391.00        34.21 o
  -3  -1   2        279.23        297.29        27.54 o
  -2  -1   2       6173.84       6210.56        97.83 o
  -1  -1   2         61.25         57.31         4.55 o
   0  -1   2       2974.99       2827.52        30.18 o
   1  -1   2         19.33         18.51         1.95 o
   2  -1   2       4447.74       4475.82        37.95 o
   3  -1   2        162.50        185.63         9.14 o
   4  -1   2        870.51        860.66        24.91 o
   5  -1   2         19.23         29.37         5.27 o
   6  -1   2       1100.23       1084.74        32.05 o
   7  -1   2          0.27          0.60         6.85 o
   8  -1   2        112.16        132.64        31.12 o
   9  -1   2         44.33         25.94        15.77 o
  -9   0   2          1.71         -1.85         8.13 o
  -8   0   2         37.13         23.70        12.79 o
  -7   0   2          3.66         10.75        10.91 o
  -6   0   2       2628.95       2610.34        58.85 o
  -5   0   2         95.51         97.71         9.60 o
  -4   0   2       1075.00       1166.34        27.16 o
  -3   0   2       1372.67       1455.42        49.60 o
  -2   0   2       2563.86       2472.45        29.04 o
  -1   0   2          1.51          1.43         2.04 o
   0   0   2       5223.10       4892.92        73.60 o
   1   0   2          1.66          6.36         1.71 o
   2   0   2       2175.26       2037.73        39.48 o
   3   0   2       1212.24       1409.10        38.77 o
   4   0   2        475.57        464.20        22.77 o
   5   0   2          8.07         11.68         3.02 o
   6   0   2       2001.51       1974.54        36.93 o
   7   0   2         73.78         53.96        10.90 o
   8   0   2         51.93         98.09        32.32 o
  -9   1   2         22.39          9.97        13.73 o
  -8   1   2          3.56          0.39         7.29 o
  -7   1   2          1.39          5.57         9.13 o
  -6   1   2       1449.23       1403.91        48.69 o
  -5   1   2         67.30         61.54         4.27 o
  -4   1   2       2569.82       2723.69        32.96 o
  -3   1   2        923.61       1000.44        17.91 o
  -2   1   2       2456.30       2378.05        22.17 o
  -1   1   2          3.53          3.96         1.07 o
   0   1   2       1944.72       1940.46        19.54 o
   1   1   2        429.92        461.13        12.00 o
   2   1   2       3009.95       2868.03        43.18 o
   3   1   2        984.45       1036.06        36.08 o
   4   1   2        329.71        318.19        13.97 o
   5   1   2         19.76         18.38         3.22 o
   6   1   2       1648.28       1666.32        47.12 o
   7   1   2         24.17         14.63        14.13 o
   8   1   2        127.97        137.10        22.55 o
  -9   2   2          1.68          3.98        11.37 o
  -8   2   2        100.44        137.72        31.12 o
  -7   2   2         45.93         22.28        11.88 o
  -6   2   2       1034.98       1018.74        28.16 o
  -5   2   2        139.84        147.80         8.12 o
  -4   2   2        175.89        169.32         8.80 o
  -3   2   2          8.93         10.33         1.90 o
  -2   2   2       3880.38       3704.64        26.73 o
  -1   2   2        249.36        254.34         7.73 o
   0   2   2       1446.85       1498.89        17.93 o
   1   2   2         51.99         42.84         4.35 o
   2   2   2       1379.58       1302.35        46.24 o
   3   2   2         91.02         98.03        12.21 o
   4   2   2          4.19          4.53         2.25 o
   5   2   2          3.18          0.70         3.34 o
   6   2   2       1372.35       1344.89        48.83 o
   7   2   2          2.23          3.74         4.92 o
   8   2   2        154.75        169.95        25.74 o
  -9   3   2         13.25         21.79        19.85 o
  -8   3   2        106.69        123.12        29.47 o
  -7   3   2          2.04          5.19         4.98 o
  -6   3   2       1396.49       1317.77        39.58 o
  -5   3   2        498.95        494.84        17.44 o
  -4   3   2        246.65        223.13        10.25 o
  -3   3   2          1.51          3.87         1.37 o
  -2   3   2       6246.75       6263.68        38.16 o
  -1   3   2        834.90        892.69        17.08 o
   0   3   2       1538.04       1658.32        25.14 o
   1   3   2         32.26         32.09         4.87 o
   2   3   2       1950.42       1879.74        68.47 o
   3   3   2          0.15          0.28         2.24 o
   4   3   2        199.62        217.34        16.67 o
   5   3   2          4.41          6.81         4.31 o
   6   3   2        387.83        377.40        33.30 o
   7   3   2        121.55        113.75        16.43 o
  -9   4   2          4.65          9.36         9.59 o
  -8   4   2         39.05         81.99        24.19 o
  -7   4   2          6.12         12.62         4.87 o
  -6   4   2       1532.61       1514.56        62.57 o
  -5   4   2          5.00          6.66         2.79 o
  -4   4   2        461.48        413.85        14.71 o
  -3   4   2          0.45          0.40         1.73 o
  -2   4   2       2884.33       2911.01        40.41 o
  -1   4   2         23.06         24.76         6.88 o
   0   4   2        209.47        236.29        25.39 o
   1   4   2          0.28          8.14         3.78 o
   2   4   2       2336.05       2289.36        48.88 o
   3   4   2        192.28        187.41        13.75 o
   4   4   2        147.15        119.19        16.96 o
   5   4   2          2.31          3.37         4.16 o
   6   4   2        234.66        233.70        27.79 o
  -9   5   2         10.59         -0.36         7.55 o
  -8   5   2        177.95        228.80        28.73 o
  -7   5   2         32.77         46.49        12.54 o
  -6   5   2        326.54        301.04        20.43 o
  -5   5   2         27.30         28.94         7.64 o
  -4   5   2        175.20        169.74         9.25 o
  -3   5   2         34.05         39.37         4.94 o
  -2   5   2        720.31        718.56        28.48 o
  -1   5   2        249.15        252.87        21.82 o
   0   5   2        766.57        784.75        46.14 o
   1   5   2        336.88        348.19        27.35 o
   2   5   2        236.43        287.04        26.21 o
   3   5   2         30.63         14.14         8.65 o
   4   5   2        106.06         96.54        18.72 o
   5   5   2          1.91         -2.00         5.86 o
   6   5   2        563.91        618.23        48.08 o
  -8   6   2        252.91        226.45        30.08 o
  -7   6   2         11.32          9.41         8.80 o
  -6   6   2        131.91        124.13        20.43 o
  -5   6   2        280.95        269.70        18.29 o
  -4   6   2        398.07        384.00        16.89 o
  -3   6   2         80.19         84.84         9.22 o
  -2   6   2        232.71        289.56        20.01 o
  -1   6   2        297.16        272.33        28.97 o
   0   6   2        666.57        656.89        39.88 o
   1   6   2        406.75        357.70        30.54 o
   2   6   2        448.08        455.41        36.17 o
   3   6   2          3.41          1.83         5.61 o
   4   6   2        106.85        133.52        22.14 o
   5   6   2         43.22         27.00        15.15 o
  -8   7   2        270.80        272.88        48.64 o
  -7   7   2          0.00          3.06         7.78 o
  -6   7   2        338.05        330.51        46.94 o
  -5   7   2         19.13         22.06         7.47 o
  -4   7   2        457.79        442.32        48.10 o
  -3   7   2         21.12         27.04         6.17 o
  -2   7   2        123.67        128.84        17.33 o
  -1   7   2        179.06        166.45        21.78 o
   0   7   2        725.80        706.45        45.27 o
   1   7   2         40.80         33.88        10.91 o
   2   7   2        531.06        511.02        41.33 o
   3   7   2          5.67          1.12         5.74 o
  -7   8   2         56.73        132.18        35.39 o
  -6   8   2        196.36        164.95        21.50 o
  -5   8   2         15.55          0.80         7.33 o
  -4   8   2        278.48        282.93        29.24 o
  -3   8   2          6.25         16.12         7.09 o
  -2   8   2        242.23        231.11        25.00 o
  -1   8   2         30.57         49.38        19.91 o
   0   8   2        266.49        291.15        31.88 o
   1   8   2          0.01         11.66         8.28 o
   2   8   2         21.76         12.43        18.47 o
  -5   9   2         10.65         23.93        13.79 o
  -4   9   2         56.60         50.58        13.38 o
  -3   9   2          4.10          8.09         6.50 o
  -2   9   2         80.47         62.14        22.18 o
  -1   9   2         20.39         57.45        24.93 o
   0 -10   3          7.86          3.24         8.90 o
   1 -10   3         89.17         69.26        30.31 o
   2 -10   3         20.58         35.10        18.26 o
   3 -10   3         44.22         17.91        40.36 o
   4 -10   3          0.44          8.68        11.80 o
  -3  -9   3        343.89        339.96        38.74 o
  -2  -9   3         16.09          3.32         6.57 o
  -1  -9   3        152.37        127.47        16.95 o
   0  -9   3         25.89         21.72         7.82 o
   1  -9   3        623.63        533.42        42.44 o
   2  -9   3          2.70          5.47         9.03 o
   3  -9   3        132.64        149.92        23.55 o
   4  -9   3         41.83         23.85        10.10 o
   5  -9   3        240.92        242.81        31.77 o
   6  -9   3         21.21         15.00         6.81 o
  -4  -8   3         66.54         62.85        16.83 o
  -3  -8   3        283.44        301.20        53.27 o
  -2  -8   3        186.75        207.84        19.99 o
  -1  -8   3        565.65        570.90        44.02 o
   0  -8   3        152.02        146.62        17.34 o
   1  -8   3        613.76        645.75        73.91 o
   2  -8   3         87.20         78.72        22.18 o
   3  -8   3         44.82         49.67        20.60 o
   4  -8   3        376.26        324.82        33.31 o
   5  -8   3        587.96        614.73        38.67 o
   6  -8   3          0.02          3.31         9.08 o
   7  -8   3         29.44         35.57        12.42 o
  -5  -7   3         95.69         92.03        26.10 o
  -4  -7   3        129.19        157.36        24.45 o
  -3  -7   3        471.18        512.63        40.94 o
  -2  -7   3         80.00         96.35        12.51 o
  -1  -7   3         35.65         25.18         6.81 o
   0  -7   3         45.14         38.66         7.99 o
   1  -7   3        677.13        709.52        41.48 o
   2  -7   3        218.70        207.79        25.40 o
   3  -7   3        195.82        205.67        13.60 o
   4  -7   3        184.96        171.20        18.47 o
   5  -7   3        673.42        691.47        38.53 o
   6  -7   3         12.94         14.81        12.71 o
   7  -7   3         39.76         40.07        12.90 o
   8  -7   3         22.43          9.40         7.25 o
  -6  -6   3         76.23         62.43        20.50 o
  -5  -6   3         35.48         64.68        15.02 o
  -4  -6   3        163.64        177.94        38.47 o
  -3  -6   3        623.70        686.52        29.93 o
  -2  -6   3          2.31         -1.89         3.34 o
  -1  -6   3        254.21        246.20        18.32 o
   0  -6   3         21.93         19.71         8.00 o
   1  -6   3       2490.48       2342.61        52.21 o
   2  -6   3        437.08        456.87        19.42 o
   3  -6   3         35.02         35.92         3.60 o
   4  -6   3          4.61          7.62         4.27 o
   5  -6   3        879.74        920.07        41.78 o
   6  -6   3        171.93        167.63        22.81 o
   7  -6   3         96.35         89.00        18.73 o
   8  -6   3         51.80         94.22        30.46 o
  -7  -5   3        276.80        250.80        43.65 o
  -6  -5   3          7.29         -2.53         4.92 o
  -5  -5   3        110.85        110.45        18.53 o
  -4  -5   3        159.44        166.82        11.52 o
  -3  -5   3       1231.66       1288.98        36.65 o
  -2  -5   3          8.38          7.79         3.43 o
  -1  -5   3       2023.03       1952.58        46.45 o
   0  -5   3         19.52         23.86         6.85 o
   1  -5   3       2336.04       2260.49        46.18 o
   2  -5   3        194.38        192.37        12.93 o
   3  -5   3        653.08        698.02        15.30 o
   4  -5   3        110.29         99.45         8.58 o
   5  -5   3        880.98        871.65        46.66 o
   6  -5   3         44.60         54.85        13.13 o
   7  -5   3         39.19         43.70        12.50 o
   8  -5   3         60.10         57.11        13.89 o
  -8  -4   3          5.40         12.08        11.50 o
  -7  -4   3        576.88        605.84        65.44 o
  -6  -4   3        120.13        108.32        27.20 o
  -5  -4   3        198.81        179.21        20.42 o
  -4  -4   3         53.47         56.05         6.11 o
  -3  -4   3       1974.79       1964.57        40.04 o
  -2  -4   3         35.83         42.09         6.12 o
  -1  -4   3        391.39        382.05        21.71 o
   0  -4   3          5.70          2.71         2.15 o
   1  -4   3       1995.18       1930.78        27.85 o
   2  -4   3          4.26         10.73         2.90 o
   3  -4   3       2811.69       2899.86        46.39 o
   4  -4   3         24.26         29.11         3.01 o
   5  -4   3        411.64        428.29        18.82 o
   6  -4   3         11.25          2.00         4.13 o
   7  -4   3         27.78         37.14        11.46 o
   8  -4   3         47.40         37.31        11.75 o
   9  -4   3        844.22        961.78        89.89 o
  -8  -3   3          4.56         19.91        14.96 o
  -7  -3   3       1025.97        957.70        79.17 o
  -6  -3   3        430.57        406.04        47.34 o
  -5  -3   3          2.84          1.18         2.80 o
  -4  -3   3          0.33         -0.35         1.57 o
  -3  -3   3       1640.91       1547.29        35.78 o
  -2  -3   3        614.93        667.56        19.23 o
  -1  -3   3        457.30        435.99        15.83 o
   0  -3   3        305.74        295.25        10.78 o
   1  -3   3       1074.89       1045.97        17.53 o
   2  -3   3        395.44        400.20        10.37 o
   3  -3   3        750.71        779.94        19.75 o
   4  -3   3         23.96         20.25         9.79 o
   5  -3   3       2216.79       2174.42        45.92 o
   6  -3   3        110.06         95.32        10.52 o
   7  -3   3         33.10         46.73        11.81 o
   8  -3   3         49.15         43.04        20.56 o
   9  -3   3        626.93        675.04        75.39 o
  -9  -2   3         36.32         38.78        14.31 o
  -8  -2   3          2.28          4.99         4.40 o
  -7  -2   3        842.45        805.67        70.07 o
  -6  -2   3         32.98         32.67        15.67 o
  -5  -2   3         44.86         49.58         7.19 o
  -4  -2   3        100.91        109.90        11.67 o
  -3  -2   3       3768.62       3658.91        76.71 o
  -2  -2   3        107.92        107.26         9.10 o
  -1  -2   3        350.48        363.85        14.23 o
   0  -2   3        511.78        561.43        13.86 o
   1  -2   3       5642.99       5505.49        36.31 o
   2  -2   3        173.36        169.60         6.83 o
   3  -2   3        332.08        342.48        12.43 o
   4  -2   3        231.67        252.95        13.22 o
   5  -2   3       2128.33       2115.46        42.98 o
   6  -2   3        299.03        307.31        16.78 o
   7  -2   3         51.89         58.01        11.70 o
   8  -2   3         20.96          4.63         5.41 o
   9  -2   3        250.45        204.75        42.42 o
  -9  -1   3         37.65         31.35        16.06 o
  -8  -1   3          0.16         17.00        12.53 o
  -7  -1   3       1313.66       1247.71        87.40 o
  -6  -1   3          3.44          3.43         3.05 o
  -5  -1   3        276.11        276.50        16.15 o
  -4  -1   3        410.81        452.95        20.26 o
  -3  -1   3       6796.65       6902.35        88.56 o
  -2  -1   3        512.48        502.28        31.51 o
  -1  -1   3       1688.05       1594.08        26.67 o
   0  -1   3         96.05         82.51         3.98 o
   1  -1   3      33058.91      32045.52       139.14 o
   2  -1   3       1262.96       1368.16        20.50 o
   3  -1   3        173.49        159.95        10.33 o
   4  -1   3         93.41        111.31         9.45 o
   5  -1   3        994.35        995.12        30.98 o
   6  -1   3         53.51         51.09        10.12 o
   7  -1   3        133.00        134.55        16.46 o
   8  -1   3         10.91         29.24        15.87 o
  -9   0   3         85.75        114.67        31.48 o
  -8   0   3         22.54         25.39        15.06 o
  -7   0   3       1201.83       1289.00        87.59 o
  -6   0   3        138.06        120.45        15.56 o
  -5   0   3         75.11         67.14         7.57 o
  -4   0   3        584.43        634.98        22.62 o
  -3   0   3      10942.38      10524.27       144.28 o
  -2   0   3        422.10        413.92        12.14 o
  -1   0   3       1016.86       1008.30        19.13 o
   0   0   3         15.95         12.10         3.34 o
   1   0   3       5254.35       5207.44        45.14 o
   2   0   3       2025.12       2275.37        88.94 o
   3   0   3        613.78        621.81        49.72 o
   4   0   3         14.13         19.41         5.01 o
   5   0   3       2494.42       2510.29        42.59 o
   6   0   3         10.72          7.79         3.14 o
   7   0   3         62.82         56.82        11.81 o
   8   0   3          4.53          6.31         9.71 o
  -9   1   3         42.68         17.78        17.00 o
  -8   1   3          1.56         -4.44        11.20 o
  -7   1   3       1056.60       1141.05        81.89 o
  -6   1   3         10.46         13.73         4.58 o
  -5   1   3         70.92         59.87         4.53 o
  -4   1   3        807.57        891.70        20.52 o
  -3   1   3       3874.55       3712.90        37.54 o
  -2   1   3          7.90          8.54         1.71 o
  -1   1   3        102.03         97.49         4.07 o
   0   1   3        112.80        108.47         5.73 o
   1   1   3       1508.00       1439.64        36.51 o
   2   1   3       2455.55       2627.10        79.17 o
   3   1   3        607.67        563.41        31.35 o
   4   1   3        726.19        771.70        50.29 o
   5   1   3       1530.05       1488.81        32.14 o
   6   1   3         61.24         54.83         7.55 o
   7   1   3        181.42        188.48        18.95 o
   8   1   3        122.09        124.94        22.46 o
  -9   2   3        104.72        118.68        31.93 o
  -8   2   3         95.62        164.99        34.42 o
  -7   2   3       1277.65       1226.28        84.58 o
  -6   2   3          6.37          7.92         1.97 o
  -5   2   3         62.02         54.85         5.85 o
  -4   2   3         20.64         20.50         3.31 o
  -3   2   3       2171.24       2083.60        24.04 o
  -2   2   3         25.34         30.16         2.76 o
  -1   2   3       1293.36       1322.63        17.64 o
   0   2   3       1228.58       1242.62        18.83 o
   1   2   3       3602.64       3576.50        42.88 o
   2   2   3        901.78       1006.15        51.92 o
   3   2   3         22.97         16.40         6.54 o
   4   2   3        610.21        624.17        28.23 o
   5   2   3       1116.47       1099.92        25.66 o
   6   2   3         63.89         70.31         9.23 o
   7   2   3        119.94        136.26        16.78 o
  -9   3   3         92.83        111.04        29.95 o
  -8   3   3          1.47         -2.57         4.14 o
  -7   3   3        636.91        630.13        52.14 o
  -6   3   3        117.97        120.44         9.40 o
  -5   3   3       1078.72       1040.18        47.23 o
  -4   3   3         74.79         73.36         6.64 o
  -3   3   3       2687.78       2611.62        31.28 o
  -2   3   3          1.92          2.46         1.31 o
  -1   3   3       1185.70       1319.10        44.43 o
   0   3   3        207.80        224.22        10.23 o
   1   3   3       2851.47       2861.70        42.80 o
   2   3   3        384.77        416.01        19.80 o
   3   3   3        200.29        201.66        13.95 o
   4   3   3          0.76          2.12         3.54 o
   5   3   3       1047.00       1013.51        51.72 o
   6   3   3        115.12        124.90        19.79 o
   7   3   3          5.02         12.36         4.60 o
  -9   4   3         72.54         80.66        27.98 o
  -8   4   3         73.73         67.78        22.54 o
  -7   4   3        260.08        254.88        41.45 o
  -6   4   3        196.39        186.88        31.99 o
  -5   4   3       1093.75       1155.07        38.89 o
  -4   4   3        449.77        448.74        19.97 o
  -3   4   3       1661.48       1639.17        34.79 o
  -2   4   3          6.04          7.53         3.17 o
  -1   4   3         16.57         10.53         3.43 o
   0   4   3          2.44          6.51         6.38 o
   1   4   3       2728.91       2472.60        85.88 o
   2   4   3        379.31        372.64        23.34 o
   3   4   3         23.42         28.45        10.56 o
   4   4   3         30.14         30.34         9.80 o
   5   4   3        601.95        651.50        44.25 o
   6   4   3        331.81        342.44        34.62 o
  -9   5   3        288.63        292.22        51.16 o
  -8   5   3         74.26         86.82        26.55 o
  -7   5   3        121.00        141.06        30.47 o
  -6   5   3         45.23         45.85         9.98 o
  -5   5   3         72.28         79.76         9.36 o
  -4   5   3          0.01          1.35         3.46 o
  -3   5   3        794.79        833.47        27.13 o
  -2   5   3          8.09         18.76         5.80 o
  -1   5   3        299.77        266.12        30.83 o
   0   5   3        271.38        199.15        26.84 o
   1   5   3        957.29        910.90        62.81 o
   2   5   3         99.21         93.82        15.54 o
   3   5   3          3.00          2.97         5.48 o
   4   5   3         74.17         72.53        14.10 o
   5   5   3        597.96        608.36        45.85 o
  -8   6   3         15.12         32.96        17.94 o
  -7   6   3        347.40        383.40        53.17 o
  -6   6   3        188.56        187.41        20.75 o
  -5   6   3        203.11        215.93        16.20 o
  -4   6   3          1.74          3.86         2.12 o
  -3   6   3        251.29        325.95        21.10 o
  -2   6   3         10.22          3.66         4.03 o
  -1   6   3        657.54        617.65        85.63 o
   0   6   3        146.75        126.25        25.42 o
   1   6   3        498.88        451.72        35.18 o
   2   6   3          6.98         17.40         9.11 o
   3   6   3        195.75        197.01        25.28 o
   4   6   3         54.33         82.28        18.21 o
  -7   7   3        456.42        485.15        62.43 o
  -6   7   3         42.48         41.25        17.03 o
  -5   7   3        355.08        327.72        24.80 o
  -4   7   3         20.92         13.82         6.52 o
  -3   7   3        209.05        223.15        19.04 o
  -2   7   3         40.67         37.60         9.65 o
  -1   7   3        483.84        523.52        58.29 o
   0   7   3          3.25         10.58         8.45 o
   1   7   3        573.58        547.45        41.82 o
   2   7   3         15.98         29.59        13.89 o
   3   7   3         74.23         75.91        16.45 o
  -6   8   3         16.48          3.21        11.11 o
  -5   8   3         92.90        135.62        32.80 o
  -4   8   3          0.04          5.92         6.49 o
  -3   8   3        290.06        279.32        30.18 o
  -2   8   3         11.50         30.32        10.76 o
  -1   8   3        189.41        168.21        24.04 o
   0   8   3          0.47          5.09         4.25 o
   1   8   3         54.69         48.88        18.49 o
  -3   9   3         32.63         29.17        13.79 o
  -2   9   3         68.95         86.88        18.63 o
   0 -10   4        102.13        124.94        22.73 o
   1 -10   4          6.97         -0.45        10.77 o
   2 -10   4         54.84         54.86        21.53 o
   3 -10   4          0.87          4.75         6.16 o
   4 -10   4        293.61        293.72        36.30 o
  -3  -9   4        130.83        224.28        42.58 o
  -2  -9   4        120.29        202.74        40.57 o
  -1  -9   4         53.27         52.25        13.18 o
   0  -9   4        575.94        547.99        42.61 o
   1  -9   4          2.51         15.99         8.73 o
   2  -9   4        322.11        341.76        48.12 o
   3  -9   4        154.76        149.73        23.65 o
   4  -9   4         87.87         90.62        19.01 o
   5  -9   4         10.66         28.81        16.61 o
   6  -9   4        222.37        210.67        31.05 o
  -4  -8   4        345.69        326.83        50.32 o
  -3  -8   4        120.32        134.35        31.64 o
  -2  -8   4        201.01        189.32        22.29 o
  -1  -8   4        174.35        180.76        21.97 o
   0  -8   4        590.84        607.91        41.03 o
   1  -8   4        284.93        271.03        28.39 o
   2  -8   4         44.84         66.55        20.69 o
   3  -8   4        557.21        507.97        40.83 o
   4  -8   4        471.63        475.58        40.89 o
   5  -8   4          0.74          3.33         7.13 o
   6  -8   4        246.77        258.03        26.16 o
   7  -8   4          9.42          9.90         8.44 o
  -6  -7   4         64.92         61.98        22.83 o
  -4  -7   4        257.67        275.57        44.04 o
  -3  -7   4        328.30        347.11        28.85 o
  -2  -7   4        179.31        156.23        18.73 o
  -1  -7   4        514.55        521.15        34.63 o
   0  -7   4        440.85        419.92        31.86 o
   1  -7   4        653.29        619.88        38.80 o
   2  -7   4         85.74        104.50        10.62 o
   3  -7   4        266.79        308.38        30.00 o
   4  -7   4       1029.95       1052.25        45.77 o
   5  -7   4         75.39         67.67        12.02 o
   6  -7   4         64.34         67.70        16.54 o
   7  -7   4          9.42         -1.24        10.31 o
  -6  -6   4        109.02        101.49        28.04 o
  -5  -6   4        200.94        153.88        33.09 o
  -4  -6   4        295.54        323.37        43.88 o
  -3  -6   4        129.39        137.78        15.31 o
  -2  -6   4        467.79        400.93        27.27 o
  -1  -6   4         53.32         61.37        10.79 o
   0  -6   4       2379.04       2400.01        68.84 o
   1  -6   4        339.76        369.91        20.82 o
   2  -6   4         56.89         60.39         9.61 o
   3  -6   4         53.44         54.36         4.42 o
   4  -6   4       1242.79       1231.01        46.15 o
   5  -6   4        123.27        119.52        15.41 o
   6  -6   4         22.90         19.93         9.08 o
   7  -6   4         11.25         10.31         7.09 o
   8  -6   4        646.82        653.55        49.97 o
  -7  -5   4         34.52         28.40        15.22 o
  -6  -5   4        158.96        151.97        31.35 o
  -5  -5   4        314.83        304.10        43.26 o
  -4  -5   4        776.29        804.84        58.24 o
  -3  -5   4         38.73         50.51         8.90 o
  -2  -5   4       1573.70       1521.63        48.18 o
  -1  -5   4          5.98          8.43         3.76 o
   0  -5   4       2974.17       2982.36        55.91 o
   1  -5   4        625.40        676.22        25.57 o
   2  -5   4        102.46        105.87         9.17 o
   3  -5   4        700.07        703.04        18.58 o
   4  -5   4       3081.79       3095.36        58.02 o
   5  -5   4          0.90          5.52         5.16 o
   6  -5   4         47.00         50.67        13.14 o
   7  -5   4         94.54        101.98        18.49 o
   8  -5   4        670.59        690.75        66.09 o
  -8  -4   4        233.91        247.01        44.85 o
  -7  -4   4          9.30         -0.52         6.18 o
  -6  -4   4        384.38        344.35        45.46 o
  -5  -4   4          0.76          4.39         2.67 o
  -4  -4   4       1113.31       1157.33        34.27 o
  -3  -4   4          2.57          0.38         2.74 o
  -2  -4   4        141.21        131.70        13.10 o
  -1  -4   4        750.45        784.66        26.65 o
   0  -4   4       2318.53       2300.48        41.54 o
   1  -4   4       1397.76       1499.85        25.22 o
   2  -4   4        775.81        779.36        20.25 o
   3  -4   4        484.95        499.16        17.75 o
   4  -4   4       1752.56       1731.53        34.33 o
   5  -4   4          1.29         -2.18         2.18 o
   6  -4   4         76.38         80.25        14.38 o
   7  -4   4        295.42        300.29        29.36 o
   8  -4   4        845.30        847.56        52.02 o
  -8  -3   4        624.36        672.09        71.14 o
  -7  -3   4         52.01         55.76        19.59 o
  -6  -3   4          8.10         14.70         8.87 o
  -5  -3   4          8.34          4.00         5.28 o
  -4  -3   4       2262.18       2281.32        94.56 o
  -3  -3   4        124.68        160.68        23.35 o
  -2  -3   4         17.10         13.21         7.08 o
  -1  -3   4        445.15        458.63        18.78 o
   0  -3   4       2951.49       2815.75        37.72 o
   1  -3   4       1695.27       1890.29        26.97 o
   2  -3   4        239.55        236.93        12.40 o
   3  -3   4          9.39         18.73         3.50 o
   4  -3   4       1304.25       1351.41        35.56 o
   5  -3   4        456.16        464.45        15.54 o
   6  -3   4        417.16        429.10        23.61 o
   7  -3   4        205.62        225.46        24.05 o
   8  -3   4        945.88        913.89        51.17 o
  -9  -2   4          1.70          8.83         7.77 o
  -8  -2   4       1000.06        949.05        88.44 o
  -7  -2   4          0.04         10.59        12.27 o
  -6  -2   4          3.68         25.26        13.92 o
  -5  -2   4        124.98         95.05        10.26 o
  -4  -2   4       3364.66       3197.99       105.37 o
  -3  -2   4        105.14        103.87        32.38 o
  -2  -2   4       1325.83       1389.61        40.09 o
  -1  -2   4         22.72         22.08         3.45 o
   0  -2   4       2127.37       2074.20        28.29 o
   1  -2   4       1955.90       2120.85        24.94 o
   2  -2   4       1882.64       2045.18        23.14 o
   3  -2   4         47.76         49.38         4.55 o
   4  -2   4       2014.04       1973.99        43.50 o
   5  -2   4        609.68        550.64        20.19 o
   6  -2   4          9.69         11.29         3.71 o
   7  -2   4        102.46         77.50        13.64 o
   8  -2   4        932.32        937.46        81.15 o
  -9  -1   4          1.83        -11.01        11.04 o
  -8  -1   4       1082.06       1058.09        88.40 o
  -7  -1   4         39.77         60.00        21.15 o
  -6  -1   4        465.49        471.35        31.12 o
  -5  -1   4        150.08        164.66        18.17 o
  -4  -1   4       2415.87       2356.89        43.89 o
  -3  -1   4       1466.86       1657.93        66.67 o
  -2  -1   4       2175.60       2236.43        38.84 o
  -1  -1   4         12.42         14.66         2.88 o
   0  -1   4       4786.10       4678.59        27.26 o
   1  -1   4         36.83         43.77         3.51 o
   2  -1   4       1688.88       1768.18        24.68 o
   3  -1   4         90.04         96.48         7.41 o
   4  -1   4       1588.91       1618.34        46.95 o
   5  -1   4          9.95         17.36         6.76 o
   6  -1   4         39.38         51.49         7.24 o
   7  -1   4         87.07         90.38        23.74 o
   8  -1   4        560.84        611.18        66.06 o
  -9   0   4          9.88         30.63        17.45 o
  -8   0   4        530.03        648.65        68.42 o
  -7   0   4        484.58        487.42        54.50 o
  -6   0   4        139.44        151.65        12.72 o
  -5   0   4        114.46         98.79        10.77 o
  -4   0   4       3668.90       3768.64        58.52 o
  -3   0   4        976.57       1025.37        31.05 o
  -2   0   4       1180.22       1155.25        22.96 o
  -1   0   4         62.98         61.93         4.69 o
   0   0   4       1064.81       1002.87        55.86 o
   1   0   4       1499.99       1620.81        26.01 o
   2   0   4        233.18        238.96        12.63 o
   3   0   4        240.39        269.41        23.80 o
   4   0   4       2501.78       2561.95        64.57 o
   5   0   4          0.68         -0.26         4.41 o
   6   0   4        324.20        342.28        17.66 o
   7   0   4          3.06          2.43         8.84 o
   8   0   4        432.19        462.03        58.51 o
  -9   1   4         16.14         -1.85        11.37 o
  -8   1   4        486.22        540.91        61.82 o
  -7   1   4         23.16         11.17         6.31 o
  -6   1   4         44.53         29.61        14.31 o
  -5   1   4         82.87         90.09        12.62 o
  -4   1   4       2022.37       2029.88        48.17 o
  -3   1   4          0.13          1.44         1.45 o
  -2   1   4        270.93        265.89         7.91 o
  -1   1   4         67.09         71.60         3.75 o
   0   1   4       1601.28       1571.02        15.67 o
   1   1   4        465.55        481.50        14.01 o
   2   1   4       1031.22        982.95        32.67 o
   3   1   4        561.13        596.91        28.84 o
   4   1   4        616.41        595.01        26.82 o
   5   1   4         36.88         30.16         5.44 o
   6   1   4        314.95        336.00        20.40 o
   7   1   4         55.73         72.45        12.10 o
  -9   2   4         37.01          0.91        10.01 o
  -8   2   4        963.38       1090.18        86.59 o
  -7   2   4          0.05         -1.75         6.48 o
  -6   2   4         39.03         41.29         6.34 o
  -5   2   4          1.12          0.58         2.15 o
  -4   2   4       3630.57       3494.44        46.87 o
  -3   2   4          0.19          1.99         1.42 o
  -2   2   4         20.33         16.88         2.20 o
  -1   2   4         32.57         32.45         3.29 o
   0   2   4       5845.86       5741.96        52.13 o
   1   2   4        385.58        395.01        17.94 o
   2   2   4        599.14        576.90        27.72 o
   3   2   4        520.44        501.84        28.68 o
   4   2   4        307.20        312.68        24.83 o
   5   2   4         10.82          8.36         3.25 o
   6   2   4        331.54        324.53        20.88 o
   7   2   4         62.36         60.79        18.90 o
  -9   3   4          4.03         -4.82        11.66 o
  -8   3   4        591.62        521.73        37.27 o
  -7   3   4         42.58         32.03        23.49 o
  -6   3   4         37.99         46.89         8.65 o
  -5   3   4         13.18         13.95         2.88 o
  -4   3   4       7268.82       6992.50        79.23 o
  -3   3   4         47.34         54.18         6.27 o
  -2   3   4          3.04          6.75         2.29 o
  -1   3   4         71.77         83.86         6.82 o
   0   3   4       2877.65       2839.50        37.58 o
   1   3   4        788.45        822.09        28.56 o
   2   3   4        282.55        269.35        16.81 o
   3   3   4          1.33          4.51         3.22 o
   4   3   4       1194.84       1139.89        48.58 o
   5   3   4          5.39          5.50         4.70 o
   6   3   4         33.72         30.22        10.57 o
  -9   4   4          1.74        -16.13        16.13 o
  -8   4   4        501.63        496.42        60.39 o
  -7   4   4          0.55         -1.46         6.54 o
  -6   4   4          5.62         14.22        10.98 o
  -5   4   4        215.96        235.91        19.56 o
  -4   4   4       2337.17       2340.76        50.25 o
  -3   4   4          6.85          7.39         2.76 o
  -2   4   4         37.40         27.59         5.09 o
  -1   4   4          8.45         15.67         6.09 o
   0   4   4       2019.26       1970.00        73.12 o
   1   4   4        287.50        274.21        28.72 o
   2   4   4          3.27          4.02         5.60 o
   3   4   4          6.92          9.69         5.22 o
   4   4   4        717.30        771.15        45.97 o
   5   4   4         14.69          9.99        11.25 o
   6   4   4        158.60        145.20        34.49 o
  -9   5   4          2.61        -17.52        17.52 o
  -8   5   4        497.03        510.57        63.40 o
  -7   5   4         13.73         21.24        11.27 o
  -6   5   4          2.56          0.22         3.82 o
  -5   5   4          0.52         -0.43         2.61 o
  -4   5   4        593.49        628.10        24.65 o
  -3   5   4          5.70          4.57         3.31 o
  -2   5   4         83.57         84.62        10.59 o
  -1   5   4        160.44        148.83        24.80 o
   0   5   4       1988.62       1934.28        82.54 o
   1   5   4         39.09         40.35        13.08 o
   2   5   4         41.69         38.80        16.05 o
   3   5   4         80.03         83.73        15.48 o
   4   5   4        474.68        439.52        37.29 o
   5   5   4         54.34         48.38        20.53 o
  -8   6   4        201.69        192.25        39.60 o
  -7   6   4         70.29         90.22        25.61 o
  -6   6   4        257.74        259.85        31.77 o
  -5   6   4         44.31         35.19         9.66 o
  -4   6   4        768.10        767.80        29.43 o
  -3   6   4         60.85         49.47         9.00 o
  -2   6   4         91.18        120.81        16.74 o
  -1   6   4         15.44         25.32        10.91 o
   0   6   4        859.68        812.41        45.87 o
   1   6   4         29.48         26.33        14.36 o
   2   6   4        220.72        225.24        26.18 o
   3   6   4         46.21         41.96        12.14 o
   4   6   4        176.17        151.48        37.21 o
  -7   7   4         20.83         46.66        20.69 o
  -6   7   4        186.01        179.04        36.69 o
  -5   7   4          2.97          0.32         3.90 o
  -4   7   4        477.85        520.19        38.82 o
  -3   7   4          2.45          3.74         4.07 o
  -2   7   4        311.58        305.34        24.50 o
  -1   7   4          0.35          8.80         7.77 o
   0   7   4        447.65        366.91        34.28 o
   1   7   4         42.44         56.80        13.87 o
   2   7   4         82.63         59.36        15.38 o
  -6   8   4         34.70         32.84        16.71 o
  -5   8   4          0.05         25.74        18.75 o
  -4   8   4        134.87        146.29        21.84 o
  -3   8   4         22.24         22.97         8.65 o
  -2   8   4        126.36        152.68        18.21 o
  -1   8   4         26.05         38.55        14.94 o
   0   8   4        234.97        270.39        33.42 o
  -1 -10   5         86.31         75.87        26.04 o
   0 -10   5          1.36          5.85         8.55 o
   1 -10   5        168.64        195.87        27.58 o
   2 -10   5         11.19         16.74         7.80 o
   3 -10   5        218.44        182.57        59.58 o
   4 -10   5         13.94         26.67        13.77 o
  -3  -9   5        148.53        162.07        37.47 o
  -2  -9   5         95.38        116.71        30.63 o
  -1  -9   5        391.47        402.05        35.72 o
   0  -9   5          6.15         10.49         6.74 o
   1  -9   5        268.94        272.65        30.46 o
   2  -9   5         63.24         47.25        17.52 o
   3  -9   5        221.93        188.74        26.63 o
   4  -9   5         18.82         13.46         7.46 o
   5  -9   5        175.50        202.45        29.25 o
  -5  -8   5        190.50        204.85        42.29 o
  -4  -8   5         49.54         89.63        27.07 o
  -3  -8   5         56.22         40.19        18.62 o
  -2  -8   5         12.07         16.02         6.57 o
  -1  -8   5        889.87        928.72        50.61 o
   0  -8   5         14.93         22.53         8.41 o
   1  -8   5          5.45          7.45         5.40 o
   2  -8   5         15.09         21.50        14.12 o
   3  -8   5        562.74        532.88        41.51 o
   4  -8   5          1.95          0.07         5.12 o
   5  -8   5        388.96        363.17        29.97 o
   6  -8   5         53.71         63.50        16.95 o
  -6  -7   5         71.55         78.79        26.84 o
  -5  -7   5        330.75        347.49        51.26 o
  -4  -7   5        130.56        109.97        27.33 o
  -3  -7   5         18.62         28.51        23.57 o
  -2  -7   5         17.51         23.00         7.94 o
  -1  -7   5       1112.07       1208.21        53.09 o
   0  -7   5          3.23          2.41         5.29 o
   1  -7   5          2.39         -1.32         5.35 o
   2  -7   5         55.18         58.35        10.37 o
   3  -7   5       1409.12       1472.71        64.54 o
   4  -7   5        139.76        139.42        16.48 o
   5  -7   5         43.69         69.11        13.04 o
   6  -7   5          4.95         16.88         8.61 o
   7  -7   5        525.46        537.18        45.60 o
  -7  -6   5        179.42        219.29        43.10 o
  -6  -6   5         76.62         38.89        18.36 o
  -5  -6   5        270.30        270.52        42.61 o
  -4  -6   5        105.48        119.88        28.43 o
  -3  -6   5        236.53        200.19        19.37 o
  -2  -6   5         17.69         24.03         7.77 o
  -1  -6   5       2602.95       2605.34        72.05 o
   0  -6   5        131.68        136.36        16.72 o
   1  -6   5        334.96        333.29        20.23 o
   2  -6   5         74.39         84.18        11.35 o
   3  -6   5        974.48        950.19        25.64 o
   4  -6   5          7.51         13.02         7.71 o
   5  -6   5         70.17         68.88        11.19 o
   6  -6   5         27.46         23.01        14.54 o
   7  -6   5        583.12        552.01        44.70 o
   8  -6   5         33.00         46.13        14.18 o
  -7  -5   5         70.79         66.12        24.97 o
  -6  -5   5        195.37        184.09        34.68 o
  -5  -5   5        770.27        745.05        66.16 o
  -4  -5   5        123.75        139.98        25.08 o
  -3  -5   5        886.26        894.30        37.77 o
  -2  -5   5          9.13          3.90         4.66 o
  -1  -5   5       1513.35       1493.43        49.89 o
   0  -5   5        218.90        237.84        20.06 o
   1  -5   5        757.35        723.21        27.49 o
   2  -5   5        205.22        210.52        13.96 o
   3  -5   5       2203.46       2199.61        31.23 o
   4  -5   5        486.86        451.12        16.11 o
   5  -5   5         53.54         49.63        11.94 o
   6  -5   5          1.56          3.24         5.65 o
   7  -5   5        516.66        570.08        42.58 o
   8  -5   5          1.50         13.54        12.18 o
  -8  -4   5         18.23         30.50        22.02 o
  -7  -4   5        270.55        207.57        38.70 o
  -6  -4   5         53.16        100.97        25.48 o
  -5  -4   5        156.89        171.23        13.77 o
  -4  -4   5        523.82        497.19        47.21 o
  -3  -4   5       1059.10       1114.20        64.93 o
  -2  -4   5        891.86        949.61        55.86 o
  -1  -4   5        347.55        317.15        30.34 o
   0  -4   5       1024.38       1071.90        30.95 o
   1  -4   5        870.59        854.35        19.35 o
   2  -4   5        441.42        465.93        13.11 o
   3  -4   5       2314.71       2308.87        49.11 o
   4  -4   5         34.91         29.57         5.59 o
   5  -4   5        114.81        113.52        11.72 o
   6  -4   5          7.09          2.93        20.45 o
   7  -4   5        924.95        908.51        51.31 o
   8  -4   5          6.67          2.43         4.99 o
  -8  -3   5          1.11         -5.99         9.78 o
  -7  -3   5        527.39        580.55        61.53 o
  -6  -3   5        134.59        113.89        25.94 o
  -5  -3   5         11.94         15.54        10.23 o
  -4  -3   5         67.49         60.81        15.80 o
  -3  -3   5        714.49        658.81        46.27 o
  -2  -3   5        150.66        156.82        17.78 o
  -1  -3   5       2586.76       2475.10        38.97 o
   0  -3   5       2224.89       2445.65        32.63 o
   1  -3   5        274.75        262.99        10.32 o
   2  -3   5         45.61         45.11         4.22 o
   3  -3   5       1290.25       1252.53        23.67 o
   4  -3   5         22.70         21.41         5.54 o
   5  -3   5        837.10        856.83        32.46 o
   6  -3   5          7.69          6.34         6.13 o
   7  -3   5        418.70        387.96        31.99 o
   8  -3   5          0.51         21.63        16.35 o
  -9  -2   5        200.47        217.02        30.54 o
  -8  -2   5          9.62         -2.49         6.19 o
  -7  -2   5        508.21        493.11        54.98 o
  -6  -2   5        478.85        407.85        45.56 o
  -5  -2   5       1626.04       1527.37        80.18 o
  -4  -2   5         32.25         31.02        10.98 o
  -3  -2   5        445.18        483.46        36.59 o
  -2  -2   5        123.60        132.97        10.75 o
  -1  -2   5       2977.24       2927.26        37.56 o
   0  -2   5       1226.35       1389.89        21.14 o
   1  -2   5       2050.83       2151.77        24.71 o
   2  -2   5         15.25         15.87         2.64 o
   3  -2   5       3054.37       3071.20        34.04 o
   4  -2   5          7.74          8.77         2.91 o
   5  -2   5         52.79         56.12         8.57 o
   6  -2   5         18.48         19.72         8.64 o
   7  -2   5        376.43        384.32        25.00 o
   8  -2   5          4.55          0.13         5.80 o
  -9  -1   5        351.49        391.34        58.97 o
  -8  -1   5          5.39         12.60        10.43 o
  -7  -1   5        394.67        403.42        49.45 o
  -6  -1   5         91.77         77.92        11.75 o
  -5  -1   5       1936.14       1868.16        69.17 o
  -4  -1   5        212.49        233.77        16.26 o
  -3  -1   5       1902.64       2093.39        56.20 o
  -2  -1   5        609.15        642.96        21.63 o
  -1  -1   5       1002.29        972.47        29.52 o
   0  -1   5        363.85        385.97         9.17 o
   1  -1   5       2306.17       2421.27        22.37 o
   2  -1   5          4.00         11.01         2.40 o
   3  -1   5       2247.32       2222.88       100.85 o
   4  -1   5         54.19         61.15        10.64 o
   5  -1   5        181.02        177.53        15.14 o
   6  -1   5        149.85        131.50        13.61 o
   7  -1   5        841.57        866.16        71.66 o
   8  -1   5          8.74         14.73        14.28 o
  -9   0   5        726.97        734.88        78.72 o
  -8   0   5         25.77         37.05        17.78 o
  -7   0   5         26.75         36.72        15.32 o
  -6   0   5         96.34         90.73        21.44 o
  -5   0   5       1131.56       1100.57        66.93 o
  -4   0   5        260.65        275.63        14.37 o
  -3   0   5       1579.29       1711.93        34.66 o
  -2   0   5          0.39          2.08         2.00 o
  -1   0   5        422.89        364.69        13.99 o
   0   0   5        144.76        146.94        11.35 o
   1   0   5        213.15        218.31        12.03 o
   2   0   5        314.41        320.17        22.89 o
   3   0   5       2107.86       2214.08        47.88 o
   4   0   5          6.52          6.67         4.97 o
   5   0   5        641.62        630.31        36.55 o
   6   0   5         33.58         26.78         6.75 o
   7   0   5        699.99        721.12        66.03 o
  -9   1   5        709.29        709.95        76.42 o
  -8   1   5          3.09         20.63        15.03 o
  -7   1   5         71.69         80.79        21.57 o
  -6   1   5          0.25          9.16         9.13 o
  -5   1   5       1603.80       1546.37        78.33 o
  -4   1   5         44.73         45.53         5.28 o
  -3   1   5         75.97         59.92         5.11 o
  -2   1   5          0.06          0.16         1.16 o
  -1   1   5        885.65        763.92        14.51 o
   0   1   5         57.66         63.72         5.87 o
   1   1   5       1279.86       1253.40        25.88 o
   2   1   5         86.47        100.70        13.14 o
   3   1   5       1340.07       1360.72        48.24 o
   4   1   5        381.00        360.22        20.62 o
   5   1   5         67.41         63.53        10.05 o
   6   1   5          0.31          2.08         6.24 o
   7   1   5        620.01        608.94        42.86 o
  -9   2   5        549.87        522.55        41.03 o
  -8   2   5         28.10         31.86        10.20 o
  -7   2   5        165.37        146.66        19.34 o
  -6   2   5        185.69        206.94        21.29 o
  -5   2   5       2641.28       2636.43        45.97 o
  -4   2   5        367.25        367.65        14.94 o
  -3   2   5        754.25        705.50        15.64 o
  -2   2   5        175.33        176.62         8.79 o
  -1   2   5       2097.62       2015.12        25.50 o
   0   2   5        347.37        357.23        10.44 o
   1   2   5        485.43        535.86        19.40 o
   2   2   5          0.17          0.60         2.24 o
   3   2   5        979.97        993.55        41.11 o
   4   2   5         32.76         36.24        12.97 o
   5   2   5        318.67        313.96        19.76 o
   6   2   5         11.85         13.92         9.44 o
  -9   3   5        296.40        340.27        52.82 o
  -8   3   5          2.95         -2.33         5.26 o
  -7   3   5         22.54         33.51        12.27 o
  -6   3   5         65.46         88.31        14.47 o
  -5   3   5       3426.93       3423.21        80.55 o
  -4   3   5          1.88          2.72         7.40 o
  -3   3   5        421.95        405.40        20.76 o
  -2   3   5          9.50         12.59         2.88 o
  -1   3   5       1896.12       1867.54        28.88 o
   0   3   5        454.37        452.63        15.44 o
   1   3   5         53.67         57.70         7.31 o
   2   3   5          8.92          3.46         3.56 o
   3   3   5       1090.44       1075.43        46.72 o
   4   3   5         85.45         97.35        19.43 o
   5   3   5        364.15        356.97        26.36 o
   6   3   5         27.85         15.15        11.72 o
  -9   4   5        263.59        243.48        45.89 o
  -8   4   5          7.56         18.49        10.75 o
  -7   4   5         35.78         62.63        20.17 o
  -6   4   5         32.62         42.96        10.02 o
  -5   4   5        763.25        772.82        36.18 o
  -4   4   5          0.56          2.01         2.68 o
  -3   4   5        182.54        191.24        13.39 o
  -2   4   5         59.29         47.77         8.08 o
  -1   4   5        933.48        932.10        34.09 o
   0   4   5        621.07        611.41        28.46 o
   1   4   5        202.32        217.64        25.16 o
   2   4   5        116.01        136.85        21.53 o
   3   4   5        286.58        244.71        30.50 o
   4   4   5         21.01         28.32         9.67 o
   5   4   5        135.90        133.32        33.58 o
  -8   5   5          0.06         23.22        16.87 o
  -7   5   5        126.64        143.14        40.87 o
  -6   5   5          8.13          1.40         2.68 o
  -5   5   5        242.83        254.65        18.72 o
  -4   5   5        149.09        151.77        12.78 o
  -3   5   5        367.67        343.47        27.33 o
  -2   5   5        399.17        400.47        24.30 o
  -1   5   5        505.15        588.71        53.46 o
   0   5   5        184.26        201.16        22.00 o
   1   5   5        169.82        151.81        23.74 o
   2   5   5        179.18        177.62        26.94 o
   3   5   5        295.16        294.89        48.49 o
   4   5   5         25.48         18.07        12.21 o
  -8   6   5         11.51         29.86        19.33 o
  -7   6   5        206.88        187.17        38.21 o
  -6   6   5          6.21          4.86        11.72 o
  -5   6   5        744.19        730.00        44.89 o
  -4   6   5          1.00         -0.88         2.47 o
  -3   6   5        335.15        275.86        21.45 o
  -2   6   5        117.20        127.80        17.36 o
  -1   6   5        380.80        390.56        47.28 o
   0   6   5        152.15        143.13        19.42 o
   1   6   5        207.54        217.68        24.83 o
   2   6   5         29.31         20.40         9.10 o
   3   6   5        249.31        214.50        44.72 o
  -7   7   5         62.67         90.12        27.65 o
  -6   7   5         18.93         28.37        13.44 o
  -5   7   5        293.07        299.97        24.13 o
  -4   7   5          9.78         16.36         8.53 o
  -3   7   5        307.53        294.44        23.66 o
  -2   7   5          0.80          3.22         4.87 o
  -1   7   5        405.12        388.55        36.82 o
   0   7   5          6.59         12.89         8.55 o
   1   7   5        108.86        160.15        26.38 o
  -5   8   5         68.30         91.74        26.36 o
  -4   8   5          6.43          2.63        14.52 o
  -3   8   5         55.79         45.65        12.74 o
  -2   8   5          6.27          3.35        13.33 o
  -1   8   5        196.54        169.14        39.12 o
  -1 -10   6          1.65          8.88         9.10 o
   0 -10   6        139.27        118.45        20.78 o
   1 -10   6         14.39         19.75         9.10 o
   2 -10   6        263.26        289.11        47.70 o
   3 -10   6         14.59          9.92         7.82 o
  -3  -9   6         57.33        111.59        30.67 o
  -2  -9   6        287.38        285.77        47.18 o
  -1  -9   6          5.80         10.11        17.66 o
   0  -9   6        209.54        234.39        27.85 o
   1  -9   6        108.01         94.70        22.20 o
   2  -9   6        356.01        391.86        52.20 o
   3  -9   6         12.26          5.23         5.75 o
   4  -9   6         92.89        100.94        23.93 o
   5  -9   6         83.54         85.78        18.95 o
  -5  -8   6         48.76         36.40        15.96 o
  -4  -8   6         90.29         74.12        23.19 o
  -3  -8   6         44.61         76.03        23.87 o
  -2  -8   6        401.66        427.66        34.38 o
  -1  -8   6          1.80          1.01         5.07 o
   0  -8   6         12.25         15.61         8.44 o
   1  -8   6         46.61         37.38        10.51 o
   2  -8   6        382.07        351.41        46.79 o
   3  -8   6         53.55         62.89        15.43 o
   4  -8   6        337.25        324.05        33.58 o
   5  -8   6         15.92         13.64        12.58 o
   6  -8   6        554.66        628.80        50.46 o
  -6  -7   6        364.75        300.76        50.06 o
  -5  -7   6         67.68         54.34        21.24 o
  -4  -7   6         57.97         60.42        19.46 o
  -3  -7   6         11.56         13.15         4.97 o
  -2  -7   6        664.26        699.32        40.59 o
  -1  -7   6         25.72          6.47         7.43 o
   0  -7   6         61.28         59.58        18.31 o
   1  -7   6          7.14          1.97         3.99 o
   2  -7   6       1206.58       1208.18        80.70 o
   3  -7   6         57.44         56.94        13.40 o
   4  -7   6         35.28         44.21        12.68 o
   5  -7   6         81.09         60.81        11.40 o
   6  -7   6        582.68        615.31        47.01 o
   7  -7   6         25.62         46.26        18.42 o
  -7  -6   6         68.39         70.59        26.97 o
  -6  -6   6        283.53        303.87        47.73 o
  -5  -6   6         57.36         53.17        21.92 o
  -4  -6   6        323.39        337.42        25.01 o
  -3  -6   6         77.87         78.77        12.56 o
  -2  -6   6       1998.33       2055.11        64.78 o
  -1  -6   6         78.08         92.89        14.29 o
   0  -6   6        408.34        417.80        29.59 o
   1  -6   6         26.72         28.34         9.35 o
   2  -6   6       1092.72       1005.92        87.66 o
   3  -6   6         24.31         22.65         3.65 o
   4  -6   6         77.46         70.62        12.93 o
   5  -6   6          2.90         16.53        10.78 o
   6  -6   6        597.99        581.79        45.17 o
   7  -6   6         18.60          7.44         7.41 o
  -7  -5   6         17.20         25.84        15.19 o
  -6  -5   6        521.31        619.60        64.96 o
  -5  -5   6        131.01        118.32        26.84 o
  -4  -5   6        259.96        244.54        20.49 o
  -3  -5   6         26.95         32.35         8.40 o
  -2  -5   6       2546.26       2617.81        67.68 o
  -1  -5   6         13.75         19.19         6.26 o
   0  -5   6        402.97        377.36        26.02 o
   1  -5   6        123.44        125.98        12.05 o
   2  -5   6        927.73        881.78        23.38 o
   3  -5   6        168.23        163.04         9.17 o
   4  -5   6        715.96        747.94        26.32 o
   5  -5   6          9.54          9.07         9.15 o
   6  -5   6        444.58        478.58        51.52 o
   7  -5   6          0.01          6.03         7.22 o
  -8  -4   6         14.03         29.27        17.13 o
  -7  -4   6         78.67         69.98        23.32 o
  -6  -4   6        790.71        820.50        70.66 o
  -5  -4   6        393.21        359.83        44.14 o
  -4  -4   6          8.97         18.52        10.85 o
  -3  -4   6          0.67          1.23         4.47 o
  -2  -4   6       1956.65       1670.04        74.64 o
  -1  -4   6         23.98         21.08         8.97 o
   0  -4   6        797.37        750.58        26.77 o
   1  -4   6        312.23        340.83        13.72 o
   2  -4   6       1287.79       1266.71        27.20 o
   3  -4   6         15.78         20.28         3.28 o
   4  -4   6         24.66         11.79         7.36 o
   5  -4   6          5.18          2.57         2.44 o
   6  -4   6       1797.33       1753.11        68.53 o
   7  -4   6          5.29         10.34         5.21 o
   8  -4   6         63.81         72.88        15.56 o
  -8  -3   6         76.81         61.20        21.96 o
  -7  -3   6         14.24         26.81        15.06 o
  -6  -3   6        264.22        255.46        37.85 o
  -5  -3   6         19.11         24.80        12.31 o
  -4  -3   6        102.15         97.83        19.88 o
  -3  -3   6         33.71         33.68         9.62 o
  -2  -3   6       3338.10       3305.87        56.53 o
  -1  -3   6       1088.85       1222.05        31.81 o
   0  -3   6        652.60        676.68        17.63 o
   1  -3   6        220.49        215.50         9.94 o
   2  -3   6       3580.14       3567.09        38.40 o
   3  -3   6         34.69         30.13         4.28 o
   4  -3   6          8.79         15.24         5.25 o
   5  -3   6          1.64         -2.68         3.79 o
   6  -3   6       1088.20       1113.14        41.35 o
   7  -3   6        139.60        132.53        19.22 o
   8  -3   6         12.24         19.75        13.54 o
  -9  -2   6         21.40         31.42        13.08 o
  -8  -2   6        193.47        210.27        27.63 o
  -7  -2   6          9.75          5.89        10.85 o
  -6  -2   6       1012.21        978.46        70.72 o
  -5  -2   6         74.69         70.69        17.97 o
  -4  -2   6        275.33        291.80        31.77 o
  -3  -2   6        261.23        264.66        20.33 o
  -2  -2   6       4400.62       4312.12        81.60 o
  -1  -2   6         34.31         43.33         5.25 o
   0  -2   6        191.28        185.63         7.40 o
   1  -2   6         62.72         69.69         4.62 o
   2  -2   6       8990.10       9314.80       108.13 o
   3  -2   6        208.90        229.03        12.56 o
   4  -2   6          3.49          5.10         4.77 o
   5  -2   6         73.43         61.35         9.37 o
   6  -2   6        280.71        317.80        22.32 o
   7  -2   6         38.39         33.29        10.55 o
  -9  -1   6         15.89         18.52        14.54 o
  -8  -1   6        270.33        254.85        43.68 o
  -7  -1   6         60.01         47.31        18.81 o
  -6  -1   6       1072.12       1021.82        73.09 o
  -5  -1   6         15.87         19.66         5.18 o
  -4  -1   6         51.65         50.90         7.97 o
  -3  -1   6         36.62         43.61         8.00 o
  -2  -1   6       4312.39       4320.09        87.24 o
  -1  -1   6         57.48         70.98         6.55 o
   0  -1   6        415.53        423.02         9.45 o
   1  -1   6          6.69          5.49         2.84 o
   2  -1   6       3449.57       3460.84        54.06 o
   3  -1   6        249.83        266.86        13.24 o
   4  -1   6        136.14        111.81        16.01 o
   5  -1   6         69.54         61.80         9.71 o
   6  -1   6       1117.42       1128.80        36.74 o
   7  -1   6         19.54         26.12        15.25 o
  -9   0   6          8.30         33.29        19.04 o
  -8   0   6        186.34        165.50        35.43 o
  -7   0   6         20.40          7.19         8.68 o
  -6   0   6        514.77        547.87        52.72 o
  -5   0   6         64.48         64.52         8.67 o
  -4   0   6         71.18         67.04         8.07 o
  -3   0   6         67.62         54.98         6.33 o
  -2   0   6        729.13        656.15        19.78 o
  -1   0   6         32.20         32.88         2.75 o
   0   0   6        830.75        862.30        53.30 o
   1   0   6        164.25        189.45        17.98 o
   2   0   6       1570.58       1517.25        21.85 o
   3   0   6        261.43        265.38        13.79 o
   4   0   6        783.58        800.68        32.80 o
   5   0   6        111.69        135.11        14.71 o
   6   0   6        546.78        547.19        26.99 o
   7   0   6         28.82          2.88         6.48 o
  -9   1   6          6.13         14.22        14.47 o
  -8   1   6        235.22        349.18        50.48 o
  -7   1   6         38.76         30.31        16.32 o
  -6   1   6       1318.70       1381.78        82.61 o
  -5   1   6         45.58         56.32         9.07 o
  -4   1   6         28.21         17.94         7.54 o
  -3   1   6        126.43        136.90         8.61 o
  -2   1   6        694.34        662.61        17.07 o
  -1   1   6         39.34         47.84        10.65 o
   0   1   6       1781.86       1844.33        59.21 o
   1   1   6       1119.74       1187.96        15.05 o
   2   1   6       1739.64       1717.48        28.92 o
   3   1   6         84.21         97.54        12.66 o
   4   1   6        212.95        232.37        16.80 o
   5   1   6        137.73        131.23        16.96 o
   6   1   6        275.28        260.01        22.28 o
  -9   2   6          1.06         -1.43         6.22 o
  -8   2   6        270.17        286.20        42.66 o
  -7   2   6         68.31         83.52        18.12 o
  -6   2   6       1142.48       1154.27        51.83 o
  -5   2   6        252.75        243.97        18.04 o
  -4   2   6       1226.70       1198.02        41.68 o
  -3   2   6         24.51         22.84         4.44 o
  -2   2   6        954.68        944.50        20.55 o
  -1   2   6        102.79        113.50         6.09 o
   0   2   6        646.52        658.07        19.32 o
   1   2   6        243.66        237.46        10.56 o
   2   2   6       1470.58       1461.91        39.76 o
   3   2   6         61.64         66.89        10.52 o
   4   2   6        280.52        275.21        19.11 o
   5   2   6          4.75         14.56         6.14 o
   6   2   6        360.29        395.33        43.34 o
  -9   3   6          3.67         16.55        14.93 o
  -8   3   6        197.27        164.45        22.05 o
  -7   3   6        249.91        215.22        24.77 o
  -6   3   6        406.31        377.60        23.55 o
  -5   3   6        252.22        234.93        21.54 o
  -4   3   6       1127.32       1181.65        45.86 o
  -3   3   6        260.66        255.30        14.54 o
  -2   3   6        922.85        911.90        27.30 o
  -1   3   6        665.43        644.02        17.20 o
   0   3   6         17.14         21.16         3.74 o
   1   3   6         30.64         31.88         5.01 o
   2   3   6       1386.76       1407.32        43.52 o
   3   3   6        165.65        191.14        33.53 o
   4   3   6        332.32        351.73        48.31 o
   5   3   6         95.16         98.25        19.14 o
  -9   4   6         25.62         28.11        14.18 o
  -8   4   6        261.43        265.86        45.33 o
  -7   4   6         76.52         64.08        22.57 o
  -6   4   6        245.59        251.18        23.89 o
  -5   4   6          7.56          6.07         6.12 o
  -4   4   6         43.09         37.66         7.19 o
  -3   4   6         52.55         40.67        11.40 o
  -2   4   6        676.50        815.43        32.98 o
  -1   4   6        305.96        301.55        14.16 o
   0   4   6        142.77        153.33        13.03 o
   1   4   6        273.54        271.51        19.96 o
   2   4   6        563.26        541.60        33.88 o
   3   4   6        107.72        129.50        30.60 o
   4   4   6        117.39        146.76        36.14 o
  -8   5   6        101.72        141.90        33.71 o
  -7   5   6         12.88         27.32        13.70 o
  -6   5   6        508.61        505.95        65.38 o
  -5   5   6         51.17         52.88        11.17 o
  -4   5   6        335.52        369.67        24.08 o
  -3   5   6         27.59         28.14         6.59 o
  -2   5   6        218.96        261.71        20.26 o
  -1   5   6          3.24         17.29         6.68 o
   0   5   6        210.36        182.25        33.90 o
   1   5   6         88.11         96.24        25.32 o
   2   5   6        295.19        284.54        47.38 o
   3   5   6         37.68         21.24        16.06 o
  -7   6   6          0.07         -9.36         9.36 o
  -6   6   6        578.57        589.02        42.52 o
  -5   6   6          0.29          0.69        11.37 o
  -4   6   6        553.96        521.78        30.18 o
  -3   6   6         13.98         24.19         7.40 o
  -2   6   6        306.13        342.22        29.53 o
  -1   6   6         75.57         88.26        22.26 o
   0   6   6        128.28        109.71        28.17 o
   1   6   6          5.13         -1.88        10.33 o
   2   6   6        236.78        220.90        59.15 o
  -6   7   6        130.39        172.50        36.24 o
  -5   7   6          0.03         10.82         9.84 o
  -4   7   6        118.70        117.81        26.88 o
  -3   7   6          3.05         -6.93         6.93 o
  -2   7   6        450.96        453.59        36.88 o
  -1   7   6         18.86         25.10         9.37 o
   0   7   6         77.86        100.50        21.17 o
  -1 -10   7        108.53        117.67        21.44 o
   0 -10   7         28.36         79.10        33.52 o
   1 -10   7        268.28        324.60        35.64 o
   2 -10   7         22.09          4.79         7.19 o
   3 -10   7        341.96        352.65        38.59 o
  -3  -9   7        243.18        253.03        45.46 o
  -2  -9   7          1.13          9.64         8.48 o
  -1  -9   7        106.74        108.60        19.13 o
   0  -9   7        117.02        104.83        30.10 o
   1  -9   7        391.06        411.93        37.85 o
   2  -9   7        125.94         88.40        25.36 o
   3  -9   7        157.43        200.76        27.96 o
   4  -9   7        159.93        157.50        25.45 o
   5  -9   7        237.87        274.21        56.85 o
  -5  -8   7         46.03         50.22        22.18 o
  -4  -8   7         90.08         74.32        23.61 o
  -3  -8   7        282.24        338.04        49.48 o
  -2  -8   7        127.54        119.77        18.71 o
  -1  -8   7          5.04          5.22         8.92 o
   0  -8   7        266.69        240.10        27.96 o
   1  -8   7        466.97        444.67        54.95 o
   2  -8   7        204.32        256.30        40.32 o
   3  -8   7        243.04        259.87        29.72 o
   4  -8   7          3.38         13.57         9.50 o
   5  -8   7        694.84        762.19        54.38 o
   6  -8   7         33.13         15.49        18.33 o
  -6  -7   7          8.62          7.51        12.43 o
  -5  -7   7         98.78         94.78        27.40 o
  -4  -7   7         23.97         32.48        15.22 o
  -3  -7   7        506.41        488.99        34.27 o
  -2  -7   7         24.93         29.61         9.49 o
  -1  -7   7         88.69         83.34        14.58 o
   0  -7   7         11.12          9.34         7.07 o
   1  -7   7       1112.05       1139.89        54.78 o
   2  -7   7         63.26         65.38        19.75 o
   3  -7   7         68.89         71.79        14.87 o
   4  -7   7         13.35         11.42         7.53 o
   5  -7   7        777.49        715.57        40.60 o
   6  -7   7         70.65         86.44        18.18 o
  -7  -6   7        476.79        547.71        68.20 o
  -6  -6   7         55.72         74.25        24.42 o
  -5  -6   7        208.88        231.60        39.67 o
  -4  -6   7        136.19        145.74        17.47 o
  -3  -6   7       1470.31       1565.39        57.82 o
  -2  -6   7         14.72          7.28         6.86 o
  -1  -6   7        235.27        215.76        21.55 o
   0  -6   7         38.43         20.72         7.01 o
   1  -6   7       1632.07       1599.03        59.98 o
   2  -6   7         14.78         17.62        11.46 o
   3  -6   7         15.36         17.58         4.30 o
   4  -6   7         54.80         40.25         8.94 o
   5  -6   7       2019.84       1858.45        75.44 o
   6  -6   7          0.47          2.69         5.16 o
   7  -6   7          1.89         -3.70        16.66 o
  -7  -5   7        217.36        202.13        39.31 o
  -6  -5   7         42.25         27.30        14.38 o
  -5  -5   7        391.80        398.62        49.03 o
  -4  -5   7         45.69         31.18        13.47 o
  -3  -5   7       2092.42       2010.05        95.27 o
  -2  -5   7         76.70         75.26        17.10 o
  -1  -5   7         11.53         14.12         9.29 o
   0  -5   7        899.11        915.57        56.34 o
   1  -5   7       1932.71       1903.13        57.20 o
   2  -5   7         60.72         76.99         8.19 o
   3  -5   7         42.16         52.45         5.67 o
   4  -5   7         40.60         46.26         7.13 o
   5  -5   7       1624.00       1546.84        64.86 o
   6  -5   7          2.39         11.02         8.94 o
   7  -5   7        122.55         95.79        18.97 o
  -8  -4   7         18.78         10.10         6.35 o
  -7  -4   7        509.01        620.73        65.99 o
  -6  -4   7         55.57         38.11        17.55 o
  -5  -4   7         30.37         45.40        16.61 o
  -4  -4   7          1.69         -1.65         5.96 o
  -3  -4   7       3170.72       3067.82       108.22 o
  -2  -4   7         27.15         35.49        12.18 o
  -1  -4   7         15.56         20.63         7.89 o
   0  -4   7        303.70        337.16        18.22 o
   1  -4   7       2015.52       2054.52        43.56 o
   2  -4   7        209.58        194.41        24.24 o
   3  -4   7          5.67         15.96         3.42 o
   4  -4   7          0.54          1.91         3.38 o
   5  -4   7       1525.30       1466.33        46.42 o
   6  -4   7        120.39        124.69        19.01 o
   7  -4   7        228.00        206.25        25.43 o
  -8  -3   7         11.62         13.31        12.79 o
  -7  -3   7        798.23        853.56        74.38 o
  -6  -3   7          4.52         18.81        12.01 o
  -5  -3   7          6.37         18.33        11.85 o
  -4  -3   7         77.32         62.79        16.61 o
  -3  -3   7       4041.75       3818.40       111.65 o
  -2  -3   7        464.73        461.81        27.14 o
  -1  -3   7        569.70        568.73        22.09 o
   0  -3   7         65.72         79.24         6.16 o
   1  -3   7       2272.21       2199.26        31.92 o
   2  -3   7        391.29        391.75        15.85 o
   3  -3   7         11.29          8.63         2.19 o
   4  -3   7         44.92         41.18        18.73 o
   5  -3   7       1777.80       1860.06        52.26 o
   6  -3   7        118.36        114.42        13.92 o
   7  -3   7         36.57         41.37        11.54 o
  -9  -2   7          1.44         -8.43         8.43 o
  -8  -2   7          1.72         -5.83         8.94 o
  -7  -2   7        700.49        665.03        63.40 o
  -6  -2   7          3.51          1.96         7.21 o
  -5  -2   7        705.80        706.42        54.92 o
  -4  -2   7         40.12         66.22        15.61 o
  -3  -2   7       2575.56       2486.61        63.56 o
  -2  -2   7         81.29         96.15        15.56 o
  -1  -2   7       1653.86       1688.19        38.36 o
   0  -2   7         68.39         82.49         6.17 o
   1  -2   7       3149.44       3263.50        54.83 o
   2  -2   7          7.39          7.67         1.90 o
   3  -2   7          5.25         15.62         4.06 o
   4  -2   7         45.01         44.90         9.15 o
   5  -2   7       1028.07       1032.65        38.77 o
   6  -2   7          2.06         -1.09         3.03 o
  -9  -1   7         49.44         45.11        21.05 o
  -8  -1   7          2.18          7.03        12.34 o
  -7  -1   7        393.26        386.64        49.74 o
  -6  -1   7         78.52         86.52        21.92 o
  -5  -1   7         86.18        105.25        11.90 o
  -4  -1   7        138.36        164.71        15.84 o
  -3  -1   7       2103.61       2035.97        62.59 o
  -2  -1   7        677.04        689.48        24.17 o
  -1  -1   7       2272.36       2300.58        35.31 o
   0  -1   7         11.79          7.67         6.57 o
   1  -1   7       1488.06       1449.94        22.76 o
   2  -1   7        213.18        252.00        10.72 o
   3  -1   7          2.97          6.56         4.28 o
   4  -1   7         10.35         17.09         6.73 o
   5  -1   7       1749.28       1685.13        52.17 o
   6  -1   7          4.66          1.69        10.06 o
   7  -1   7         36.30         98.09        26.59 o
  -9   0   7        140.44        123.05        33.29 o
  -8   0   7          2.10        -10.20        12.37 o
  -7   0   7        264.10        297.46        43.75 o
  -6   0   7        126.54        134.52        26.04 o
  -5   0   7         20.82         24.75         5.88 o
  -4   0   7        113.45        123.09        10.23 o
  -3   0   7        688.03        649.45        22.54 o
  -2   0   7        119.21        131.34         9.13 o
  -1   0   7       1301.13       1284.82        48.44 o
   0   0   7          1.93          4.92         5.28 o
   1   0   7       2049.71       2018.95        51.94 o
   2   0   7          0.04          0.48         1.42 o
   3   0   7        283.18        270.56        11.92 o
   4   0   7         29.80         39.23         6.09 o
   5   0   7        563.30        537.71        30.38 o
   6   0   7          0.04          7.59         4.73 o
  -9   1   7         97.76        127.36        32.32 o
  -8   1   7          5.43         12.50        13.99 o
  -7   1   7        893.86        905.29        50.68 o
  -6   1   7         55.72         69.20        15.75 o
  -5   1   7         47.50         45.14         6.84 o
  -4   1   7         18.07         19.34         4.23 o
  -3   1   7       1505.01       1537.19        30.12 o
  -2   1   7          1.66         11.27         3.36 o
  -1   1   7        562.44        583.70        28.24 o
   0   1   7        346.40        365.74        22.85 o
   1   1   7       2677.85       2601.69        62.96 o
   2   1   7          0.52          2.29         1.93 o
   3   1   7        473.01        448.44        19.23 o
   4   1   7         30.04         44.60         8.13 o
   5   1   7         45.55         25.08        15.33 o
   6   1   7          8.84         23.88        10.71 o
  -9   2   7         50.87         42.92        11.45 o
  -8   2   7         15.86          8.44         7.44 o
  -7   2   7       1217.37       1119.74        87.50 o
  -6   2   7          5.35         -1.59         3.36 o
  -5   2   7         15.26         30.27         6.94 o
  -4   2   7          0.04          0.18         2.29 o
  -3   2   7       3326.96       3363.57        75.00 o
  -2   2   7        296.43        306.33        11.15 o
  -1   2   7        180.82        189.46        11.11 o
   0   2   7        228.48        201.16         8.30 o
   1   2   7       1248.18       1186.49        21.93 o
   2   2   7        123.74        125.68         9.33 o
   3   2   7        387.19        415.93        25.36 o
   4   2   7         11.06          1.27         5.66 o
   5   2   7        436.79        480.24        42.52 o
  -9   3   7         33.36         26.78        14.51 o
  -8   3   7         15.65         17.36         8.10 o
  -7   3   7        821.10        771.80        47.01 o
  -6   3   7         36.99         31.99        16.18 o
  -5   3   7          3.04          4.97        12.99 o
  -4   3   7        233.13        249.66        22.15 o
  -3   3   7       1041.45       1028.88        24.48 o
  -2   3   7        382.04        370.63        15.59 o
  -1   3   7        131.67        120.98         8.82 o
   0   3   7         13.77         16.95         5.63 o
   1   3   7       1272.43       1253.51        34.78 o
   2   3   7         56.33         54.04        14.46 o
   3   3   7        173.64        209.39        29.86 o
   4   3   7          1.92         -2.49         5.68 o
   5   3   7        356.45        398.21        33.28 o
  -8   4   7         19.50         47.99        20.56 o
  -7   4   7        704.68        694.43        67.19 o
  -6   4   7         22.06         35.93        10.85 o
  -5   4   7          3.72          3.59         5.54 o
  -4   4   7         52.89         51.78         8.54 o
  -3   4   7        403.40        454.03        36.15 o
  -2   4   7        225.03        235.30        18.40 o
  -1   4   7         73.07         92.83        10.89 o
   0   4   7        369.60        349.07        27.02 o
   1   4   7       1074.48       1122.42        94.33 o
   2   4   7         47.30         65.46        15.94 o
   3   4   7        111.61        130.63        22.90 o
   4   4   7        102.80         96.33        21.05 o
  -8   5   7         14.18         30.86        16.77 o
  -7   5   7        479.04        456.18        38.24 o
  -6   5   7         17.52         22.31        17.37 o
  -5   5   7        178.93        211.58        21.94 o
  -4   5   7          0.72         -0.42         3.99 o
  -3   5   7        667.45        670.95        40.41 o
  -2   5   7          8.74          7.05         3.46 o
  -1   5   7         15.41         13.40         8.76 o
   0   5   7         98.63         89.25        25.32 o
   1   5   7        386.94        334.90        50.35 o
   2   5   7         54.44         49.45        21.96 o
   3   5   7        256.63        306.14        37.69 o
  -7   6   7        218.04        228.00        41.00 o
  -6   6   7          1.96          4.23         9.26 o
  -5   6   7        223.02        220.99        30.96 o
  -4   6   7         23.03         21.08        10.72 o
  -3   6   7        537.09        515.62        31.54 o
  -2   6   7         90.51         92.87        16.10 o
  -1   6   7         83.23         46.63        18.26 o
   0   6   7          0.06          0.29         8.26 o
   1   6   7        215.95        218.26        42.49 o
  -5   7   7         26.42         58.19        21.05 o
  -4   7   7          2.87         -0.65         8.00 o
  -3   7   7        277.22        260.81        41.42 o
  -2   7   7         76.72        105.66        28.72 o
   0 -10   8        243.80        217.77        29.71 o
   1 -10   8         30.25         25.42        15.41 o
   2 -10   8        307.31        363.13        54.86 o
  -3  -9   8         11.71          3.08         7.71 o
  -2  -9   8         70.25         63.52        24.06 o
  -1  -9   8         11.08         22.47        10.35 o
   0  -9   8        418.59        480.28        40.78 o
   1  -9   8          2.93          5.16         4.86 o
   2  -9   8        162.00        188.59        37.56 o
   3  -9   8         41.20         51.13        25.39 o
   4  -9   8        216.70        258.25        32.20 o
  -4  -8   8        282.97        273.69        45.59 o
  -3  -8   8         25.17         30.60        13.57 o
  -2  -8   8          4.04          2.90         4.58 o
  -1  -8   8          0.86         -1.64         4.57 o
   0  -8   8        707.76        813.74        49.88 o
   1  -8   8          5.18         -5.04         5.04 o
   2  -8   8        159.77        171.88        33.81 o
   3  -8   8          0.37         -7.63         7.63 o
   4  -8   8        687.43        612.00        47.28 o
   5  -8   8        114.01        127.10        22.90 o
  -6  -7   8        136.78        182.18        38.47 o
  -5  -7   8         59.85         75.52        26.81 o
  -4  -7   8        523.31        510.08        59.13 o
  -3  -7   8         52.19         44.48        10.20 o
  -2  -7   8         13.28         21.75         9.18 o
  -1  -7   8          4.49         10.90         7.59 o
   0  -7   8       1277.23       1286.20        58.31 o
   1  -7   8         38.66         54.21        12.23 o
   2  -7   8        402.98        407.27        48.67 o
   3  -7   8          2.71         -0.08         6.56 o
   4  -7   8        310.31        300.54        31.35 o
   5  -7   8          8.03          8.74        14.65 o
   6  -7   8         83.30         68.71        16.49 o
  -7  -6   8        127.35        140.34        34.65 o
  -6  -6   8         55.51         62.21        22.18 o
  -5  -6   8         92.65         66.58        21.79 o
  -4  -6   8       1141.77       1092.81        94.31 o
  -3  -6   8          0.01          4.18         4.79 o
  -2  -6   8        183.32        215.77        22.42 o
  -1  -6   8         26.25         49.20        14.12 o
   0  -6   8        633.68        586.92        36.75 o
   1  -6   8          0.22          9.76         5.00 o
   2  -6   8        483.98        521.66        24.67 o
   3  -6   8          1.25          1.16         4.01 o
   4  -6   8        988.52       1023.71        54.54 o
   5  -6   8         84.77         81.44        16.31 o
   6  -6   8        126.06        152.03        23.18 o
  -7  -5   8         69.43         75.64        25.74 o
  -6  -5   8        260.33        287.26        44.72 o
  -5  -5   8         79.60         78.24        21.89 o
  -4  -5   8        562.55        548.94        53.69 o
  -3  -5   8        375.13        339.14        39.57 o
  -2  -5   8         56.30         60.72        16.55 o
  -1  -5   8        825.79        828.08        55.41 o
   0  -5   8        693.93        641.49        35.88 o
   1  -5   8         13.20         22.58         7.24 o
   2  -5   8        217.28        234.99        22.62 o
   3  -5   8          3.75          0.02         2.08 o
   4  -5   8       1926.80       1866.33        52.85 o
   5  -5   8         10.84         15.13        12.14 o
   6  -5   8        245.69        271.71        32.24 o
   7  -5   8          0.70          5.64         4.73 o
  -8  -4   8        115.24        144.39        35.88 o
  -7  -4   8         28.38         26.75        14.28 o
  -6  -4   8        520.51        468.44        53.85 o
  -5  -4   8        144.47        184.80        32.19 o
  -4  -4   8        509.86        528.64        49.35 o
  -3  -4   8        362.45        369.29        38.02 o
  -2  -4   8         39.79         44.92         9.66 o
  -1  -4   8        126.26        130.65        15.45 o
   0  -4   8       2052.36       2022.23        45.29 o
   1  -4   8        212.68        216.93        14.81 o
   2  -4   8          5.38          2.84         4.78 o
   3  -4   8          5.09          2.10         2.51 o
   4  -4   8       1270.20       1231.87        43.59 o
   5  -4   8         14.59         11.02         3.52 o
   6  -4   8        578.64        547.89        39.31 o
   7  -4   8         18.52         42.78        19.30 o
  -8  -3   8        166.11        155.86        36.40 o
  -7  -3   8         44.48         60.78        21.02 o
  -6  -3   8        426.16        380.59        46.11 o
  -5  -3   8        331.81        320.74        39.34 o
  -4  -3   8       2682.54       2623.86       101.81 o
  -3  -3   8        183.79        187.04        19.37 o
  -2  -3   8        132.02        168.50        16.80 o
  -1  -3   8         12.17          8.70         4.22 o
   0  -3   8       1929.91       1928.20        39.08 o
   1  -3   8        121.53        131.04         8.03 o
   2  -3   8         15.37         21.08         4.11 o
   3  -3   8          6.67          6.38         2.98 o
   4  -3   8       1819.91       1875.94        60.12 o
   5  -3   8          6.15         -1.34         4.93 o
   6  -3   8         35.54         42.76         8.90 o
  -9  -2   8          5.29        -13.54        13.54 o
  -8  -2   8        267.56        258.99        31.18 o
  -7  -2   8         16.28          8.81         4.30 o
  -6  -2   8        535.99        557.71        30.03 o
  -5  -2   8         14.50          8.29         9.20 o
  -4  -2   8       2309.99       2230.71        67.18 o
  -3  -2   8        145.20        136.16        15.10 o
  -2  -2   8        777.81        739.78        27.39 o
  -1  -2   8        705.93        764.29        25.14 o
   0  -2   8       1688.29       1660.56        26.97 o
   1  -2   8         48.79         54.39         5.28 o
   2  -2   8          2.96          5.61         2.69 o
   3  -2   8         24.13         24.74         5.92 o
   4  -2   8       1607.49       1653.21        55.49 o
   5  -2   8         65.77         99.00        14.99 o
   6  -2   8         60.09         61.98        13.17 o
  -9  -1   8          7.53         -0.04         6.90 o
  -8  -1   8        412.00        516.56        62.66 o
  -7  -1   8         15.02          8.13         9.94 o
  -6  -1   8         49.13         67.76        20.58 o
  -5  -1   8         37.30         44.47         7.91 o
  -4  -1   8       1210.05       1131.32        33.54 o
  -3  -1   8         40.28         47.56         7.31 o
  -2  -1   8       1278.72       1223.41        33.71 o
  -1  -1   8         53.11         53.95         7.01 o
   0  -1   8       1049.67       1009.87        65.09 o
   1  -1   8         13.57         20.67         6.56 o
   2  -1   8          3.31          6.53         2.38 o
   3  -1   8         16.04         11.58         3.76 o
   4  -1   8       1441.82       1421.09        44.37 o
   5  -1   8          3.36         -2.27         7.78 o
   6  -1   8        242.76        245.52        30.68 o
  -9   0   8          5.93         -4.05         8.03 o
  -8   0   8        547.61        571.32        64.08 o
  -7   0   8         30.63         26.42        12.82 o
  -6   0   8          9.42          0.94         8.32 o
  -5   0   8         35.32         45.94         7.02 o
  -4   0   8       1232.20       1243.11        34.41 o
  -3   0   8        171.49        188.87        12.68 o
  -2   0   8        587.87        600.09        16.26 o
  -1   0   8          0.81         -1.50         3.66 o
   0   0   8       1366.22       1322.43        49.64 o
   1   0   8        326.32        289.83        21.27 o
   2   0   8        134.32        135.68         7.40 o
   3   0   8         91.01         84.74         9.63 o
   4   0   8        992.58        996.44        55.99 o
   5   0   8         87.71         77.49        16.90 o
   6   0   8          1.84          2.88         5.49 o
  -9   1   8          7.31          5.36         6.95 o
  -8   1   8        537.12        570.18        43.71 o
  -7   1   8         53.67         71.21        15.35 o
  -6   1   8        185.12        171.68        17.11 o
  -5   1   8         35.74         50.91         7.53 o
  -4   1   8       1395.47       1396.59        41.02 o
  -3   1   8          0.79          1.13         2.96 o
  -2   1   8        985.26        993.43        22.94 o
  -1   1   8         82.07         89.51        12.42 o
   0   1   8       1888.82       1801.46        73.35 o
   1   1   8        828.01        788.24        51.84 o
   2   1   8         39.43         45.81         9.66 o
   3   1   8        168.45        155.13        27.12 o
   4   1   8        401.07        419.72        37.87 o
   5   1   8          0.24         -0.80         8.66 o
  -9   2   8         40.99         25.80         9.88 o
  -8   2   8        464.73        420.28        37.43 o
  -7   2   8         12.54         31.13         9.72 o
  -6   2   8         38.09         40.14         8.50 o
  -5   2   8         12.44         12.53         5.31 o
  -4   2   8       1705.47       1710.59        47.74 o
  -3   2   8         57.54         55.06         6.72 o
  -2   2   8        577.43        574.54        20.69 o
  -1   2   8          0.12          1.05         1.64 o
   0   2   8       1240.65       1256.23        48.01 o
   1   2   8         29.84         28.71         8.08 o
   2   2   8         89.71         87.72        26.81 o
   3   2   8         24.53         20.84        10.49 o
   4   2   8        404.21        453.65        89.78 o
   5   2   8         12.67          6.35        13.58 o
  -8   3   8        414.31        450.45        38.93 o
  -7   3   8         17.86         13.45         5.29 o
  -6   3   8          4.32          7.57         6.10 o
  -5   3   8         26.17         49.16        10.74 o
  -4   3   8        348.98        334.89        28.46 o
  -3   3   8         75.66         82.90         8.06 o
  -2   3   8        302.41        291.38        16.97 o
  -1   3   8         44.68         56.98        17.66 o
   0   3   8        836.94        869.21        42.38 o
   1   3   8         97.38        125.24        16.97 o
   2   3   8        336.73        282.74        38.02 o
   3   3   8         28.08         16.43        12.79 o
   4   3   8        286.79        263.96        33.84 o
  -8   4   8        290.84        362.49        52.26 o
  -7   4   8          4.15          5.47         9.39 o
  -6   4   8        102.79         89.32        15.91 o
  -5   4   8         41.52         38.51         8.09 o
  -4   4   8        107.26        130.84        14.27 o
  -3   4   8        274.42        235.44        39.34 o
  -2   4   8        260.60        256.29        28.06 o
  -1   4   8        444.42        470.06        35.94 o
   0   4   8        393.04        454.20        32.87 o
   1   4   8         14.70         35.83        17.03 o
   2   4   8        301.16        315.80        35.77 o
   3   4   8         74.39         75.37        19.41 o
  -7   5   8          9.25         10.50         8.80 o
  -6   5   8        143.86        136.39        21.25 o
  -5   5   8         27.48         23.14         6.68 o
  -4   5   8        642.12        635.03        61.40 o
  -3   5   8        118.73        131.90        34.57 o
  -2   5   8        129.02        132.67        20.99 o
  -1   5   8        178.45        168.47        38.39 o
   0   5   8        168.44        141.67        32.96 o
   1   5   8         87.03        154.56        38.60 o
   2   5   8        250.90        286.55        51.36 o
  -6   6   8         35.67         40.41        18.30 o
  -5   6   8         63.85         75.32        24.71 o
  -4   6   8        350.22        304.23        31.77 o
  -3   6   8        114.39        147.85        22.74 o
  -2   6   8        120.94        140.99        33.06 o
  -1   6   8          6.14          7.25        10.23 o
   0   6   8        222.45        216.73        43.36 o
  -3  -9   9        112.46         72.24        24.64 o
  -2  -9   9         29.02         32.30        16.17 o
  -1  -9   9        201.06        175.29        25.10 o
   0  -9   9         21.07         30.93        10.47 o
   1  -9   9        227.97        216.28        40.32 o
   2  -9   9         73.64         91.58        28.82 o
   3  -9   9        201.32        217.43        36.17 o
  -4  -8   9          2.13         -1.88         8.13 o
  -3  -8   9        134.77        188.77        41.35 o
  -2  -8   9         61.44         54.13        13.79 o
  -1  -8   9        207.50        228.25        26.39 o
   0  -8   9          2.86         12.00         6.62 o
   1  -8   9        391.23        403.03        51.62 o
   2  -8   9          0.02         12.14        10.88 o
   3  -8   9        500.44        494.11        41.86 o
   4  -8   9         59.01         59.49        16.26 o
   5  -8   9         27.21         39.60        22.30 o
  -5  -7   9        203.16        229.39        42.26 o
  -4  -7   9          3.11         23.57        15.28 o
  -3  -7   9        165.51        183.76        22.58 o
  -2  -7   9         40.08         43.72        10.98 o
  -1  -7   9       1014.35       1025.33        52.81 o
   0  -7   9         35.71         35.67        23.56 o
   1  -7   9        494.21        476.54        53.95 o
   2  -7   9         33.54         13.24        11.33 o
   3  -7   9        294.69        296.63        32.07 o
   4  -7   9         15.61         13.77         8.43 o
   5  -7   9         52.23         75.74        28.79 o
  -6  -6   9          7.86        -11.63        12.40 o
  -5  -6   9        538.75        541.72        60.33 o
  -4  -6   9          0.26          0.06         4.60 o
  -3  -6   9         58.40         51.52        17.62 o
  -2  -6   9         27.75         38.53        15.12 o
  -1  -6   9        906.33        960.45        65.99 o
   0  -6   9        128.17        113.18        22.05 o
   1  -6   9        786.05        758.22        33.28 o
   2  -6   9          0.39          3.09         2.80 o
   3  -6   9        316.77        337.14        23.53 o
   4  -6   9          4.43          0.61         3.73 o
   5  -6   9        482.00        419.93        37.29 o
   6  -6   9         22.42         20.69        11.19 o
  -7  -5   9          1.99         -7.38        12.69 o
  -6  -5   9         18.44         10.62         9.00 o
  -5  -5   9        942.90       1093.35        80.37 o
  -4  -5   9         67.97         53.75        19.07 o
  -3  -5   9         32.39         11.66         9.39 o
  -2  -5   9          0.95          6.54         7.45 o
  -1  -5   9        748.84        741.47        39.97 o
   0  -5   9        214.47        198.30        20.05 o
   1  -5   9        878.82        866.75        40.54 o
   2  -5   9          2.28          1.34         4.92 o
   3  -5   9       1059.47       1059.83        31.74 o
   4  -5   9         30.21         25.46         6.36 o
   5  -5   9        212.17        185.34        23.30 o
   6  -5   9          3.98          0.97         7.67 o
  -8  -4   9          6.77         -6.22         8.65 o
  -7  -4   9         62.97         66.97        21.70 o
  -6  -4   9          8.21         -5.18         5.18 o
  -5  -4   9        617.28        614.94        56.73 o
  -4  -4   9         28.77         24.32        12.95 o
  -3  -4   9          2.50          3.34         7.03 o
  -2  -4   9          1.19          1.54         4.21 o
  -1  -4   9       1901.05       1789.60        57.09 o
   0  -4   9         96.89         94.20         8.73 o
   1  -4   9        107.41        112.29         9.44 o
   2  -4   9          8.01          7.18         4.76 o
   3  -4   9       1999.12       2059.32        82.51 o
   4  -4   9          9.45         16.12        10.32 o
   5  -4   9         88.38         84.72        12.04 o
   6  -4   9          4.59         -1.10         5.76 o
  -8  -3   9          1.95          5.71         8.76 o
  -7  -3   9        230.01        286.39        43.07 o
  -6  -3   9          6.46          9.81         7.87 o
  -5  -3   9       1567.22       1426.76        81.67 o
  -4  -3   9         10.98         -2.43         6.48 o
  -3  -3   9         58.80         79.38        12.83 o
  -2  -3   9         60.18         68.59        14.83 o
  -1  -3   9       2041.49       1971.95        39.56 o
   0  -3   9        108.75        100.78         8.14 o
   1  -3   9          2.86          5.06         2.84 o
   2  -3   9         39.86         58.07        16.85 o
   3  -3   9       2753.54       2927.51        76.89 o
   4  -3   9          3.25          3.97         6.07 o
   5  -3   9         47.88         44.18        11.69 o
   6  -3   9          0.27         13.11        11.17 o
  -8  -2   9          4.28          4.88         5.62 o
  -7  -2   9        250.77        219.07        26.29 o
  -6  -2   9          9.28          8.44         4.08 o
  -5  -2   9       1598.04       1598.37        52.74 o
  -4  -2   9        159.01        165.91        18.76 o
  -3  -2   9         29.97         35.09        10.23 o
  -2  -2   9        140.75        141.94        12.44 o
  -1  -2   9       2374.52       2292.62        34.68 o
   0  -2   9        260.53        263.04         9.97 o
   1  -2   9          6.20          8.82         1.90 o
   2  -2   9          0.16          5.87        10.95 o
   3  -2   9       2013.45       2004.24        46.03 o
   4  -2   9         79.47         67.94        19.95 o
   5  -2   9        161.10        160.39        31.96 o
   6  -2   9         45.12         41.56        10.14 o
  -9  -1   9        127.69        158.04        31.15 o
  -8  -1   9          2.06          2.54         5.03 o
  -7  -1   9        211.12        265.92        28.49 o
  -6  -1   9         54.23         54.02         8.50 o
  -5  -1   9        700.65        772.78        28.00 o
  -4  -1   9        162.03        167.56        11.41 o
  -3  -1   9        142.76        121.82         9.12 o
  -2  -1   9          5.30          1.22         1.72 o
  -1  -1   9       1190.54       1174.36        51.95 o
   0  -1   9          0.68         -7.06         7.06 o
   1  -1   9         36.08         37.43        10.19 o
   2  -1   9          0.36         -1.27         6.28 o
   3  -1   9       1175.30       1125.94        54.22 o
   4  -1   9        130.85        129.23        20.81 o
   5  -1   9        520.52        482.41        41.57 o
   6  -1   9        169.21        180.69        34.75 o
  -9   0   9        102.46        128.40        32.93 o
  -8   0   9          0.19         -0.45         7.80 o
  -7   0   9        183.73        165.82        23.28 o
  -6   0   9        106.56         88.12        10.47 o
  -5   0   9       1023.67       1058.39        44.15 o
  -4   0   9         84.28         85.82         9.38 o
  -3   0   9        245.43        219.33        10.17 o
  -2   0   9        155.02        163.19         9.16 o
  -1   0   9        760.80        786.74        44.52 o
   0   0   9          0.03          2.83         3.95 o
   1   0   9        376.81        417.85        27.30 o
   2   0   9        162.91        137.96        16.41 o
   3   0   9        685.56        708.46        48.17 o
   4   0   9         67.71         84.29        17.40 o
   5   0   9         78.52         55.69        15.38 o
  -9   1   9        116.83        122.95        22.67 o
  -8   1   9          1.69          2.33         4.69 o
  -7   1   9        330.40        358.53        44.14 o
  -6   1   9         24.43         39.43         9.19 o
  -5   1   9        792.71        831.76        31.02 o
  -4   1   9         17.95         22.94         5.66 o
  -3   1   9       1121.29       1126.12        42.34 o
  -2   1   9          9.98         10.02         1.51 o
  -1   1   9        907.12        903.22        39.96 o
   0   1   9          8.09          5.70         8.24 o
   1   1   9         39.69         55.40        10.68 o
   2   1   9          3.79          1.40         4.97 o
   3   1   9        588.66        647.34        47.90 o
   4   1   9         76.20        111.41        21.13 o
   5   1   9         22.74         16.79        14.64 o
  -8   2   9         38.72         28.03        10.97 o
  -7   2   9        339.41        390.78        28.29 o
  -6   2   9         42.33         38.79         8.88 o
  -5   2   9        167.40        165.04        14.41 o
  -4   2   9         94.98        106.96        12.86 o
  -3   2   9       1038.82       1014.84        52.19 o
  -2   2   9         90.77         84.38        13.39 o
  -1   2   9        864.00        934.01        42.84 o
   0   2   9        141.02        124.52        16.06 o
   1   2   9         21.31         21.15         8.00 o
   2   2   9         19.06         11.25         9.97 o
   3   2   9        537.86        478.64        43.12 o
   4   2   9         53.43         49.24        13.90 o
  -8   3   9         55.17         54.54        13.76 o
  -7   3   9        169.94        193.49        24.41 o
  -6   3   9         11.46         22.45         8.97 o
  -5   3   9         96.74        134.95        17.93 o
  -4   3   9         32.86         24.06         7.35 o
  -3   3   9        171.71        159.34        18.07 o
  -2   3   9         82.29         73.37        12.69 o
  -1   3   9        591.09        609.34        36.69 o
   0   3   9         34.56         33.83        14.69 o
   1   3   9        332.39        347.29        37.33 o
   2   3   9         71.55         87.08        18.27 o
   3   3   9        250.64        228.79        42.94 o
  -7   4   9         98.54        105.14        26.10 o
  -6   4   9         11.40         22.44         7.28 o
  -5   4   9        205.67        199.93        38.89 o
  -4   4   9         45.87         42.61        13.62 o
  -3   4   9        346.67        341.03        34.11 o
  -2   4   9         34.10         33.42         6.37 o
  -1   4   9        183.57        169.61        20.11 o
   0   4   9         67.98         61.36        12.99 o
   1   4   9        256.91        266.96        32.99 o
   2   4   9         38.09         62.22        16.28 o
  -6   5   9          0.06         -5.02        10.07 o
  -5   5   9        289.53        326.20        33.06 o
  -4   5   9          2.03         -1.84        15.75 o
  -3   5   9        381.04        346.15        35.70 o
  -2   5   9          5.24         22.31        10.75 o
  -1   5   9        154.48        191.52        27.93 o
   0   5   9         24.21         17.52        13.05 o
  -4   6   9         25.59         47.17        13.81 o
  -3   6   9         63.68         76.63        18.14 o
  -2  -9  10        301.32        301.23        32.56 o
  -1  -9  10        191.21        211.89        27.37 o
   0  -9  10         32.46         35.46        25.11 o
   1  -9  10        145.90        125.97        31.31 o
   2  -9  10        330.30        360.35        54.34 o
   3  -9  10         44.99         36.09        14.10 o
  -4  -8  10        115.37        128.33        31.93 o
  -3  -8  10          0.23         -1.05         5.09 o
  -2  -8  10        288.58        343.78        33.15 o
  -1  -8  10        105.38        129.89        20.88 o
   0  -8  10        276.86        271.08        29.91 o
   1  -8  10          5.44         33.87        18.75 o
   2  -8  10        396.14        404.15        37.98 o
   3  -8  10         64.48         65.96        15.72 o
   4  -8  10          5.75        -12.94        12.94 o
  -5  -7  10          1.53         -2.20         6.87 o
  -4  -7  10        162.05        162.38        21.71 o
  -3  -7  10         54.37         61.93        13.70 o
  -2  -7  10        732.64        726.55        45.66 o
  -1  -7  10         23.44         49.33        13.20 o
   0  -7  10        329.33        289.07        28.86 o
   1  -7  10          1.65         10.66        17.23 o
   2  -7  10        679.28        654.73        45.15 o
   3  -7  10          4.02         -1.82        13.29 o
   4  -7  10         40.74         45.97        13.48 o
   5  -7  10         87.48        122.57        32.32 o
  -6  -6  10        206.59        186.72        37.43 o
  -5  -6  10          1.08          1.23         6.61 o
  -4  -6  10         99.62        100.13        24.84 o
  -3  -6  10         88.32         85.94        23.32 o
  -2  -6  10       1264.54       1278.74        79.53 o
  -1  -6  10          4.67          6.70         8.61 o
   0  -6  10         26.92         11.67         5.92 o
   1  -6  10        156.22        176.36        19.72 o
   2  -6  10       1366.04       1408.86        39.88 o
   3  -6  10         42.16         42.08         8.65 o
   4  -6  10         50.33         28.46        13.86 o
   5  -6  10         33.36         79.53        26.55 o
  -7  -5  10          0.02         -2.27         6.28 o
  -6  -5  10        521.71        481.78        57.77 o
  -5  -5  10          2.21          3.69         9.97 o
  -4  -5  10         54.81         50.26        16.19 o
  -3  -5  10          1.97         14.80        10.20 o
  -2  -5  10       1536.98       1568.88        80.08 o
  -1  -5  10         13.52         15.37         6.91 o
   0  -5  10        174.33        169.63        15.53 o
   1  -5  10          0.08          1.54         3.79 o
   2  -5  10       1418.32       1387.39        54.34 o
   3  -5  10        153.11        179.17        29.60 o
   4  -5  10         79.01         82.04        21.73 o
   5  -5  10          7.68          3.63         5.44 o
  -7  -4  10         19.50         37.37        15.64 o
  -6  -4  10        909.29        890.60        74.35 o
  -5  -4  10          7.88          8.39        10.20 o
  -4  -4  10          9.80          9.97         8.74 o
  -3  -4  10         25.43         32.58        17.21 o
  -2  -4  10       2097.32       1969.72        71.22 o
  -1  -4  10         41.14         41.88        11.37 o
   0  -4  10        176.21        184.54        21.06 o
   1  -4  10        122.63         87.09        12.33 o
   2  -4  10       1597.59       1646.53        44.78 o
   3  -4  10         21.68         34.49        16.69 o
   4  -4  10          2.51         10.23         8.84 o
   5  -4  10          4.51         12.08         9.91 o
  -8  -3  10         40.29         52.80        15.67 o
  -7  -3  10          2.27         -4.47         8.26 o
  -6  -3  10        873.45        844.14        68.78 o
  -5  -3  10         24.00         30.54        12.27 o
  -4  -3  10        190.37        200.07        21.99 o
  -3  -3  10          0.81         10.02        12.29 o
  -2  -3  10       1358.73       1361.70        41.59 o
  -1  -3  10        391.40        359.23        16.48 o
   0  -3  10        233.23        241.34        29.08 o
   1  -3  10         25.75         40.35        16.06 o
   2  -3  10       1793.99       1839.04        65.30 o
   3  -3  10          0.12         -0.33         4.03 o
   4  -3  10          4.81         24.64        15.19 o
   5  -3  10         21.73         16.06         7.97 o
  -8  -2  10         54.35         36.68        12.97 o
  -7  -2  10          1.94          1.02         5.60 o
  -6  -2  10        693.03        715.07        44.02 o
  -5  -2  10         16.21         13.44         6.01 o
  -4  -2  10         61.84         69.12        12.25 o
  -3  -2  10         50.93         57.27         9.12 o
  -2  -2  10        975.78        957.55        31.71 o
  -1  -2  10       1102.14        995.46        32.58 o
   0  -2  10        486.25        465.43        49.61 o
   1  -2  10         20.14         29.59         9.11 o
   2  -2  10       1416.91       1303.59        71.76 o
   3  -2  10         44.82         44.73        11.13 o
   4  -2  10         37.08         34.68        11.82 o
   5  -2  10         95.37        100.70        25.18 o
  -8  -1  10         87.54         75.16        20.79 o
  -7  -1  10         15.02         16.34         7.77 o
  -6  -1  10        363.80        408.92        21.88 o
  -5  -1  10         20.63         20.59         4.74 o
  -4  -1  10         71.21         63.78         7.22 o
  -3  -1  10         58.14         55.57         6.25 o
  -2  -1  10        755.49        780.74        18.54 o
  -1  -1  10          6.80         17.13        13.31 o
   0  -1  10         96.59        118.58        25.48 o
   1  -1  10         10.35         -1.17         5.83 o
   2  -1  10       1886.61       1866.61        60.41 o
   3  -1  10         33.68         43.26         9.19 o
   4  -1  10        137.00        117.70        20.94 o
   5  -1  10        231.34        238.32        31.03 o
  -8   0  10        133.03        126.44        21.57 o
  -7   0  10         16.02         18.42        10.41 o
  -6   0  10        663.98        659.46        34.08 o
  -5   0  10         24.39         16.50         4.17 o
  -4   0  10        145.97        134.26        13.03 o
  -3   0  10         33.24         36.15         4.62 o
  -2   0  10       1165.85       1195.64        86.88 o
  -1   0  10          3.58         10.26         4.99 o
   0   0  10         34.01         56.00        13.43 o
   1   0  10         63.89         60.36        11.48 o
   2   0  10       1014.44       1017.74        46.73 o
   3   0  10          3.61         15.32         7.23 o
   4   0  10        129.28        142.95        24.87 o
  -8   1  10         64.22         57.68        15.04 o
  -7   1  10          6.97         13.83         6.37 o
  -6   1  10       1083.73       1079.51        38.04 o
  -5   1  10         25.82         22.10         5.87 o
  -4   1  10        115.80        136.23        12.45 o
  -3   1  10         18.24         17.11         5.16 o
  -2   1  10       1785.97       1728.66        71.28 o
  -1   1  10        175.95        173.78        18.92 o
   0   1  10         24.26         27.99        14.45 o
   1   1  10          8.56          6.35         5.79 o
   2   1  10        387.06        400.82        31.04 o
   3   1  10         72.33         60.49        15.40 o
   4   1  10         69.51         72.88        18.17 o
  -8   2  10         36.48         28.21        47.96 o
  -7   2  10          4.55          0.34         7.02 o
  -6   2  10        497.29        500.35        34.11 o
  -5   2  10         22.32         15.37         8.66 o
  -4   2  10        115.93        117.08        18.68 o
  -3   2  10        145.48        134.81        17.00 o
  -2   2  10        771.47        767.38        40.51 o
  -1   2  10         99.83        107.14        15.13 o
   0   2  10         75.22         74.52        12.95 o
   1   2  10         50.54         30.21        12.39 o
   2   2  10        651.05        664.45        52.14 o
   3   2  10         45.36         33.39        14.09 o
  -7   3  10          4.36          0.78         6.96 o
  -6   3  10        305.50        346.88        46.89 o
  -5   3  10         23.33         25.26        15.28 o
  -4   3  10         60.37         73.75        12.24 o
  -3   3  10         99.92        108.46        16.40 o
  -2   3  10        359.38        381.21        30.10 o
  -1   3  10         34.07         30.25        10.98 o
   0   3  10        177.62        217.03        23.81 o
   1   3  10        122.60        146.69        19.90 o
   2   3  10        344.00        337.81        39.12 o
  -6   4  10        294.11        295.48        36.06 o
  -5   4  10         25.35         40.80        13.06 o
  -4   4  10        190.63        176.22        24.94 o
  -3   4  10         40.21         46.00        21.05 o
  -2   4  10        421.84        460.80        34.97 o
  -1   4  10          4.44          1.23         8.31 o
   0   4  10         79.83         94.52        16.42 o
   1   4  10         53.74         38.57        34.34 o
  -5   5  10         16.85          4.26         5.52 o
  -4   5  10        187.70        234.29        39.73 o
  -3   5  10         29.42          3.74        19.04 o
  -2   5  10        314.37        300.26        35.25 o
  -1  -9  11          4.53         19.82        12.00 o
   0  -9  11         20.47         36.01        12.22 o
   1  -9  11        384.79        446.65        60.55 o
  -3  -8  11        552.52        497.76        40.66 o
  -2  -8  11        154.78        150.14        22.81 o
  -1  -8  11         48.82         81.26        17.72 o
   0  -8  11          8.78         22.34         9.23 o
   1  -8  11        398.53        334.28        49.97 o
   2  -8  11         50.98         35.27        12.03 o
   3  -8  11         62.68         49.84        30.23 o
  -5  -7  11         35.40         50.68        21.21 o
  -4  -7  11         32.63         31.46        10.13 o
  -3  -7  11        607.38        578.96        60.81 o
  -2  -7  11          4.09          1.33         5.83 o
  -1  -7  11        407.71        484.73        51.16 o
   0  -7  11         10.92          8.98        10.98 o
   1  -7  11        160.54        142.45        20.29 o
   2  -7  11          5.74          2.34         6.48 o
   3  -7  11        113.43         82.06        16.54 o
   4  -7  11        129.14        159.61        36.33 o
  -6  -6  11          0.02        -10.49        11.27 o
  -5  -6  11         95.36         49.80        19.30 o
  -4  -6  11         81.49        119.55        26.97 o
  -3  -6  11        443.14        556.07        55.02 o
  -2  -6  11        186.37        188.30        30.67 o
  -1  -6  11        145.45        157.57        27.36 o
   0  -6  11        161.52        134.83        15.04 o
   1  -6  11        665.84        701.18        41.38 o
   2  -6  11          1.23         14.34         7.34 o
   3  -6  11        167.43        214.08        40.80 o
   4  -6  11          8.98         19.59        13.11 o
  -6  -5  11          6.67         -1.42        10.39 o
  -5  -5  11        139.26        224.83        36.85 o
  -4  -5  11         95.75         84.26        22.05 o
  -3  -5  11        523.07        530.29        49.16 o
  -2  -5  11        116.70        115.26        16.64 o
  -1  -5  11        114.54        160.67        16.02 o
   0  -5  11         44.67         34.82         9.87 o
   1  -5  11       1295.81       1305.84        43.50 o
   2  -5  11        103.47        114.54        24.90 o
   3  -5  11         64.05         83.38        21.57 o
   4  -5  11         49.72         68.20        24.71 o
   5  -5  11        372.18        322.04        50.10 o
  -7  -4  11        313.03        316.37        47.47 o
  -6  -4  11          5.26          6.25         7.58 o
  -5  -4  11         84.48         90.57        21.86 o
  -4  -4  11        105.63         98.38        21.34 o
  -3  -4  11       1494.13       1451.90        59.03 o
  -2  -4  11         10.32          8.91         7.62 o
  -1  -4  11         94.40         88.08        10.93 o
   0  -4  11        265.62        247.39        27.03 o
   1  -4  11       1149.95       1118.70        80.63 o
   2  -4  11         38.83         40.35         9.93 o
   3  -4  11          7.69         10.66         6.57 o
   4  -4  11          1.65         -6.87         6.87 o
   5  -4  11        363.15        364.98        52.01 o
  -7  -3  11        498.85        487.18        41.17 o
  -6  -3  11         15.56         11.04        11.37 o
  -5  -3  11        124.99        108.16        23.54 o
  -4  -3  11         77.40         88.88        14.58 o
  -3  -3  11       1533.96       1464.64        49.22 o
  -2  -3  11          1.32          0.35         3.48 o
  -1  -3  11         39.00         37.62         9.39 o
   0  -3  11         85.19         73.17        14.32 o
   1  -3  11       1725.56       1744.04       101.26 o
   2  -3  11          0.87         -3.67         6.66 o
   3  -3  11          5.53          4.70        10.98 o
   4  -3  11         97.66        128.46        30.80 o
   5  -3  11        439.60        416.95        54.76 o
  -8  -2  11          1.54         12.56         7.37 o
  -7  -2  11        545.50        525.13        41.49 o
  -6  -2  11         37.39         30.66        10.02 o
  -5  -2  11          5.82         10.75         4.25 o
  -4  -2  11        141.60        158.38        13.51 o
  -3  -2  11       1037.31       1003.22        30.22 o
  -2  -2  11         40.45         42.42         6.45 o
  -1  -2  11        164.64        185.55        23.32 o
   0  -2  11          1.54          9.00        10.30 o
   1  -2  11       1315.83       1277.47        60.44 o
   2  -2  11          4.32          9.41         6.72 o
   3  -2  11         97.48         99.65        17.30 o
   4  -2  11         25.10         38.78        13.27 o
  -8  -1  11         12.67         26.66         8.52 o
  -7  -1  11        693.23        704.75        39.18 o
  -6  -1  11          0.49          4.92         6.57 o
  -5  -1  11          1.89          5.49         3.54 o
  -4  -1  11         27.36         33.24         5.49 o
  -3  -1  11       1067.18       1053.13        31.24 o
  -2  -1  11         19.73         15.73         5.55 o
  -1  -1  11         35.38         29.38        11.90 o
   0  -1  11          6.06         12.41         7.25 o
   1  -1  11       1457.54       1431.44        55.01 o
   2  -1  11         88.46         83.95        20.35 o
   3  -1  11         59.15         55.64        11.79 o
   4  -1  11         12.58         35.41        11.32 o
  -8   0  11         12.22         29.88        12.14 o
  -7   0  11        597.31        633.76       114.96 o
  -6   0  11         18.28         10.21         4.83 o
  -5   0  11        139.22        133.45        11.40 o
  -4   0  11          6.04          6.10         5.18 o
  -3   0  11       1125.48       1169.98        48.68 o
  -2   0  11          0.05          3.48         4.50 o
  -1   0  11         12.99         10.25         6.00 o
   0   0  11        168.29        142.31        17.81 o
   1   0  11       1431.25       1391.42        56.66 o
   2   0  11        346.14        334.74        28.23 o
   3   0  11          7.13         32.73        11.80 o
  -8   1  11         21.78         25.70        15.33 o
  -7   1  11        516.61        511.00        43.78 o
  -6   1  11          0.44         -1.63         7.21 o
  -5   1  11        101.33        103.81        15.05 o
  -4   1  11          3.57          1.15         6.23 o
  -3   1  11       1144.81       1090.92        82.70 o
  -2   1  11         41.08         41.75        10.03 o
  -1   1  11         39.77         36.85        13.33 o
   0   1  11         86.86         71.25        15.21 o
   1   1  11        712.26        726.59        42.56 o
   2   1  11         12.98          7.33         6.36 o
   3   1  11         10.70          4.45         6.35 o
  -7   2  11        323.30        289.76        32.91 o
  -6   2  11         26.63         34.33        15.87 o
  -5   2  11         49.71         82.26        16.94 o
  -4   2  11         26.98         25.31         9.57 o
  -3   2  11        394.42        377.52        29.54 o
  -2   2  11         11.86         10.38         8.61 o
  -1   2  11         80.49        110.28        16.72 o
   0   2  11         16.21         30.49        10.23 o
   1   2  11        675.08        699.26        43.86 o
   2   2  11         68.93         84.14        38.73 o
  -6   3  11          0.64          1.88         9.03 o
  -5   3  11        185.21        218.11        28.66 o
  -4   3  11         59.57         56.27        12.89 o
  -3   3  11        167.12        193.32        22.59 o
  -2   3  11         48.34         56.16        12.53 o
  -1   3  11        141.22        122.79        17.87 o
   0   3  11        116.43         92.17        17.36 o
   1   3  11        262.24        304.08        38.15 o
  -5   4  11        148.40        129.76        41.19 o
  -4   4  11        112.09        112.55        20.81 o
  -3   4  11        419.12        408.37        40.79 o
  -2   4  11         39.19         47.67        11.70 o
  -1   4  11        122.95        137.66        19.84 o
  -3  -8  12         74.30         67.26        15.77 o
  -2  -8  12        196.08        211.19        26.93 o
  -1  -8  12         82.63         80.44        17.18 o
   0  -8  12        331.27        348.60        34.77 o
   1  -8  12         27.02         11.95        12.40 o
   2  -8  12         59.95         21.73        12.27 o
  -4  -7  12        324.21        324.53        47.60 o
  -3  -7  12          9.36          7.19         8.32 o
  -2  -7  12        207.20        239.40        37.63 o
  -1  -7  12         53.94         52.01        18.26 o
   0  -7  12        191.72        156.99        29.69 o
   1  -7  12          6.42         -0.83        10.96 o
   2  -7  12        331.86        294.84        48.35 o
   3  -7  12        161.32        183.32        38.50 o
  -5  -6  12          2.46         -5.63        10.27 o
  -4  -6  12        477.53        498.26        54.53 o
  -3  -6  12         49.93         23.64        12.05 o
  -2  -6  12        126.44        119.81        24.58 o
  -1  -6  12          0.01         -1.46         4.30 o
   0  -6  12        228.67        246.20        26.86 o
   1  -6  12         32.41         27.16         9.52 o
   2  -6  12        591.41        660.14        64.02 o
   3  -6  12        101.48        119.59        30.18 o
  -6  -5  12          9.32          4.63        11.04 o
  -5  -5  12          4.77         -8.68         8.68 o
  -4  -5  12        458.01        525.56        52.36 o
  -3  -5  12         41.83         35.26        13.73 o
  -2  -5  12        105.80        112.98        14.43 o
  -1  -5  12         90.95         92.31        12.30 o
   0  -5  12        875.94        879.88        50.84 o
   1  -5  12         86.14         84.13        24.03 o
   2  -5  12        112.73        131.63        18.95 o
   3  -5  12         81.78         69.59        21.79 o
   4  -5  12        388.20        333.05        51.71 o
  -7  -4  12          1.14          2.66         9.20 o
  -6  -4  12         55.05         68.23        22.38 o
  -5  -4  12          2.97         -0.87         7.55 o
  -4  -4  12        866.67        839.84        48.66 o
  -3  -4  12          1.23          4.61         5.10 o
  -2  -4  12        142.53        132.61        14.58 o
  -1  -4  12        241.54        234.67        26.97 o
   0  -4  12        755.88        748.42        46.96 o
   1  -4  12          1.18          3.82         5.80 o
   2  -4  12         56.85         57.55        13.50 o
   3  -4  12         52.63         28.04        12.76 o
   4  -4  12        343.79        364.59        50.90 o
  -7  -3  12         18.75         13.84        12.61 o
  -6  -3  12         55.41         52.07        17.36 o
  -5  -3  12          0.59          5.50         6.73 o
  -4  -3  12        938.56        979.21        42.43 o
  -3  -3  12          0.79         -1.29         2.54 o
  -2  -3  12         15.58         26.07        10.10 o
  -1  -3  12          4.00         12.62        10.02 o
   0  -3  12       1300.52       1326.14        93.71 o
   1  -3  12         62.42         63.62        13.55 o
   2  -3  12         91.85         75.89        25.21 o
   3  -3  12          7.21          9.29         5.47 o
   4  -3  12        415.06        494.12        61.23 o
  -7  -2  12          3.97         -1.88         5.05 o
  -6  -2  12         45.83         59.16        11.16 o
  -5  -2  12        181.66        183.66        15.96 o
  -4  -2  12        659.72        716.91        32.02 o
  -3  -2  12         11.20          6.86        19.40 o
  -2  -2  12          7.11          8.62         6.60 o
  -1  -2  12         40.58         53.04        20.76 o
   0  -2  12       1297.17       1238.81        92.19 o
   1  -2  12          0.40         -5.07         5.70 o
   2  -2  12        233.66        233.29        27.67 o
   3  -2  12         17.12         20.14        12.56 o
  -7  -1  12         39.23         31.07        11.67 o
  -6  -1  12         39.39         38.05         9.16 o
  -5  -1  12         91.59         87.43        11.00 o
  -4  -1  12        832.76        833.63        42.51 o
  -3  -1  12          1.87          8.58         5.42 o
  -2  -1  12         25.12         28.57        10.73 o
  -1  -1  12        271.05        264.61        33.11 o
   0  -1  12        658.54        641.32        38.34 o
   1  -1  12          1.10          0.50         4.21 o
   2  -1  12        298.33        294.09        26.92 o
   3  -1  12        160.29        169.66        21.20 o
  -7   0  12         25.13         17.40         8.46 o
  -6   0  12        192.30        226.51        29.88 o
  -5   0  12          9.22         16.43         8.41 o
  -4   0  12        648.29        681.66        39.11 o
  -3   0  12         41.13         68.09        15.58 o
  -2   0  12         95.82        103.04        19.73 o
  -1   0  12          0.15          4.78         3.88 o
   0   0  12        775.74        732.71        42.42 o
   1   0  12          0.04          2.36         5.11 o
   2   0  12          3.65         12.60        12.19 o
  -7   1  12          1.01         -4.81         5.18 o
  -6   1  12        315.25        356.99        29.05 o
  -5   1  12          0.64          8.87         5.93 o
  -4   1  12        241.39        242.66        29.41 o
  -3   1  12         59.30         62.18        15.41 o
  -2   1  12        103.81        129.52        17.88 o
  -1   1  12          1.95         -1.20         5.70 o
   0   1  12        746.99        815.38        46.58 o
   1   1  12         94.83         84.36        14.55 o
   2   1  12         14.59         27.34        10.62 o
  -6   2  12        146.68        160.03        36.07 o
  -5   2  12          0.27          1.69        11.50 o
  -4   2  12        197.81        188.30        21.92 o
  -3   2  12          9.79          3.97         4.92 o
  -2   2  12         35.13         28.68        10.29 o
  -1   2  12          1.67         -6.14         6.14 o
   0   2  12        435.53        429.64        35.02 o
   1   2  12         19.83         20.94         8.19 o
  -5   3  12         11.11         13.96         8.70 o
  -4   3  12        210.71        236.73        25.59 o
  -3   3  12          1.19         -0.65         6.45 o
  -2   3  12        124.93        130.96        19.19 o
  -1   3  12          7.22         19.12         8.80 o
  -3  -7  13        108.49        125.12        29.24 o
  -2  -7  13        146.82        129.40        28.69 o
  -1  -7  13        581.11        592.63        41.83 o
   0  -7  13          3.48          9.53         7.00 o
   1  -7  13          1.90         -6.44         7.80 o
  -4  -6  13          3.56          2.82         6.77 o
  -3  -6  13         58.92         60.75        19.07 o
  -2  -6  13          0.01         -2.60         4.90 o
  -1  -6  13        587.78        613.06        46.31 o
   0  -6  13          3.53          8.42         6.62 o
   1  -6  13         82.80         74.05        22.93 o
   2  -6  13        133.12        129.76        30.67 o
  -5  -5  13        430.77        437.16        50.84 o
  -4  -5  13          1.73          3.30         5.89 o
  -3  -5  13         94.66        109.44        15.05 o
  -2  -5  13          0.55          6.26         6.57 o
  -1  -5  13        897.79        963.41        57.49 o
   0  -5  13         43.25         38.89        11.63 o
   1  -5  13         45.38         22.89        12.27 o
   2  -5  13          0.07         -7.03        11.95 o
   3  -5  13        378.55        399.92        53.50 o
  -6  -4  13          1.65         -0.26         5.41 o
  -5  -4  13        450.72        446.10        48.28 o
  -4  -4  13          7.05          4.19         5.06 o
  -3  -4  13        249.54        251.47        31.15 o
  -2  -4  13         71.12         76.05        17.04 o
  -1  -4  13        547.37        597.70        65.22 o
   0  -4  13        190.10        192.67        37.79 o
   1  -4  13        125.12        131.18        31.05 o
   2  -4  13          4.15          7.77        10.07 o
   3  -4  13        324.80        301.12        48.48 o
  -6  -3  13          4.83         12.08         7.43 o
  -5  -3  13        345.82        388.12        36.86 o
  -4  -3  13         40.91         55.24        15.18 o
  -3  -3  13        213.76        249.48        44.70 o
  -2  -3  13        205.98        204.33        26.86 o
  -1  -3  13        363.25        367.69        39.99 o
   0  -3  13        426.75        342.67        50.06 o
   1  -3  13        487.90        489.59        56.62 o
   2  -3  13          0.21         -2.50         5.30 o
   3  -3  13        406.16        374.60        54.63 o
  -6  -2  13         18.27         46.30        21.11 o
  -5  -2  13        191.08        232.54        23.55 o
  -4  -2  13        124.56        108.37        16.18 o
  -3  -2  13        106.96        134.36        19.13 o
  -2  -2  13        219.35        166.98        20.00 o
  -1  -2  13        739.71        789.02        77.59 o
   0  -2  13         10.90         17.09        17.50 o
   1  -2  13        206.19        222.67        28.74 o
   2  -2  13          2.63         13.85         6.97 o
  -6  -1  13         14.27         19.91         9.44 o
  -5  -1  13        388.44        388.87        30.62 o
  -4  -1  13          0.11          3.89         5.83 o
  -3  -1  13         36.92         33.19         9.10 o
  -2  -1  13        134.59        119.54        21.27 o
  -1  -1  13        787.30        799.89        44.66 o
   0  -1  13          3.37          7.25         5.94 o
   1  -1  13        126.68        109.32        17.26 o
   2  -1  13         86.78        103.10        17.17 o
  -6   0  13          4.46          8.73         6.98 o
  -5   0  13        706.34        746.75        54.91 o
  -4   0  13          6.37         19.80        18.83 o
  -3   0  13          6.51          1.60        15.01 o
  -2   0  13         29.51         31.39         9.60 o
  -1   0  13        719.56        778.94        45.46 o
   0   0  13        104.56        117.20        18.87 o
   1   0  13         91.13         91.66        15.98 o
  -6   1  13         31.94         21.21        14.93 o
  -5   1  13        367.19        371.87        37.68 o
  -4   1  13         57.10         36.75        12.34 o
  -3   1  13          9.20         21.02         7.94 o
  -2   1  13         47.56         31.45        14.27 o
  -1   1  13        548.42        554.69        39.78 o
   0   1  13         59.29         39.47        16.54 o
  -4   2  13         15.71          6.14         6.24 o
  -3   2  13         18.05         26.43        10.30 o
  -2   2  13         26.90         29.92        10.36 o
  -3  -6  14         38.15         32.61        14.64 o
  -2  -6  14        404.51        455.48        42.86 o
  -1  -6  14         29.68         15.74        15.40 o
   0  -6  14          9.08         19.90         8.08 o
   1  -6  14          4.41         -4.14        11.53 o
  -4  -5  14        177.54        193.61        39.64 o
  -3  -5  14         13.12          5.25         5.21 o
  -2  -5  14        598.59        594.74        48.22 o
  -1  -5  14         12.39         18.86         8.68 o
   0  -5  14          7.10         11.57        10.44 o
   1  -5  14          1.58         18.20        14.28 o
  -5  -4  14         10.59         33.52        19.59 o
  -4  -4  14        138.70        137.03        50.05 o
  -3  -4  14         13.77          2.23         5.49 o
  -2  -4  14        853.50        796.89        55.64 o
  -1  -4  14          4.50         -4.71         8.11 o
   0  -4  14          3.60         -2.17         8.03 o
   1  -4  14         68.32         82.31        17.10 o
  -5  -3  14          4.80         11.87        16.43 o
  -4  -3  14         39.33         33.33         9.70 o
  -3  -3  14         10.80         11.81         6.28 o
  -2  -3  14        783.23        811.38        56.44 o
  -1  -3  14         26.35         31.90        15.87 o
   0  -3  14        116.14         76.49        24.74 o
   1  -3  14          0.69          2.75         8.59 o
  -5  -2  14         11.43         24.92        10.72 o
  -4  -2  14         16.94          5.11         4.45 o
  -3  -2  14         19.53         16.41         8.08 o
  -2  -2  14        842.06        927.32        61.41 o
  -1  -2  14         20.94         30.27        10.62 o
   0  -2  14        104.29         93.86        15.73 o
   1  -2  14          4.06         15.13         7.42 o
  -5  -1  14          2.26         18.30         8.30 o
  -4  -1  14         43.71         65.09        13.18 o
  -3  -1  14         58.24         80.37        20.55 o
  -2  -1  14        888.75        850.44        59.91 o
  -1  -1  14          0.00          4.20         6.33 o
   0  -1  14          6.19         15.04         8.70 o
  -5   0  14         24.17         18.02        10.07 o
  -4   0  14         18.62         27.42        11.14 o
  -3   0  14         16.24         23.67        10.11 o
  -2   0  14        660.79        645.14        51.21 o
  -1   0  14         22.94         12.86         7.18 o
  -3  -4  15        394.77        348.43        38.89 o
  -2  -4  15          2.10          2.79         5.69 o
  -1  -4  15          3.16          8.32        12.63 o
  -3  -3  15        607.35        685.47        44.00 o
  -2  -3  15          5.86         -3.76        14.83 o
  -1  -3  15         11.68         38.76        18.43 o
  -3  -2  15        588.59        621.08        52.08 o
  -2  -2  15          2.45          5.78        11.90 o
                                                
