# Supplementary material for: Syntheses and structures of two coordination polymers formed by Ni(cyclam)2+ cations and sulfate anions
Source: Acta Crystallogr E Crystallogr Commun. 2025 Jan 3;81(Pt 2):90–5. doi: 10.1107/S2056989024012337 (PMC11799785; doi:10.1107/S2056989024012337)
Supplement: Supplementary file 3 [file e-81-00090-IIsup3.hkl]

#
# h,k,l, Fc-squared, Fo-squared, sigma(Fo-squared), status flag
#
data_II
_shelx_title ' shi_6077_yala_auto_a.res in I2/a'
_shelx_refln_list_code          4
_shelx_F_calc_maximum      614.28
_exptl_crystal_F_000      3016.00
_reflns_d_resolution_high  0.8000

loop_
 _space_group_symop_operation_xyz
 'x, y, z'
 '-x+1/2, y, -z'
 'x+1/2, y+1/2, z+1/2'
 '-x+1, y+1/2, -z+1/2'
 '-x, -y, -z'
 'x-1/2, -y, z'
 '-x+1/2, -y+1/2, -z+1/2'
 'x, -y+1/2, z+1/2'

_cell_length_a    12.1299
_cell_length_b    18.5163
_cell_length_c    35.6207
_cell_angle_alpha  90.000
_cell_angle_beta   94.777
_cell_angle_gamma  90.000

_shelx_F_squared_multiplier     1.000

loop_
 _refln_index_h
 _refln_index_k
 _refln_index_l
 _refln_F_squared_calc
 _refln_F_squared_meas
 _refln_F_squared_sigma
 _refln_observed_status
   2   0   0      77192.11      72446.11      1167.44 o
   4   0   0     141470.56     136299.27      1737.97 o
   6   0   0        575.40        544.99       381.16 o
   8   0   0      45826.64      46107.43      1118.32 o
  10   0   0       8229.48       7271.85       691.23 o
  12   0   0      13404.81      12806.98      1273.45 o
  14   0   0       4272.88       4385.31      1184.00 o
   3   1   0       3850.23       4444.19       261.44 o
   5   1   0       1136.86       1233.26       126.90 o
   7   1   0        588.29        462.48        82.64 o
   9   1   0       2018.37       1860.80       150.20 o
  11   1   0         12.48        -38.51       179.31 o
  13   1   0        446.75        731.65       353.51 o
  15   1   0        239.38        900.24       555.22 o
   0   2   0      44579.66      50762.33      1121.20 o
   2   2   0     218698.42     209966.05      1227.69 o
   4   2   0      33448.33      33991.08       530.21 o
   6   2   0      80766.50      83851.91      1072.94 o
   8   2   0      23825.10      21488.99       789.87 o
  10   2   0       3033.62       3149.84       314.82 o
  12   2   0      15782.35      16203.03      1010.93 o
  14   2   0        587.12        508.48       544.00 o
   1   3   0      34312.84      33958.65       438.14 o
   3   3   0         73.31         97.25        80.55 o
   5   3   0       7198.74       7164.34       279.14 o
   7   3   0        458.73        481.39       319.23 o
   9   3   0        344.07        322.45       129.76 o
  11   3   0       1150.11        575.65       225.65 o
  13   3   0        262.45        562.29       248.92 o
   0   4   0      21873.60      20733.44      1028.55 o
   2   4   0      19439.23      19130.85       333.48 o
   4   4   0      59255.21      57408.09       712.29 o
   6   4   0      51071.55      50647.28       925.46 o
   8   4   0      19208.61      18400.27       967.20 o
  10   4   0       9332.31       9650.08       574.87 o
  12   4   0        886.57        382.90       262.99 o
  14   4   0       1715.75       1265.82       482.53 o
   1   5   0      20801.80      21902.33       287.97 o
   3   5   0       4820.26       5219.01       217.01 o
   5   5   0      22741.43      24690.47       525.36 o
   7   5   0         82.83        105.72       136.17 o
   9   5   0        991.55        545.95       222.81 o
  11   5   0         51.54        354.32       298.71 o
  13   5   0         46.32       -125.12       435.92 o
   0   6   0       1486.50       1174.84       337.95 o
   2   6   0      22674.80      24114.19       424.29 o
   4   6   0      10739.62      11589.19       394.56 o
   6   6   0      33689.85      33570.22       775.45 o
   8   6   0         43.64         32.19       124.34 o
  10   6   0       6808.78       7211.68       601.44 o
  12   6   0        796.49        791.71       263.08 o
  14   6   0       2549.60       3011.43       644.38 o
   1   7   0       2069.38       1894.69       317.35 o
   3   7   0      54858.22      56313.20       828.26 o
   5   7   0       1429.50       1208.75       146.26 o
   7   7   0       2050.37       1988.24       232.53 o
   9   7   0        295.57        243.10        98.17 o
  11   7   0         32.62         -0.32       191.22 o
  13   7   0         15.47       -103.26       732.16 o
   0   8   0       1136.98       1179.21       431.20 o
   2   8   0      57275.69      58488.59       916.73 o
   4   8   0        249.34        317.88       148.35 o
   6   8   0      13564.52      13713.67       571.78 o
   8   8   0         44.54        -44.59       141.87 o
  10   8   0      10991.37      11691.67       770.62 o
  12   8   0        670.35       1103.07       433.31 o
  14   8   0        670.04       1602.25       815.09 o
   1   9   0       5575.63       5370.02       571.56 o
   3   9   0       1933.89       1686.34       212.53 o
   5   9   0        127.98        149.52       101.88 o
   7   9   0        617.80        849.18       168.44 o
   9   9   0         39.00        157.96       149.79 o
  11   9   0         72.92       -101.72       180.43 o
  13   9   0         68.00        961.88       795.74 o
   0  10   0      14778.93      14152.61      1355.74 o
   2  10   0       2012.10       1873.88       364.47 o
   4  10   0      11826.88      10935.92       631.15 o
   6  10   0       3935.71       4416.95       406.53 o
   8  10   0        635.71        692.81       185.22 o
  10  10   0       1623.17       1651.80       429.54 o
  12  10   0       1006.82       1658.40       835.87 o
   1  11   0        689.00        411.23       236.19 o
   3  11   0        156.74        391.76       103.52 o
   5  11   0        480.47        424.33       138.42 o
   7  11   0        105.24        414.45       357.12 o
   9  11   0        132.23         19.90       133.24 o
  11  11   0        160.67        795.85       616.70 o
  13  11   0         12.97       -442.95       482.81 o
   0  12   0       6250.16       5304.97       962.47 o
   2  12   0       4259.15       5572.45       682.50 o
   4  12   0       4241.18       4381.11       377.56 o
   6  12   0       4263.48       4060.44       752.60 o
   8  12   0       7398.20       7310.36      1028.98 o
  10  12   0        281.96         29.87       503.08 o
  12  12   0       2820.43       2794.10       993.86 o
   1  13   0       1669.07       1147.01       260.93 o
   3  13   0        132.84         65.52       219.60 o
   5  13   0       2267.73       1774.93       251.77 o
   7  13   0        804.21       1713.00       588.63 o
   9  13   0       2374.53       1543.79       565.16 o
  11  13   0          1.14       -685.29       692.56 o
   0  14   0      11429.80      10147.72       647.89 o
   2  14   0        186.20        489.62       321.41 o
   4  14   0       1995.85       1826.69       673.68 o
   6  14   0       1019.54        953.76       259.59 o
   8  14   0       3975.95       4290.33       746.79 o
  10  14   0        961.07        801.46       423.06 o
  12  14   0        753.51        747.08       640.32 o
   1  15   0          0.98       -293.06       293.06 o
   3  15   0         34.99       -128.13       257.83 o
   5  15   0         20.25        -16.95       352.42 o
   7  15   0        738.38        466.65       209.77 o
   9  15   0         14.22       -169.85       343.62 o
  11  15   0        193.80         16.22       464.05 o
   0  16   0        846.43        616.47       205.13 o
   2  16   0        329.16        234.19       170.31 o
   4  16   0        496.97        564.54       233.98 o
   6  16   0        683.02        725.65      1198.81 o
   8  16   0        274.65        128.65       348.58 o
  10  16   0         26.46        604.81       747.37 o
   1  17   0         95.27        158.17       161.50 o
   3  17   0         30.82        -26.82       202.09 o
   5  17   0        346.31        143.89       343.72 o
   7  17   0        134.94        118.01       322.42 o
   9  17   0         18.45         -3.79       397.80 o
   0  18   0          2.11       -159.80       459.44 o
   2  18   0         35.06        -81.46       154.16 o
   4  18   0         60.60         92.58       348.26 o
   6  18   0          1.15       -179.98       340.12 o
   8  18   0          2.33       -140.93       320.17 o
   1  19   0        113.22         56.01       408.98 o
   3  19   0         71.09        441.95       402.56 o
   5  19   0        154.77        323.90       299.53 o
   7  19   0        187.02        181.62       502.80 o
   0  20   0         54.62        -58.62       360.14 o
   2  20   0          1.81        -95.94       476.58 o
   4  20   0         68.56        308.45       474.10 o
   6  20   0         60.40       -289.12       848.34 o
   1  21   0         17.80        559.17       690.15 o
   3  21   0        541.00        504.13       377.87 o
   5  21   0         90.93         68.36       901.67 o
   0  22   0         74.16       -663.27       663.27 o
   2  22   0          5.68       -522.89       522.89 o
   4  22   0        111.88       -163.98       643.07 o
   1  23   0        117.09        685.35       653.88 o
 -14   1   1         11.88         10.68       270.83 o
 -12   1   1         48.70        594.04       275.79 o
 -10   1   1        644.38        630.03       143.73 o
  -8   1   1        179.95        331.42       160.58 o
  -6   1   1       5089.22       5347.94       587.94 o
  -4   1   1       3790.20       3961.24       278.64 o
  -2   1   1       2229.64       2091.53       147.46 o
   2   1   1      26933.71      27473.82       330.06 o
   4   1   1       1356.38       1319.61       105.49 o
   6   1   1       2507.83       2654.11       193.50 o
   8   1   1        559.48        814.01       189.08 o
  10   1   1        328.97        188.24       203.53 o
  12   1   1         31.81        288.78       226.36 o
  14   1   1         10.47        -85.23       343.87 o
 -15   2   1        890.40       1049.63       500.58 o
 -13   2   1          4.37        109.71       266.48 o
 -11   2   1        548.70        500.54       206.69 o
  -9   2   1       7950.44       7937.17       500.92 o
  -7   2   1        265.65        319.72       239.47 o
  -5   2   1       2581.39       2136.08       241.51 o
  -3   2   1     368082.78     366390.44      2788.36 o
   1   2   1      23150.19      23361.54       341.71 o
   3   2   1     158888.89     160992.91      1227.01 o
   5   2   1       4605.58       4819.20       196.72 o
   7   2   1        165.63        238.59       143.50 o
   9   2   1      12654.47      12514.65       591.64 o
  11   2   1        387.63        318.38       277.17 o
  13   2   1          5.67        165.80       542.38 o
  15   2   1        379.95        221.19       610.87 o
 -14   3   1         70.97         52.34       263.25 o
 -12   3   1        171.60        373.36       213.35 o
 -10   3   1       4068.56       3797.66       361.52 o
  -8   3   1       7823.20       7885.38       635.79 o
  -6   3   1       1459.82       1568.70       264.79 o
  -4   3   1        378.68        203.55        82.13 o
  -2   3   1       5854.78       5366.89       190.95 o
   0   3   1      35674.30      38319.25       847.62 o
   2   3   1       5447.27       4623.64       163.62 o
   4   3   1       3771.52       4289.59       236.12 o
   6   3   1       3008.23       2935.80       229.39 o
   8   3   1       9038.68       9170.67       493.73 o
  10   3   1       2235.23       2102.08       260.47 o
  12   3   1        116.54       -203.45       237.76 o
  14   3   1        156.64        478.32       257.97 o
 -13   4   1         23.43        531.88       311.30 o
 -11   4   1       4571.10       3816.71       489.59 o
  -9   4   1       6844.07       5777.73       464.27 o
  -7   4   1       1458.83       1654.26       236.22 o
  -5   4   1       4513.87       4276.13       206.68 o
  -3   4   1      11014.12      11898.23       321.28 o
  -1   4   1      23742.98      25995.68       326.99 o
   1   4   1      12146.11      12577.26       304.08 o
   3   4   1       2598.85       2769.96       157.93 o
   5   4   1        413.67        275.45        72.34 o
   7   4   1       6528.08       6625.64       423.27 o
   9   4   1        305.70        435.97       178.12 o
  11   4   1       3876.89       3035.08       433.46 o
  13   4   1        731.42       1070.90       472.92 o
 -14   5   1         16.26       -119.84       334.39 o
 -12   5   1          0.46        -53.85       225.84 o
 -10   5   1       1639.01       1632.54       346.63 o
  -8   5   1         85.24        139.82       124.50 o
  -6   5   1       4313.25       4086.07       249.25 o
  -4   5   1          3.09        -66.47        66.47 o
  -2   5   1       7249.82       7709.76       237.30 o
   0   5   1        624.53        418.89       213.68 o
   2   5   1      29900.67      30444.90       525.04 o
   4   5   1       2912.06       3308.58       191.27 o
   6   5   1       3127.65       2888.57       247.61 o
   8   5   1       1831.18       1935.68       212.82 o
  10   5   1       3352.31       3307.42       423.79 o
  12   5   1        247.37        272.15       433.13 o
  14   5   1         72.02        -13.74       308.67 o
 -13   6   1         55.26        623.36       283.07 o
 -11   6   1        460.23        230.91       194.83 o
  -9   6   1        150.23        356.21       224.09 o
  -7   6   1       5687.30       5431.27       316.93 o
  -5   6   1        250.12        297.72        92.87 o
  -3   6   1        200.78        205.46        69.47 o
  -1   6   1      28512.25      31193.98       693.36 o
   1   6   1      37611.93      38067.24       527.58 o
   3   6   1       1542.94       1405.10       124.18 o
   5   6   1       3530.19       3799.51       224.77 o
   7   6   1       3298.38       3715.56       267.93 o
   9   6   1        340.34        302.23       143.33 o
  11   6   1        460.88        530.84       240.31 o
  13   6   1        327.62        410.03       353.19 o
 -14   7   1         19.79       -373.29       373.29 o
 -12   7   1          0.65        -99.67       211.26 o
 -10   7   1        175.02        523.72       451.21 o
  -8   7   1        117.90        318.50       187.18 o
  -6   7   1       3346.42       3362.68       252.90 o
  -4   7   1          8.37        -57.09        60.52 o
  -2   7   1       7543.13       6362.96       229.59 o
   0   7   1       1437.13       1067.63       229.72 o
   2   7   1          5.51         81.89       100.94 o
   4   7   1      11838.21      11140.73       370.26 o
   6   7   1       2120.27       2182.09       236.22 o
   8   7   1         91.73         52.82       192.19 o
  10   7   1        209.21        410.85       238.30 o
  12   7   1         80.24        839.44       391.99 o
  14   7   1        260.05        552.83       444.50 o
 -13   8   1         51.03       -348.28       348.28 o
 -11   8   1       1027.17       1294.89       297.38 o
  -9   8   1        192.77         94.64       187.77 o
  -7   8   1        667.84        469.87       173.40 o
  -5   8   1       4715.46       4333.97       271.56 o
  -3   8   1        124.22        150.12        77.77 o
  -1   8   1       9942.64      10866.81       751.96 o
   1   8   1        644.27        929.83       364.46 o
   3   8   1      10948.53      12102.68       523.46 o
   5   8   1       3558.65       4230.27       249.99 o
   7   8   1       1644.49       1404.08       255.72 o
   9   8   1       1383.33       1288.44       191.89 o
  11   8   1        604.55       1009.90       911.29 o
  13   8   1         65.70        416.78       650.83 o
 -12   9   1        354.87        246.47       268.42 o
 -10   9   1       1209.57       1505.56       330.26 o
  -8   9   1         69.80          8.01       102.76 o
  -6   9   1       1835.84       2127.80       229.81 o
  -4   9   1      16656.43      16918.58       560.80 o
  -2   9   1        241.51        269.48       167.64 o
   0   9   1         71.84        306.68       207.49 o
   2   9   1         90.53         88.99        48.16 o
   4   9   1        433.40        376.00       131.32 o
   6   9   1        464.87        751.17       192.79 o
   8   9   1        243.67        386.32       498.88 o
  10   9   1         95.93         52.99       488.96 o
  12   9   1        100.44        194.67       222.75 o
 -13  10   1         69.77        754.00       610.91 o
 -11  10   1        696.85       1189.74       869.13 o
  -9  10   1       1971.27       1850.46       255.71 o
  -7  10   1       3861.37       3970.54       335.22 o
  -5  10   1       2240.56       2668.56       261.13 o
  -3  10   1       2765.99       2610.93       223.53 o
  -1  10   1       2079.51       1920.09       463.55 o
   1  10   1       2994.89       3092.43       625.67 o
   3  10   1          7.27         38.43        91.44 o
   5  10   1       1429.15        901.51       223.49 o
   7  10   1       1005.17       1562.28       290.39 o
   9  10   1          0.46        -61.63       173.21 o
  11  10   1        572.07        651.28       359.70 o
  13  10   1         86.02        515.45       515.59 o
 -12  11   1        235.90        675.90       383.61 o
 -10  11   1        161.41       -100.45       462.29 o
  -8  11   1         62.26        256.38       149.58 o
  -6  11   1       1037.20       1519.39       310.56 o
  -4  11   1        145.39         44.93       215.13 o
  -2  11   1         94.05        354.35       283.35 o
   0  11   1         42.20        356.03       223.02 o
   2  11   1       2997.87       3080.07       193.31 o
   4  11   1       1329.95       1735.18       277.75 o
   6  11   1         59.97        -35.14       266.37 o
   8  11   1         54.77         -5.02       134.55 o
  10  11   1         56.74         92.30       251.42 o
  12  11   1        564.61        648.57       782.52 o
 -11  12   1         63.65        -96.86       365.14 o
  -9  12   1         11.53       -121.95       263.32 o
  -7  12   1        294.83        881.63       442.21 o
  -5  12   1         10.08       -120.91       120.91 o
  -3  12   1         57.92         95.64       193.82 o
  -1  12   1        229.74       -176.69       193.93 o
   1  12   1        632.06        503.24       241.96 o
   3  12   1       1376.35       1439.93       183.97 o
   5  12   1       2329.59       1935.31       305.95 o
   7  12   1         25.60        -27.78       200.15 o
   9  12   1       2130.91       1940.16       523.56 o
  11  12   1        281.04        755.17       604.15 o
 -12  13   1        181.59        871.67       757.42 o
 -10  13   1        338.19        -19.18       426.55 o
  -8  13   1        699.36       1312.56       408.60 o
  -6  13   1          1.10       -268.72       497.14 o
  -4  13   1        547.23        755.60       589.95 o
  -2  13   1         22.30        297.73       249.84 o
   0  13   1        313.36        429.24       222.44 o
   2  13   1         67.79        201.74       195.34 o
   4  13   1         49.51        158.26       106.34 o
   6  13   1        719.61       1163.98       378.27 o
   8  13   1       5429.20       4954.14       676.35 o
  10  13   1        408.45        227.26       325.25 o
  12  13   1         11.68       -272.91       637.52 o
 -11  14   1        168.50        373.30       466.45 o
  -9  14   1          6.59       -127.95       736.93 o
  -7  14   1       1664.62       1059.65       327.94 o
  -5  14   1          5.87       -349.73       422.08 o
  -3  14   1         28.09        112.32       158.19 o
  -1  14   1        552.14        575.44       238.52 o
   1  14   1         94.97         76.88       189.20 o
   3  14   1          0.81        -55.18        55.18 o
   5  14   1        182.77        319.72      1326.20 o
   7  14   1       1115.88       1030.34       209.72 o
   9  14   1        260.92        430.70       315.16 o
  11  14   1        827.54       1475.52       798.86 o
 -10  15   1        480.93       1544.30       544.22 o
  -8  15   1         31.15        316.54       409.47 o
  -6  15   1        154.90        241.96       450.46 o
  -4  15   1        232.66        458.12       545.57 o
  -2  15   1         71.68        -89.73       361.76 o
   0  15   1        499.89        814.72       187.20 o
   2  15   1        223.47         98.63       179.32 o
   4  15   1         71.64        484.84       174.36 o
   6  15   1          1.40         42.12       292.01 o
   8  15   1          0.41       -100.68       208.01 o
  10  15   1        326.99       1078.27       717.03 o
  -9  16   1        268.84        222.27       646.70 o
  -7  16   1         41.90       -111.66       207.26 o
  -5  16   1        594.74        760.68       504.71 o
  -3  16   1        213.84        849.30       487.39 o
  -1  16   1       1859.90       1131.91       590.27 o
   1  16   1         44.58        108.86       253.44 o
   3  16   1        334.18        170.76       198.44 o
   5  16   1        299.28         50.30       212.44 o
   7  16   1        149.19         62.57       366.21 o
   9  16   1         27.84        433.52       288.48 o
 -10  17   1        206.23         90.16       681.59 o
  -8  17   1          1.41       -393.39       393.39 o
  -6  17   1        402.82        587.66       339.62 o
  -4  17   1         38.45       -169.18       338.98 o
  -2  17   1        151.67        173.72       209.96 o
   0  17   1       2604.23       1927.38       544.37 o
   2  17   1         11.72       -212.65       212.65 o
   4  17   1         64.93         90.15       183.10 o
   6  17   1        127.53        223.22       420.02 o
   8  17   1         51.97         94.01       253.91 o
  10  17   1        295.63        475.61       471.41 o
  -9  18   1         99.57       -377.68       377.68 o
  -7  18   1         14.18       -355.49       604.36 o
  -5  18   1        188.85        369.10       291.77 o
  -3  18   1        403.14        -27.46       210.12 o
  -1  18   1        199.84        124.32       538.19 o
   1  18   1         59.06        111.00       331.31 o
   3  18   1         36.48       -174.00       174.00 o
   5  18   1          9.44         50.42       837.75 o
   7  18   1        143.59         38.96       359.63 o
   9  18   1          4.01       -245.65       307.07 o
  -8  19   1         28.55         32.85       314.79 o
  -6  19   1        697.30        868.43       458.88 o
  -4  19   1        102.49        448.73       289.84 o
  -2  19   1        167.32        398.39       336.34 o
   0  19   1        415.33        439.89       395.17 o
   2  19   1        146.53       1627.73       906.51 o
   4  19   1        116.81       -526.49       526.49 o
   6  19   1        112.57        809.08       494.80 o
   8  19   1          8.05       -228.13       259.64 o
  -7  20   1        524.96        281.11       932.03 o
  -5  20   1        633.75        404.57       395.11 o
  -3  20   1        121.28        249.58       707.65 o
  -1  20   1        295.21        176.92       451.17 o
   1  20   1        252.71        676.31       454.99 o
   3  20   1        388.14        547.88       681.48 o
   5  20   1         57.94       -537.58       537.58 o
   7  20   1        310.56        165.20       296.78 o
  -6  21   1        453.26        951.02       438.34 o
  -4  21   1         24.30          6.27       616.60 o
  -2  21   1         39.49       -450.57       450.57 o
   0  21   1        311.49        805.21      1019.39 o
   2  21   1        378.69        276.73       558.13 o
   4  21   1         32.80       -174.83       624.76 o
   6  21   1         65.27        263.05      1401.72 o
  -3  22   1        219.97        241.13       366.60 o
  -1  22   1         22.30       -825.31       825.31 o
   1  22   1         62.17        124.60       695.72 o
   3  22   1        214.70        486.96       487.01 o
   0  23   1         14.09        -13.37       534.35 o
 -14   0   2        534.56        840.67       546.20 o
 -12   0   2      22607.74      22331.04      1685.50 o
 -10   0   2      13444.13      13389.61      1180.62 o
  -8   0   2      27254.28      27405.65       788.08 o
  -6   0   2       5353.27       5507.89       332.88 o
  -4   0   2      73324.84      74343.32      1664.41 o
  -2   0   2         70.13         72.65       169.12 o
   2   0   2       8982.31       9512.28       227.93 o
   4   0   2      26126.44      24139.46       693.27 o
   6   0   2       9632.49      10188.82       524.59 o
   8   0   2      24132.53      22172.80       850.68 o
  10   0   2       3925.18       3828.07       623.14 o
  12   0   2      12288.45      12794.86      1808.48 o
  14   0   2        550.54       -413.19       578.08 o
 -15   1   2        615.72        829.51       539.19 o
 -13   1   2       1240.25       1301.82       338.15 o
 -11   1   2        156.86       -177.13       177.13 o
  -9   1   2        930.46       1025.37       185.49 o
  -7   1   2        726.78        634.61       144.89 o
  -5   1   2      15234.56      15512.57       607.51 o
  -3   1   2        177.89        291.91        88.22 o
   1   1   2      20907.61      18724.60       262.27 o
   3   1   2         64.52         44.05        67.64 o
   5   1   2       9725.01      10040.39       304.21 o
   7   1   2         15.83        -24.96        74.30 o
   9   1   2        367.76        423.07       154.97 o
  11   1   2       1444.00       1096.78       293.84 o
  13   1   2        464.74        534.79       274.58 o
  15   1   2         53.73        686.83       479.27 o
 -14   2   2       1185.21       1408.31       393.69 o
 -12   2   2      12047.42      11679.40       874.86 o
 -10   2   2       5156.48       4484.70       372.18 o
  -8   2   2      37042.79      34883.00      1735.21 o
  -6   2   2      30023.87      27304.55      1283.25 o
  -4   2   2     143380.88     144320.33      1648.45 o
  -2   2   2      17540.96      16110.28       318.87 o
   0   2   2     259618.80     240002.03      2555.20 o
   2   2   2     133799.73     129966.37       722.95 o
   4   2   2      77537.31      76515.90      1238.84 o
   6   2   2      18400.36      18387.87       495.66 o
   8   2   2      21504.56      20502.73       572.93 o
  10   2   2       7545.73       7692.02       500.34 o
  12   2   2       5501.10       6078.67       884.96 o
  14   2   2        316.78        205.25       242.54 o
 -15   3   2         12.40       -310.67      1052.64 o
 -13   3   2        129.24        389.32       642.75 o
 -11   3   2         23.96         -3.78       197.19 o
  -9   3   2       1837.83       1356.03       231.81 o
  -7   3   2       5577.55       5976.76       636.00 o
  -5   3   2       4116.53       4141.64       264.31 o
  -3   3   2       6266.27       5639.16       252.29 o
  -1   3   2      56394.76      54169.80       661.18 o
   1   3   2      28991.30      26664.63       983.75 o
   3   3   2      22813.20      22474.47       406.95 o
   5   3   2       5359.14       5993.72       278.10 o
   7   3   2         30.26        159.74        89.77 o
   9   3   2       1126.99       1067.56       186.92 o
  11   3   2         31.76        185.07       245.86 o
  13   3   2         54.39       -224.60       453.49 o
 -14   4   2       1646.51       2086.32       431.05 o
 -12   4   2        398.83        680.86       231.85 o
 -10   4   2       4794.57       4413.21       420.50 o
  -8   4   2      11678.80      11779.35       622.67 o
  -6   4   2      54167.71      55205.25      1151.15 o
  -4   4   2      60724.76      61754.54       939.56 o
  -2   4   2      65535.84      62518.55       705.91 o
   0   4   2        350.37        194.53       101.78 o
   2   4   2        312.70        178.43        69.37 o
   4   4   2      35460.80      34659.99       624.95 o
   6   4   2      45620.93      46905.00       984.70 o
   8   4   2       9488.66       8831.43       590.69 o
  10   4   2       2044.54       2057.69       283.66 o
  12   4   2       3488.40       3946.21       730.45 o
  14   4   2       1469.64       1969.54       678.93 o
 -13   5   2        172.60        534.24       216.90 o
 -11   5   2        214.43        273.45       212.19 o
  -9   5   2        714.39        433.25       170.39 o
  -7   5   2        118.09         66.42       105.93 o
  -5   5   2      30231.77      31480.26       580.68 o
  -3   5   2         24.63         35.35        53.63 o
  -1   5   2      30899.78      29638.90       479.55 o
   1   5   2      42030.54      41193.79       586.86 o
   3   5   2      26523.71      27649.20       501.36 o
   5   5   2        295.92        280.35       126.16 o
   7   5   2       4164.85       4025.69       290.01 o
   9   5   2        137.61        174.66       246.71 o
  11   5   2        477.83        257.34       248.32 o
  13   5   2         10.79        328.52       290.74 o
 -14   6   2       3897.81       4134.21       681.03 o
 -12   6   2        688.87        569.32       222.03 o
 -10   6   2      10373.69      11670.50       870.55 o
  -8   6   2         92.02         33.79        77.64 o
  -6   6   2      49930.98      48753.58       897.26 o
  -4   6   2         82.35         72.30        64.64 o
  -2   6   2       5616.30       5450.74       198.27 o
   0   6   2       9164.36      10614.86       395.80 o
   2   6   2      88428.17      84152.29       957.18 o
   4   6   2       7722.02       8002.63       293.65 o
   6   6   2      23626.55      23303.48       669.83 o
   8   6   2         56.64        281.42       148.86 o
  10   6   2      15477.60      13429.35      1141.96 o
  12   6   2        506.51        385.79       345.17 o
  14   6   2       2202.74       2102.93      1372.19 o
 -13   7   2          9.17         -5.03       199.77 o
 -11   7   2        261.26        574.60       256.83 o
  -9   7   2       1335.08       1026.43       247.26 o
  -7   7   2       1501.00       2028.27       208.51 o
  -5   7   2       1114.02       1048.06       127.25 o
  -3   7   2      28428.76      28351.30       459.05 o
  -1   7   2       2643.75       3033.22       178.51 o
   1   7   2       5774.01       6209.13       207.58 o
   3   7   2       6673.30       6884.12       313.82 o
   5   7   2       2623.68       3259.74       227.49 o
   7   7   2        634.59        283.66       117.39 o
   9   7   2        593.43        694.22       144.06 o
  11   7   2        434.97        757.01       346.54 o
  13   7   2         33.57         40.01       283.02 o
 -14   8   2        893.35       1945.69       930.51 o
 -12   8   2       1644.09       1249.15       293.99 o
 -10   8   2       8347.31       8340.21       738.80 o
  -8   8   2        384.31        224.08        82.01 o
  -6   8   2      12789.95      11909.29       521.42 o
  -4   8   2       2652.12       3140.37       194.29 o
  -2   8   2       7141.35       6950.23       310.60 o
   0   8   2        113.26        166.15       155.52 o
   2   8   2      20965.82      20073.13       453.44 o
   4   8   2        295.82        158.67       111.72 o
   6   8   2      10166.78      10369.96       806.28 o
   8   8   2         61.77        -22.79       311.68 o
  10   8   2       7366.43       6285.43       774.77 o
  12   8   2        747.11        539.63       795.21 o
  14   8   2       1427.83       2064.50       931.14 o
 -13   9   2        239.65       -680.99       705.63 o
 -11   9   2        850.84        855.64       226.24 o
  -9   9   2        278.10        482.06       151.86 o
  -7   9   2         10.01          8.87        91.39 o
  -5   9   2       2128.29       2659.60       214.20 o
  -3   9   2       7342.49       7210.32       279.94 o
  -1   9   2       4560.94       4948.99       543.68 o
   1   9   2       4123.67       4840.76       810.15 o
   3   9   2      12044.02      13214.65       450.53 o
   5   9   2        100.04        148.66       175.82 o
   7   9   2         43.12         84.61       108.64 o
   9   9   2         41.39        234.49       312.08 o
  11   9   2        121.81        423.06       359.64 o
  13   9   2          0.03       -481.34       481.34 o
 -12  10   2        426.14        877.84       733.82 o
 -10  10   2       6024.75       7283.43       673.53 o
  -8  10   2       2623.56       2114.32       255.60 o
  -6  10   2       6890.45       6895.88       450.70 o
  -4  10   2        407.07        208.52       145.49 o
  -2  10   2       7124.42       7074.06       693.91 o
   0  10   2       1926.73       2012.35       384.08 o
   2  10   2       3328.83       3187.29       158.10 o
   4  10   2       8913.26       9768.60       614.92 o
   6  10   2       3462.56       2828.85       533.85 o
   8  10   2       4196.22       4249.23       443.57 o
  10  10   2       2101.96       1689.90       837.47 o
  12  10   2       2451.31       3881.04      1204.55 o
 -13  11   2        267.61        192.89       385.54 o
 -11  11   2         22.02       -731.98       731.98 o
  -9  11   2         15.19         -0.88       104.01 o
  -7  11   2         84.62        174.16       140.74 o
  -5  11   2        799.18        657.49       135.36 o
  -3  11   2       3183.82       4043.72       577.70 o
  -1  11   2        845.37        875.85       289.67 o
   1  11   2        524.58        297.93       129.38 o
   3  11   2        595.10        461.24        84.32 o
   5  11   2       2041.94       1794.85       268.55 o
   7  11   2          2.65         10.57       450.49 o
   9  11   2         48.50        -71.58       184.23 o
  11  11   2        141.54       -257.46       493.72 o
  13  11   2          7.48         72.02       404.00 o
 -12  12   2       1503.61       2336.49       955.56 o
 -10  12   2         82.95         42.04       293.73 o
  -8  12   2       1044.20       1326.55       259.44 o
  -6  12   2        109.79        265.27       154.76 o
  -4  12   2       8788.27       7821.23      1086.08 o
  -2  12   2       1611.86       1337.00       352.82 o
   0  12   2       5542.85       4880.31       370.19 o
   2  12   2       2185.70       2317.99       222.73 o
   4  12   2       4462.83       3876.73       374.22 o
   6  12   2       1481.15        660.03       272.59 o
   8  12   2         56.57         -2.90       347.09 o
  10  12   2        408.30        842.87       651.24 o
  12  12   2         50.30       -331.96       791.03 o
 -11  13   2          1.19       -155.34       471.31 o
  -9  13   2        241.71        368.95       420.78 o
  -7  13   2       1182.02       1536.26       404.54 o
  -5  13   2       1137.84        224.04       404.43 o
  -3  13   2        265.51         48.89       207.55 o
  -1  13   2         77.86         21.41       229.50 o
   1  13   2         54.44         54.24       102.57 o
   3  13   2        641.91        707.62        86.04 o
   5  13   2        390.08        668.27       246.44 o
   7  13   2       1172.99        925.70       247.93 o
   9  13   2        775.15        324.13       429.66 o
  11  13   2        223.08         66.68       543.55 o
 -12  14   2        254.46       -131.14       445.70 o
 -10  14   2         12.22        188.33       336.63 o
  -8  14   2        964.55       1914.28       541.20 o
  -6  14   2       1667.29        924.84       304.12 o
  -4  14   2       3725.58       3798.95       881.96 o
  -2  14   2         28.17       -109.60       443.45 o
   0  14   2       7761.94       6348.96       451.95 o
   2  14   2        801.71        789.96       394.28 o
   4  14   2       2089.18       2092.75       287.52 o
   6  14   2        152.54        734.54       296.26 o
   8  14   2        528.54        747.34       295.48 o
  10  14   2         38.26        693.08       637.92 o
 -11  15   2        609.86        449.20       808.71 o
  -9  15   2          3.03        339.07       467.72 o
  -7  15   2        109.63        -32.47       183.35 o
  -5  15   2        246.42        -52.56       349.54 o
  -3  15   2        197.43        149.22       234.33 o
  -1  15   2        168.35       -157.06       208.94 o
   1  15   2         14.55        126.11       148.03 o
   3  15   2         12.37        122.73       216.93 o
   5  15   2         68.23        432.33       312.06 o
   7  15   2          0.36       -327.31       334.94 o
   9  15   2         66.90        -54.45       476.17 o
  11  15   2        321.22        508.36       738.20 o
 -10  16   2        271.14        704.93       464.56 o
  -8  16   2         30.79       -155.48       155.48 o
  -6  16   2        320.00        255.72       376.02 o
  -4  16   2        863.17        488.92       504.99 o
  -2  16   2        490.92        691.72       364.05 o
   0  16   2       2159.37       1782.48       364.61 o
   2  16   2         39.24       -162.52       201.75 o
   4  16   2        398.12        214.10       295.63 o
   6  16   2        473.12        275.32       302.96 o
   8  16   2        490.41       -111.71       206.61 o
  10  16   2        358.17         87.08       427.55 o
  -9  17   2         23.93       -441.59       441.59 o
  -7  17   2         55.29       -258.40       337.05 o
  -5  17   2         76.17        120.83       381.04 o
  -3  17   2        305.18        498.99       345.10 o
  -1  17   2        324.96        502.05       337.84 o
   1  17   2         70.75       -114.79       114.79 o
   3  17   2        221.00        667.42       280.41 o
   5  17   2          8.68        303.33       304.99 o
   7  17   2          1.69       -219.69       371.62 o
   9  17   2          7.90       -313.00       690.18 o
  -8  18   2        236.44        252.04       209.27 o
  -6  18   2        245.98        684.12       329.45 o
  -4  18   2        226.47        215.00       349.32 o
  -2  18   2        176.78       -415.47       415.47 o
   0  18   2        158.95        295.59       861.14 o
   2  18   2        782.93        250.69       514.53 o
   4  18   2         24.14        261.56       231.59 o
   6  18   2        588.79        318.57       297.01 o
   8  18   2         35.03         28.91       572.34 o
  -7  19   2         68.29        -68.98       365.23 o
  -5  19   2        792.50        232.00       239.96 o
  -3  19   2         36.21         76.04       469.67 o
  -1  19   2        139.31         96.56       469.44 o
   1  19   2        409.60        762.09       471.27 o
   3  19   2        624.48        969.00       684.05 o
   5  19   2        378.15        766.71       404.36 o
   7  19   2         25.95       -318.29       530.79 o
  -6  20   2        557.49         97.85       375.32 o
  -4  20   2        592.36        574.40       535.07 o
  -2  20   2        108.13         54.04       330.03 o
   0  20   2         29.52       -337.72       337.72 o
   2  20   2        307.22        252.31       388.24 o
   4  20   2        110.64        609.58       629.20 o
   6  20   2        139.75        151.44       338.80 o
  -5  21   2         95.94        180.63       311.89 o
  -3  21   2        571.37        132.86       330.07 o
  -1  21   2         65.36        158.10       301.70 o
   1  21   2        105.37         -7.42       389.61 o
   3  21   2          2.70        -35.89       442.43 o
   5  21   2        112.94        411.81       901.78 o
  -4  22   2         14.20       -358.76       425.03 o
  -2  22   2         27.84       -314.19       510.88 o
   0  22   2          4.84        -93.62       483.68 o
   2  22   2        422.97       1025.01       774.99 o
   4  22   2         45.20       -507.75       659.66 o
   1  23   2         37.50        401.13       533.10 o
 -14   1   3        652.53        419.81       263.98 o
 -12   1   3         50.65        391.99       269.06 o
 -10   1   3       1011.73        855.97       179.05 o
  -8   1   3       3084.71       3051.31       293.05 o
  -6   1   3        628.69        683.17       239.70 o
  -4   1   3       3981.67       3524.88       269.48 o
  -2   1   3      58089.69      55719.69       743.93 o
   0   1   3       4442.23       3957.32       190.84 o
   2   1   3      50396.94      51427.01       467.59 o
   4   1   3       6323.33       6696.83       216.48 o
   6   1   3       1271.84       1254.81       140.56 o
   8   1   3       1926.14       1959.17       196.10 o
  10   1   3         67.66        252.94       182.62 o
  12   1   3        401.59         84.21       524.46 o
  14   1   3        396.08        995.00       504.56 o
 -15   2   3       1896.01       1590.66       607.90 o
 -13   2   3        466.22        565.67       299.36 o
 -11   2   3       1301.68       1304.98       346.86 o
  -9   2   3       5312.71       5673.44       544.44 o
  -7   2   3        648.94        657.49       291.39 o
  -5   2   3       3103.90       3588.13       244.83 o
  -3   2   3      58075.09      58977.06       758.17 o
   1   2   3      12293.56      12021.81       313.19 o
   3   2   3      26141.23      27525.13       442.84 o
   5   2   3        639.03        822.73        90.70 o
   7   2   3         26.14         62.68        83.01 o
   9   2   3       2793.59       2639.66       226.61 o
  11   2   3        648.02        817.48       420.70 o
  13   2   3          0.33       -197.07       222.65 o
 -14   3   3         33.25        404.76       271.68 o
 -12   3   3        240.42        806.98       283.04 o
 -10   3   3       3752.55       3693.28       372.60 o
  -8   3   3       4247.05       3955.79       447.81 o
  -6   3   3        172.17        202.39       192.57 o
  -4   3   3       4110.54       4006.44       237.53 o
  -2   3   3        616.93        919.19        90.07 o
   0   3   3      26181.56      27723.14       350.54 o
   2   3   3        152.94        286.84        77.16 o
   4   3   3       1730.34       1676.04       120.09 o
   6   3   3        230.51        140.29        64.56 o
   8   3   3        276.53        297.98        86.97 o
  10   3   3        594.57        627.93       191.95 o
  12   3   3        789.69        889.29       393.94 o
  14   3   3        108.62        531.71       492.47 o
 -13   4   3         44.03         12.85       241.71 o
 -11   4   3       8619.08       8146.23       777.29 o
  -9   4   3       2567.98       2136.57       291.91 o
  -7   4   3      21605.63      24025.36       946.86 o
  -5   4   3       1943.86       2417.25       162.18 o
  -3   4   3      18821.79      18415.16       458.31 o
  -1   4   3       4320.86       3653.06       178.10 o
   1   4   3       7483.35       7406.52       409.63 o
   3   4   3       6227.09       5744.69       244.61 o
   5   4   3       9012.61       9120.95       336.02 o
   7   4   3        281.44        610.90       258.09 o
   9   4   3       5517.05       5573.83       427.55 o
  11   4   3       1356.96       1221.56       374.29 o
  13   4   3        144.05        325.95       326.34 o
 -14   5   3        251.33       1024.41       338.51 o
 -12   5   3        123.97        232.46       179.48 o
 -10   5   3       2190.34       2377.45       417.52 o
  -8   5   3       8572.60       9110.10       543.29 o
  -6   5   3       2039.16       2242.12       194.46 o
  -4   5   3        924.59       1245.21       152.32 o
  -2   5   3      39567.75      39814.28       546.89 o
   0   5   3      31205.03      31620.11       425.47 o
   2   5   3       9639.69       9798.88       311.33 o
   4   5   3       5362.68       6243.27       277.89 o
   6   5   3       2170.57       1737.37       179.87 o
   8   5   3       1330.97       1526.13       197.18 o
  10   5   3         11.07       -154.07       197.29 o
  12   5   3        287.11        100.75       219.67 o
  14   5   3         43.80       -370.66       704.48 o
 -13   6   3        153.79        428.89       251.13 o
 -11   6   3        379.06        548.47       373.87 o
  -9   6   3        659.29        804.60       197.43 o
  -7   6   3      10193.59       9782.71       394.68 o
  -5   6   3       2280.82       2370.15       196.67 o
  -3   6   3      16357.40      16427.49       344.34 o
  -1   6   3         19.06         47.76        63.27 o
   1   6   3      11101.94      10814.60       273.06 o
   3   6   3       1788.36       1375.30       178.83 o
   5   6   3        372.73        249.31       111.73 o
   7   6   3        347.17        293.39       123.07 o
   9   6   3       1004.25        809.05       163.40 o
  11   6   3       1735.75       1247.61       364.31 o
  13   6   3         82.10        -78.12       467.68 o
 -14   7   3         91.63        268.50       376.79 o
 -12   7   3         57.02        390.11       278.53 o
 -10   7   3        249.71        209.62       190.59 o
  -8   7   3       1315.13       2057.68       213.34 o
  -6   7   3       1751.07       2120.63       198.08 o
  -4   7   3         41.98         92.31       111.58 o
  -2   7   3      27416.90      26386.39       594.94 o
   0   7   3        400.10        412.06       101.67 o
   2   7   3       2582.08       2307.08       161.11 o
   4   7   3       4473.74       5065.81       259.46 o
   6   7   3       1255.23        993.08       312.33 o
   8   7   3        512.08        551.82       182.14 o
  10   7   3       1396.98       1072.70       236.37 o
  12   7   3         28.95       -130.75       345.54 o
  14   7   3        341.23       1574.28       590.87 o
 -13   8   3         85.98         -5.44       262.79 o
 -11   8   3        112.72        138.61       198.82 o
  -9   8   3         23.53         32.49       144.31 o
  -7   8   3       2105.48       1896.45       221.78 o
  -5   8   3       1676.67       1890.29       185.39 o
  -3   8   3       3244.59       2850.58       175.53 o
  -1   8   3       8726.54       9380.53       281.35 o
   1   8   3       7209.59       8047.25       204.40 o
   3   8   3        296.92        348.75       168.26 o
   5   8   3         29.69         74.29       170.89 o
   7   8   3        458.28        252.69       160.93 o
   9   8   3        877.00       1547.96       275.97 o
  11   8   3        933.88       1291.86       444.98 o
  13   8   3         12.06        -77.91       410.92 o
 -12   9   3        172.24         -8.67       176.40 o
 -10   9   3        111.69        381.90       383.16 o
  -8   9   3         18.18        202.53       189.73 o
  -6   9   3       1727.51       1733.68       231.66 o
  -4   9   3       6471.24       5615.23       286.57 o
  -2   9   3       2477.36       2269.84       182.72 o
   0   9   3       6412.71       5857.41       403.11 o
   2   9   3         36.61         58.72        44.17 o
   4   9   3          1.03        -72.46        91.02 o
   6   9   3         52.99         -6.84       248.48 o
   8   9   3        460.81        482.36       224.20 o
  10   9   3         37.70         32.47       671.07 o
  12   9   3        456.82        480.42       404.17 o
 -13  10   3        104.78        370.60       492.76 o
 -11  10   3       1151.90       1206.65       628.86 o
  -9  10   3       3887.62       3440.34       327.56 o
  -7  10   3       4692.22       4249.62       345.58 o
  -5  10   3        179.87        226.14        91.48 o
  -3  10   3       2956.80       2804.05       243.82 o
  -1  10   3       1295.55        866.63       328.38 o
   1  10   3        678.01        495.31       155.45 o
   3  10   3       2554.14       2777.77       277.71 o
   5  10   3        742.57       1140.60       182.74 o
   7  10   3        586.78        497.50       169.81 o
   9  10   3         74.61        -61.35       150.61 o
  11  10   3        129.06        657.49       321.44 o
  13  10   3         67.52       -413.68       780.58 o
 -12  11   3         51.64        586.73       667.73 o
 -10  11   3        299.01        184.78       249.93 o
  -8  11   3          7.87        190.86       155.51 o
  -6  11   3        146.54        293.18       342.83 o
  -4  11   3       1191.44       1196.73       244.07 o
  -2  11   3         91.46         12.12        76.52 o
   0  11   3        636.10        616.81       146.35 o
   2  11   3         27.35         64.95        52.47 o
   4  11   3        346.58        426.83       122.73 o
   6  11   3        211.50        356.16       161.33 o
   8  11   3         80.45         41.10       247.87 o
  10  11   3        992.11        663.70       460.57 o
  12  11   3         94.24        -56.83       493.45 o
  -9  12   3        873.55        991.10       369.94 o
  -7  12   3        637.62       1191.52       247.95 o
  -5  12   3        101.93        231.94       175.41 o
  -3  12   3       1149.78       1064.20       342.46 o
  -1  12   3       2780.82       2915.83       485.95 o
   1  12   3       3675.84       3430.94       355.40 o
   3  12   3        220.93        371.32        64.79 o
   5  12   3         51.63        -54.13       125.15 o
   7  12   3       2853.58       2712.15       473.36 o
   9  12   3        173.88        356.12       940.89 o
  11  12   3         85.82        401.44       410.36 o
 -12  13   3        639.45        410.83       452.32 o
 -10  13   3        167.00         84.14       291.31 o
  -8  13   3       1132.91       1011.72       365.46 o
  -6  13   3       2851.51       3219.65       383.33 o
  -4  13   3        179.47        189.77       207.48 o
  -2  13   3         54.67         79.99       297.01 o
   0  13   3        234.17        582.23       151.80 o
   2  13   3       1429.10       1348.68       189.22 o
   4  13   3         16.49        281.53       251.67 o
   6  13   3       1145.77        604.47       210.19 o
   8  13   3        351.58        410.54       299.09 o
  10  13   3        249.75        963.55       698.49 o
  12  13   3         26.96        566.64       663.48 o
 -11  14   3        371.19         49.65       547.52 o
  -9  14   3        217.51        343.15       528.96 o
  -7  14   3       1289.80       1527.46       569.39 o
  -5  14   3         31.95        254.02       375.65 o
  -3  14   3         76.70        129.88       347.12 o
  -1  14   3        632.51        596.62       271.33 o
   1  14   3        166.47        264.01       283.19 o
   3  14   3        375.40        645.94       221.24 o
   5  14   3        191.65        473.78       295.63 o
   7  14   3         25.26       -241.16       241.16 o
   9  14   3        348.30       -128.22       282.50 o
  11  14   3        189.36       -861.53       861.53 o
 -10  15   3        404.52       1295.58       491.86 o
  -8  15   3        719.93       1033.39       400.64 o
  -6  15   3         14.06         55.82       266.00 o
  -4  15   3        491.72        635.45       378.33 o
  -2  15   3       1492.18       1671.17       465.72 o
   0  15   3        186.22        521.88       182.94 o
   2  15   3         51.84         16.61       173.42 o
   4  15   3        697.81        725.49       130.34 o
   6  15   3        150.37        -22.64       368.43 o
   8  15   3        163.15        231.43       154.14 o
  10  15   3        570.64       1185.86       709.12 o
  -9  16   3        536.62       1029.57       664.29 o
  -7  16   3         13.58         89.97       419.28 o
  -5  16   3         73.97        845.94       569.56 o
  -3  16   3        551.95        499.40       353.40 o
  -1  16   3         27.84        -65.63       203.78 o
   1  16   3        189.54        191.69       170.39 o
   3  16   3        230.69         75.87       229.94 o
   5  16   3         39.47        210.31       262.69 o
   7  16   3        136.00       -188.57       420.67 o
   9  16   3         61.15        223.90       354.33 o
 -10  17   3         99.14       -198.81       871.42 o
  -8  17   3         42.80       -297.03       379.47 o
  -6  17   3        184.00       -144.05       266.61 o
  -4  17   3          3.19       -351.14       418.77 o
  -2  17   3        848.00        523.69       240.85 o
   0  17   3        794.87       1041.70       420.37 o
   2  17   3        159.55         24.38       149.66 o
   4  17   3         89.71       -285.75       501.00 o
   6  17   3        143.79        160.14       184.75 o
   8  17   3          6.25        -92.67       192.48 o
  10  17   3       1288.61        558.94       309.08 o
  -9  18   3          8.27       -346.79       458.86 o
  -7  18   3         40.46       -221.42       375.74 o
  -5  18   3        164.07        899.06       599.64 o
  -3  18   3        220.77       1005.70       760.33 o
  -1  18   3         16.70         63.67       371.41 o
   1  18   3          9.71        219.79       284.79 o
   3  18   3        255.33        -39.84       211.94 o
   5  18   3         93.16        658.18       400.42 o
   7  18   3         21.63       -128.12       308.98 o
   9  18   3        117.54       -398.56       398.56 o
  -8  19   3        210.88        375.82       360.76 o
  -6  19   3       2001.07       1135.37       510.61 o
  -4  19   3          9.78       1983.85       920.08 o
  -2  19   3        517.25        546.36       883.07 o
   0  19   3        462.50        122.05       472.39 o
   2  19   3        163.42         96.45       387.67 o
   4  19   3         79.67       -462.97       462.97 o
   6  19   3        132.17        352.09       292.07 o
   8  19   3         46.91       -293.61       369.39 o
  -7  20   3        232.28        857.11       483.56 o
  -5  20   3         57.89       -445.61       539.69 o
  -3  20   3        114.97        255.22       468.89 o
  -1  20   3        107.77        181.99       479.97 o
   1  20   3        112.55        980.41       653.35 o
   3  20   3        223.46       -727.01       727.01 o
   5  20   3         65.78       -294.40       518.01 o
   7  20   3         11.62       -307.11       514.86 o
  -6  21   3        278.89        767.75       703.43 o
  -4  21   3         65.45       -165.73       638.78 o
  -2  21   3        401.96        575.27       366.68 o
   0  21   3        152.83         79.99       493.57 o
   2  21   3        609.89       1734.59       840.46 o
   4  21   3         15.81       -208.45       409.38 o
   6  21   3         18.05         68.47       929.65 o
  -3  22   3         20.55       -404.19       588.93 o
  -1  22   3         94.30       -751.07       751.07 o
   1  22   3        143.55        342.01       626.71 o
   3  22   3        124.17       -247.06       332.87 o
   0  23   3         25.70        112.34       646.91 o
 -14   0   4        860.43        307.97       307.08 o
 -12   0   4      23571.44      25183.64      1828.81 o
 -10   0   4       9431.95       9806.92      1474.28 o
  -8   0   4      26039.47      26431.00      2084.17 o
  -6   0   4       7312.81       7530.14       978.85 o
  -4   0   4     110705.16     107813.50      3173.82 o
  -2   0   4     291103.28     281179.12      1355.50 o
   0   0   4     323662.47     310461.97      2040.81 o
   4   0   4      28410.51      28051.13       899.36 o
   6   0   4      29878.40      29550.34       948.44 o
   8   0   4       5034.09       4825.73       435.55 o
  10   0   4       1784.31       1897.65       642.42 o
  12   0   4      13727.81      14314.13      1873.29 o
  14   0   4        510.53        871.30       725.25 o
 -15   1   4         14.33         92.83       487.20 o
 -13   1   4        426.64        672.64       249.21 o
 -11   1   4        453.84        216.65       217.46 o
  -9   1   4         23.36          8.19        72.66 o
  -7   1   4       5250.00       5175.71       617.60 o
  -5   1   4      40246.38      42112.91       737.92 o
  -3   1   4       2109.22       1867.87       184.61 o
   3   1   4      12050.83      12662.64       279.98 o
   5   1   4        263.10        349.97        75.15 o
   7   1   4         36.37        201.10       150.74 o
   9   1   4        808.69        853.83       205.31 o
  11   1   4       2031.23       2003.02       495.22 o
  13   1   4         40.00       -329.56       329.56 o
 -14   2   4        632.48        730.21       344.95 o
 -12   2   4       7769.44       8088.84       721.06 o
 -10   2   4       2438.56       2302.88       338.07 o
  -8   2   4      35024.79      33025.36      1054.88 o
  -6   2   4      15432.95      14828.63       703.98 o
  -4   2   4      49569.78      49257.89       771.21 o
  -2   2   4      15348.66      15406.39       411.86 o
   0   2   4     377337.62     345104.88      8359.16 o
   2   2   4      54200.83      55139.48       641.81 o
   4   2   4       9968.80       9301.82       279.66 o
   6   2   4       3116.25       2603.63       199.33 o
   8   2   4      20995.14      18703.91       684.95 o
  10   2   4       3268.59       2951.53       397.77 o
  12   2   4       3440.70       4548.43       787.86 o
  14   2   4       1379.08        494.93       361.39 o
 -15   3   4        132.88        207.06       305.69 o
 -13   3   4        146.70        548.82       381.36 o
 -11   3   4        151.23        147.63       198.31 o
  -9   3   4        488.50        615.92       225.50 o
  -7   3   4       3628.08       3854.92       364.70 o
  -5   3   4         71.69        160.08       120.38 o
  -3   3   4         79.64        155.75        65.54 o
  -1   3   4       2398.99       2537.99       340.19 o
   1   3   4       8399.76       8129.96       248.95 o
   3   3   4       5195.38       5204.87       208.86 o
   5   3   4         97.89        194.30        91.22 o
   7   3   4       1187.91       1235.60       158.45 o
   9   3   4         14.04         67.45       100.61 o
  11   3   4        345.36         26.50       278.44 o
  13   3   4         95.94        -87.02       730.56 o
 -14   4   4       2233.19       2132.68       449.14 o
 -12   4   4       2005.80       1793.85       591.67 o
 -10   4   4       2403.75       2608.14       325.25 o
  -8   4   4      18307.50      17397.48       834.73 o
  -6   4   4      61489.18      61711.89      1387.54 o
  -4   4   4      23426.31      22513.56       715.51 o
  -2   4   4      31587.61      31332.58       602.94 o
   0   4   4      19820.42      18884.61       335.20 o
   2   4   4      26364.12      26234.83       700.51 o
   4   4   4      15379.85      15699.76       404.25 o
   6   4   4      59987.41      60317.79      1098.53 o
   8   4   4       4433.17       4141.61       332.57 o
  10   4   4       3803.56       4129.88       656.90 o
  12   4   4       5413.24       4391.34       789.05 o
  14   4   4        810.47        352.61       357.54 o
 -13   5   4        561.76       1025.58       368.69 o
 -11   5   4        285.70        402.82       374.85 o
  -9   5   4        684.27        646.27       150.89 o
  -7   5   4        342.05        343.37       162.61 o
  -5   5   4       3549.87       3963.09       267.29 o
  -3   5   4       6950.17       7114.20       268.25 o
  -1   5   4      17669.43      19164.12       778.09 o
   1   5   4      34798.69      34323.40       604.65 o
   3   5   4       3972.07       4266.74       237.64 o
   5   5   4       5593.39       6393.06       354.08 o
   7   5   4        264.41        147.74       363.16 o
   9   5   4        332.06        189.24       149.21 o
  11   5   4        475.01        824.08       341.75 o
  13   5   4         69.58        522.98       433.86 o
 -14   6   4       1873.29       2118.71       452.76 o
 -12   6   4         75.62        -77.48       252.04 o
 -10   6   4      20674.77      20494.78      1148.77 o
  -8   6   4        866.28       1075.79       226.88 o
  -6   6   4      17092.51      15570.20       552.71 o
  -4   6   4       3400.78       3049.91       207.92 o
  -2   6   4      77213.83      75214.71      1008.53 o
   0   6   4       8039.53       8039.50       244.43 o
   2   6   4      21375.87      20967.22       474.39 o
   4   6   4       4676.27       4612.82       243.30 o
   6   6   4      16986.46      17162.02       744.64 o
   8   6   4        227.83        390.58       222.18 o
  10   6   4       7189.53       6993.98       845.80 o
  12   6   4       1323.48       1391.24       450.34 o
  14   6   4       2430.34       1854.53       618.05 o
 -13   7   4         74.22       -108.92       197.74 o
 -11   7   4          0.48          0.51       157.51 o
  -9   7   4         53.77        267.41       177.85 o
  -7   7   4       1671.99       1780.02       189.35 o
  -5   7   4       4519.01       4970.37       289.40 o
  -3   7   4        165.05        205.55        54.24 o
  -1   7   4         62.74        116.04        67.65 o
   1   7   4       3944.32       3604.33       374.70 o
   3   7   4      41360.02      44383.09       732.67 o
   5   7   4       2218.51       2303.86       213.29 o
   7   7   4          6.54         62.54       172.27 o
   9   7   4         12.49         -9.04       115.75 o
  11   7   4        115.89       -372.25       372.25 o
  13   7   4         70.97        202.03       298.25 o
 -14   8   4       1378.90       2462.90       551.43 o
 -12   8   4        641.17       1050.33       306.31 o
 -10   8   4      13080.63      13111.27       921.35 o
  -8   8   4         32.48         50.17        87.65 o
  -6   8   4      10896.95      10850.50       589.72 o
  -4   8   4       4117.01       4185.30       201.91 o
  -2   8   4       8969.84       8631.39       397.43 o
   0   8   4      26945.12      27789.78       778.24 o
   2   8   4      23505.10      25297.94       535.95 o
   4   8   4      15680.72      15302.39       503.27 o
   6   8   4      10635.77      10622.29       620.82 o
   8   8   4        541.98        506.39       168.53 o
  10   8   4       7707.77       6840.58       846.67 o
  12   8   4        775.35       1126.88      1039.08 o
 -13   9   4         10.35       -203.45       289.21 o
 -11   9   4          0.31       -186.03       186.03 o
  -9   9   4        184.70        447.53       157.23 o
  -7   9   4        295.44        230.67       100.52 o
  -5   9   4         51.80        193.03        77.51 o
  -3   9   4         14.91        -91.27        91.27 o
  -1   9   4       6101.18       5989.25       207.07 o
   1   9   4       1143.47       1391.00       128.64 o
   3   9   4       1191.55       1071.58       136.91 o
   5   9   4       3883.26       4292.62       341.01 o
   7   9   4        130.52        139.66       153.25 o
   9   9   4         50.75        230.88       155.30 o
  11   9   4        588.62        648.70       295.55 o
  13   9   4         69.36        114.77       628.21 o
 -12  10   4        809.63        896.39       756.09 o
 -10  10   4       1727.81       1304.02       221.51 o
  -8  10   4       1661.98       1998.67       238.80 o
  -6  10   4       4214.77       4495.46       326.72 o
  -4  10   4       4449.32       4537.77       336.72 o
  -2  10   4      16822.25      16041.94       482.86 o
   0  10   4       4678.28       4116.94       344.08 o
   2  10   4      16967.35      17267.71       408.29 o
   4  10   4       2908.86       2904.45       230.22 o
   6  10   4       6218.47       6167.66       636.18 o
   8  10   4        698.56        513.90       181.98 o
  10  10   4        877.37       1021.95       335.82 o
  12  10   4       1004.10       2129.74       952.09 o
 -13  11   4        180.67        542.70       600.25 o
 -11  11   4        545.35        930.97       681.83 o
  -9  11   4         40.63        -79.77       103.61 o
  -7  11   4         10.74        117.05       180.45 o
  -5  11   4        298.86        567.34       185.74 o
  -3  11   4         91.97        216.43       107.37 o
  -1  11   4        138.13        198.21       157.51 o
   1  11   4        348.37        300.71       156.39 o
   3  11   4       2788.96       3036.57       200.03 o
   5  11   4        113.43         26.87       188.81 o
   7  11   4        228.48        231.36       177.98 o
   9  11   4        173.75        173.88       371.40 o
  11  11   4         76.94        379.10       481.33 o
  13  11   4         20.64        663.40       487.89 o
 -12  12   4       2061.10       2717.18       886.59 o
 -10  12   4        780.36       1008.83       408.64 o
  -8  12   4       6136.48       6390.26       493.41 o
  -6  12   4       8722.81       8217.65       598.46 o
  -4  12   4       6094.26       5479.13       377.31 o
  -2  12   4       1014.45       1322.39       185.35 o
   0  12   4      14809.50      13436.61       604.04 o
   2  12   4        219.36        285.60        77.90 o
   4  12   4       8602.71       8319.86       398.05 o
   6  12   4        644.33        301.47       231.23 o
   8  12   4       4713.02       4593.11       629.66 o
  10  12   4       1711.37       1432.88       820.90 o
  12  12   4       1399.97       1025.83       659.26 o
  -9  13   4        568.49        359.16       208.11 o
  -7  13   4       2253.36       1929.68       326.18 o
  -5  13   4       1605.45       1047.01       209.31 o
  -3  13   4          0.01       -122.56       213.92 o
  -1  13   4        375.47        647.11       233.74 o
   1  13   4         61.75         63.56       174.27 o
   3  13   4       2661.80       2776.65       158.50 o
   5  13   4         79.78        382.31       182.60 o
   7  13   4       1917.07       2868.64       519.04 o
   9  13   4         12.85       -239.98       257.51 o
  11  13   4         82.44       -287.00       643.80 o
 -12  14   4       1648.73       1162.62       735.53 o
 -10  14   4        653.47        494.26       519.43 o
  -8  14   4       1324.14       1922.35       440.14 o
  -6  14   4          4.87        -93.38       169.14 o
  -4  14   4       3372.78       3032.66       799.23 o
  -2  14   4        928.75        628.61       489.91 o
   0  14   4       4027.55       3364.26       319.94 o
   2  14   4        153.60        161.11       118.03 o
   4  14   4       4297.85       4271.05       174.73 o
   6  14   4       4280.53       3627.04       576.34 o
   8  14   4       1436.60       1785.61       527.17 o
  10  14   4        109.89         11.77       415.61 o
 -11  15   4        115.05         29.62       492.19 o
  -9  15   4        299.23         85.99       292.75 o
  -7  15   4        587.15        794.33       447.40 o
  -5  15   4         32.13        -34.78       229.22 o
  -3  15   4        381.96        627.42       321.51 o
  -1  15   4        173.22         42.67       197.00 o
   1  15   4         68.57        122.59       147.75 o
   3  15   4        295.66         19.39       247.41 o
   5  15   4       1772.98       1564.15       219.62 o
   7  15   4        113.49       -175.76       292.74 o
   9  15   4          9.07        354.09       404.51 o
  11  15   4        489.45       1152.83       954.70 o
 -10  16   4        302.92        324.22       517.89 o
  -6  16   4         31.32       -313.14       313.14 o
  -4  16   4        504.14        193.94       668.25 o
  -2  16   4         89.60        468.01       371.52 o
   0  16   4       1207.78       1322.32       229.53 o
   2  16   4        446.50        328.83       273.40 o
   4  16   4       1275.01       1406.46       387.65 o
   6  16   4         95.10        -21.88       222.91 o
   8  16   4        609.89        427.32       191.18 o
  10  16   4         14.98         43.88       532.60 o
  -9  17   4        258.48        713.78       533.95 o
  -7  17   4        625.61        992.47       464.60 o
  -5  17   4        477.12        751.97       488.28 o
  -3  17   4         85.93        -50.94       667.40 o
  -1  17   4        335.65        540.04      1113.05 o
   1  17   4         46.45        187.84       108.25 o
   3  17   4         42.00         75.48       193.40 o
   5  17   4        456.50        263.14       234.10 o
   7  17   4         49.15       -203.17       256.50 o
   9  17   4          2.47       -193.78       268.91 o
  -8  18   4        697.00       1678.36       781.22 o
  -6  18   4        148.52        417.42       520.87 o
  -4  18   4        403.32       2190.50       854.22 o
  -2  18   4         12.02       -365.01       464.73 o
   0  18   4         27.99        166.26       428.98 o
   2  18   4         40.75         28.42       354.04 o
   4  18   4        223.65        -14.47       220.76 o
   6  18   4        389.49        431.97       419.29 o
   8  18   4         98.72       -302.73       521.13 o
  -7  19   4        252.91       1265.01       869.60 o
  -5  19   4        686.08        785.41       420.33 o
  -3  19   4          0.04        336.07       756.05 o
  -1  19   4        442.93        801.01       386.27 o
   1  19   4        533.52        453.77       464.68 o
   3  19   4       1368.76       4356.09      1165.18 o
   5  19   4        526.16        487.02       241.15 o
   7  19   4         15.74        -30.27       217.63 o
  -6  20   4        165.71        698.27       470.03 o
  -4  20   4         25.33        192.12       544.72 o
  -2  20   4         59.25        358.00       336.24 o
   0  20   4        407.55        793.98       539.81 o
   2  20   4        843.32        772.99       644.99 o
   4  20   4        170.92        -28.17       363.78 o
   6  20   4        342.75        -83.40       375.76 o
  -5  21   4        241.09        523.02       501.51 o
  -3  21   4        345.64        743.40       475.76 o
  -1  21   4         12.80       -630.66       630.66 o
   1  21   4        255.89       1073.54       678.13 o
   3  21   4        534.49        665.71       743.92 o
   5  21   4        172.53       -304.75      1201.66 o
  -4  22   4          0.16        -33.35       328.87 o
  -2  22   4         96.59       1261.33       713.99 o
   0  22   4        177.87       -643.87       645.26 o
   2  22   4        113.86       -336.54       463.02 o
   4  22   4          0.17       -544.06       693.47 o
  -1  23   4         68.59         77.58       388.10 o
 -14   1   5         37.00        115.43       280.85 o
 -12   1   5        657.45        478.59       253.49 o
 -10   1   5        452.63        372.36       152.21 o
  -8   1   5       2638.89       2552.76       202.31 o
  -6   1   5       3356.97       3507.10       360.95 o
  -4   1   5       3075.30       3093.09       197.75 o
  -2   1   5      31463.19      30627.09       398.55 o
   0   1   5       6096.16       5903.05       231.85 o
   2   1   5      46040.21      47825.32       537.34 o
   4   1   5       5492.50       5617.17       228.41 o
   6   1   5       2350.99       2385.32       235.75 o
   8   1   5        129.65         79.87       133.95 o
  10   1   5        266.68        344.05       409.66 o
  12   1   5       2172.44       2778.71       642.98 o
  14   1   5         12.83       -111.80       507.68 o
 -15   2   5       1018.79       1009.25       356.05 o
 -13   2   5         86.28        114.38       238.47 o
 -11   2   5        522.99        601.23       257.45 o
  -9   2   5       2251.97       2174.83       286.38 o
  -7   2   5        982.23        974.79       168.07 o
  -5   2   5        192.58        141.94        98.61 o
  -3   2   5      81128.23      80659.83       632.02 o
  -1   2   5       7145.36       5785.94       279.71 o
   1   2   5       4719.99       3842.56       169.53 o
   3   2   5      27896.12      26684.42       427.38 o
   5   2   5        185.98        194.36        74.57 o
   7   2   5        619.73        919.55       175.43 o
   9   2   5        394.58        350.02       117.80 o
  11   2   5          9.62       -335.68       335.68 o
  13   2   5       1153.21       2180.61       621.29 o
 -14   3   5        331.61        161.41       288.36 o
 -12   3   5        160.03        117.28       212.12 o
 -10   3   5        438.60        445.23       165.61 o
  -8   3   5       4277.22       4579.04       414.40 o
  -6   3   5       4339.28       4517.51       358.90 o
  -4   3   5       2098.36       1747.93       105.69 o
  -2   3   5       2683.48       3568.51       235.13 o
   0   3   5         24.89        250.65        76.15 o
   2   3   5      25692.72      25509.76       526.63 o
   4   3   5       5929.65       5741.46       250.44 o
   6   3   5        540.21        588.72       112.18 o
   8   3   5         26.80        172.77        92.50 o
  10   3   5         27.86        253.16       259.22 o
  12   3   5       1038.57        461.50       728.15 o
  14   3   5         35.19       -138.28       346.74 o
 -13   4   5        469.57        281.39       247.45 o
 -11   4   5       4741.31       4387.38       588.75 o
  -9   4   5       9901.62       9583.63       652.45 o
  -7   4   5       5984.79       5439.24       448.55 o
  -5   4   5       7970.05       7900.28       441.00 o
  -3   4   5         79.99         89.22        95.73 o
  -1   4   5      81352.62      79754.41      2070.82 o
   1   4   5     121377.64     123803.53      1065.25 o
   3   4   5       3280.75       3395.93       183.11 o
   5   4   5         70.46         26.63       110.16 o
   7   4   5       2950.50       2595.80       223.09 o
   9   4   5       1710.56       1925.54       470.16 o
  11   4   5       1339.84       1313.86       455.46 o
  13   4   5        113.82        602.86       508.03 o
 -14   5   5         26.13        112.33       239.08 o
 -12   5   5         99.46         66.35       310.76 o
 -10   5   5         75.60         81.50       232.62 o
  -8   5   5         63.97         -4.06       144.32 o
  -6   5   5       2293.74       2883.33       228.41 o
  -4   5   5       1698.55       2083.93       169.52 o
  -2   5   5        121.80        105.15        99.30 o
   0   5   5      15414.08      15900.27       341.28 o
   2   5   5       1466.33       1780.32       190.42 o
   4   5   5       5559.23       5945.99       284.92 o
   6   5   5       3506.12       4023.03       371.49 o
   8   5   5          2.79         14.73       266.32 o
  10   5   5        104.40        348.58       288.81 o
  12   5   5        157.52        182.12       335.47 o
  14   5   5          2.60        -67.72       524.39 o
 -13   6   5        398.06        754.87       257.39 o
 -11   6   5        213.18        668.46       284.82 o
  -9   6   5        202.20         13.43       282.02 o
  -7   6   5       3075.21       3156.73       250.20 o
  -5   6   5        448.11        602.73       128.38 o
  -3   6   5       4907.01       5528.14       311.46 o
  -1   6   5       2875.39       2765.61       183.11 o
   1   6   5          0.19        -21.47       114.49 o
   3   6   5       2689.88       2972.15       201.94 o
   5   6   5        234.25        523.33       117.64 o
   7   6   5         14.33        118.37       153.28 o
   9   6   5        814.41        856.90       306.28 o
  11   6   5        617.69        314.55       290.07 o
  13   6   5        270.04        231.66       594.58 o
 -14   7   5        240.03        245.61       234.68 o
 -12   7   5          0.58       -170.27       209.86 o
 -10   7   5       1000.61        913.09       248.23 o
  -8   7   5        153.33        156.37        82.87 o
  -6   7   5        134.13        134.11       128.49 o
  -4   7   5       1668.98       1904.73       171.83 o
  -2   7   5        479.36        498.33       101.53 o
   0   7   5       3315.95       3379.99       186.77 o
   2   7   5         66.67         75.40        65.75 o
   4   7   5        201.26        429.67       147.29 o
   6   7   5       1503.71       1044.74       225.23 o
   8   7   5        988.63       1474.33       441.28 o
  10   7   5        154.19         81.34       160.47 o
  12   7   5        324.40        581.61       374.83 o
  14   7   5        309.96       1187.21       558.32 o
 -13   8   5        277.65        274.28       241.23 o
 -11   8   5        457.37        680.66       218.02 o
  -9   8   5       1029.10        610.66       192.00 o
  -7   8   5       1543.84       1528.65       180.10 o
  -5   8   5       3608.84       3472.78       225.53 o
  -3   8   5        992.76       1011.08       155.64 o
  -1   8   5        379.02        355.74        73.88 o
   1   8   5        158.70        284.03       154.60 o
   3   8   5       1538.81       1567.87       155.71 o
   5   8   5       1009.83       1263.50       172.16 o
   7   8   5        350.00        177.34       159.24 o
   9   8   5         28.54        265.18       280.71 o
  11   8   5        430.30         63.10       205.94 o
  13   8   5        119.60       -221.52       304.16 o
 -12   9   5         26.47       -192.58       227.12 o
 -10   9   5        330.37        309.57       169.00 o
  -8   9   5       1206.74        767.11       134.39 o
  -6   9   5        175.87        213.74        78.31 o
  -4   9   5         23.05        -68.26        85.84 o
  -2   9   5       2835.20       3008.50       224.89 o
   0   9   5        987.06        942.86       224.10 o
   2   9   5       7427.82       7892.45       298.11 o
   4   9   5        623.07        682.12       140.89 o
   6   9   5        289.08        456.37       228.47 o
   8   9   5        466.80         89.60       278.12 o
  10   9   5        584.99        563.15       286.41 o
  12   9   5        262.90        576.11       515.47 o
 -13  10   5        158.85        280.58       441.51 o
 -11  10   5       2562.58       2074.87       541.61 o
  -9  10   5         59.41        171.00       224.94 o
  -7  10   5       2610.00       2976.75       295.90 o
  -5  10   5        231.76        338.21       125.53 o
  -3  10   5       1006.59       1051.46       163.07 o
  -1  10   5        251.41        343.31        75.30 o
   1  10   5        387.91        462.33        86.64 o
   3  10   5        319.50        345.46       103.42 o
   5  10   5       1753.18       2042.71       210.09 o
   7  10   5        657.87        652.35       313.31 o
   9  10   5       3307.19       2256.81       361.29 o
  11  10   5        357.54        671.53       303.48 o
  13  10   5         32.03       -203.01       418.68 o
 -12  11   5         99.19       -105.41       385.13 o
 -10  11   5          3.94         99.84       210.46 o
  -8  11   5        122.77        100.16        91.18 o
  -6  11   5       2960.42       2439.15       227.64 o
  -4  11   5       1661.93       1499.15       208.79 o
  -2  11   5        586.08        424.97        99.45 o
   0  11   5         10.71         63.43       101.32 o
   2  11   5       1504.83       1432.58       175.89 o
   4  11   5       2139.25       2260.76       213.94 o
   6  11   5          8.30        221.51       150.26 o
   8  11   5        963.14        941.82       273.17 o
  10  11   5        579.70        738.72       515.06 o
  12  11   5        671.73        825.73       510.13 o
 -11  12   5        697.12        725.15       700.93 o
  -9  12   5        321.21        212.76       191.81 o
  -7  12   5        416.21        613.09       212.53 o
  -5  12   5        775.04        930.99       174.92 o
  -3  12   5       3547.49       2904.05       247.66 o
  -1  12   5        899.78       1003.22       341.82 o
   1  12   5        837.80       1078.42       293.41 o
   3  12   5          3.65         43.99        66.24 o
   5  12   5       1308.27       1176.58       199.39 o
   7  12   5       1814.61       1234.37       340.21 o
   9  12   5        344.05        373.99       902.49 o
  11  12   5        212.44       1127.14       704.25 o
 -10  13   5         20.70         57.20       188.78 o
  -8  13   5        209.32        167.54       153.37 o
  -6  13   5        329.56        156.15       142.52 o
  -4  13   5        471.00        610.98       135.79 o
  -2  13   5        247.83        350.23        76.21 o
   0  13   5        279.69        221.94       120.55 o
   2  13   5         39.21         48.75        49.97 o
   4  13   5       2286.22       2562.33       180.92 o
   6  13   5       2992.90       2533.43       451.50 o
   8  13   5         41.19         75.07       277.21 o
  10  13   5        343.06       -152.88       433.87 o
  12  13   5        745.21        674.35       463.59 o
  -9  14   5        223.88        169.73       246.30 o
  -7  14   5       1377.95       1327.29       298.60 o
  -5  14   5        393.31        492.34       165.31 o
  -3  14   5         52.35         85.06       267.14 o
  -1  14   5         30.39        -54.88       202.49 o
   1  14   5         22.14         30.10       158.32 o
   3  14   5        124.46         73.87        56.81 o
   5  14   5        303.79        588.94       240.70 o
   7  14   5        160.37        281.54       502.83 o
   9  14   5        345.26        974.49       659.31 o
  11  14   5          7.48        555.92       434.45 o
 -10  15   5        319.60         97.52       521.78 o
  -8  15   5        214.40        328.16       543.03 o
  -6  15   5         59.78        568.38       362.82 o
  -4  15   5         99.57        311.59       358.77 o
  -2  15   5        128.05        193.23       311.63 o
   0  15   5        113.73        305.84       257.15 o
   2  15   5        162.96        211.62       120.31 o
   4  15   5        315.29         91.52        78.04 o
   6  15   5         75.57        116.25       506.05 o
   8  15   5        363.25        517.36       358.75 o
  10  15   5         79.80       -463.60       506.20 o
  -9  16   5         12.05       -208.88       371.64 o
  -7  16   5         34.50       -219.54       478.46 o
  -5  16   5        187.11        125.45       407.05 o
  -3  16   5         17.85        193.76       289.42 o
  -1  16   5        250.22        321.92       605.01 o
   1  16   5         10.86        149.62       577.64 o
   3  16   5        393.56        291.67       330.83 o
   5  16   5         75.03        491.62       323.69 o
   7  16   5         61.07       -233.18       336.86 o
   9  16   5        330.54        963.79       654.32 o
  -8  17   5         39.86       -286.24       526.63 o
  -6  17   5          1.05        438.66       616.70 o
  -4  17   5        512.84        653.64       422.68 o
  -2  17   5        182.03        485.07       409.93 o
   0  17   5        172.70       -123.80       505.21 o
   2  17   5        164.82        478.50       260.48 o
   4  17   5        130.56         98.59       189.99 o
   6  17   5          3.26       -177.84       217.54 o
   8  17   5          0.57       -235.20       235.20 o
  -9  18   5         83.94       -479.82       668.35 o
  -7  18   5        228.09         95.34       493.32 o
  -5  18   5        489.41       2115.52       899.36 o
  -3  18   5         87.67        580.42       510.23 o
  -1  18   5        673.07       -285.49       347.96 o
   1  18   5        170.41        886.31       619.43 o
   3  18   5        120.42        354.93       341.22 o
   5  18   5          5.18       -147.59       201.08 o
   7  18   5         21.57        271.24       170.01 o
   9  18   5         99.61        112.06       384.48 o
  -8  19   5        554.88        838.51       734.86 o
  -6  19   5        591.44       1337.05       871.21 o
  -4  19   5        137.27        -55.91       352.80 o
  -2  19   5        410.50        624.62       449.81 o
   0  19   5          0.93        158.19       359.58 o
   2  19   5         30.42         80.18       309.82 o
   4  19   5         75.13        -86.20       381.13 o
   6  19   5        810.93        812.59       357.08 o
   8  19   5          2.82       -314.62       314.62 o
  -7  20   5        262.12       1616.83      1055.34 o
  -5  20   5        345.82        544.78       409.53 o
  -3  20   5       1098.04        939.78       518.66 o
  -1  20   5        197.81         77.66       472.47 o
   1  20   5         40.80       -634.06       634.06 o
   3  20   5        169.88         46.18       506.16 o
   5  20   5         16.19       -414.31       414.31 o
   7  20   5          7.57       -202.86       426.62 o
  -6  21   5          6.23        959.62       771.63 o
  -4  21   5        106.88         48.79       403.84 o
  -2  21   5         92.96        281.76       431.95 o
   0  21   5        531.54        190.05       432.69 o
   2  21   5         39.88       -112.14       563.07 o
   4  21   5        177.51        156.76       923.24 o
  -1  22   5          0.96       -381.56       602.92 o
   1  22   5         18.30        295.81       537.44 o
   3  22   5         22.25         58.81       842.90 o
 -14   0   6        205.28        148.01       404.21 o
 -12   0   6      12956.62      12554.35      1786.51 o
 -10   0   6       4194.02       4345.71       324.97 o
  -8   0   6      19316.85      19489.41       690.95 o
  -6   0   6        387.28        314.36        94.73 o
  -4   0   6       5755.44       5426.33       297.94 o
  -2   0   6      35776.20      36040.51       760.19 o
   0   0   6      89204.50      92012.90      1355.88 o
   2   0   6      27209.46      27598.75       603.84 o
   4   0   6       1543.01       1609.75       173.90 o
   6   0   6       1433.81       1341.00       276.75 o
   8   0   6       5448.82       5927.81       584.10 o
  10   0   6        721.94        562.46       398.72 o
  12   0   6       3161.96       2819.26       927.37 o
  14   0   6        129.85        299.69       483.66 o
 -15   1   6        104.16        181.40       261.72 o
 -13   1   6        187.72        364.79       243.99 o
 -11   1   6       1077.67        944.71       330.25 o
  -9   1   6        917.74       1061.60       136.70 o
  -7   1   6       3918.55       4529.32       237.41 o
  -5   1   6       8001.37       8624.34       352.28 o
  -3   1   6      18672.15      18224.02       509.92 o
  -1   1   6         56.17        121.60        69.40 o
   1   1   6      14379.43      15983.42       307.08 o
   3   1   6        903.60       1017.26       112.44 o
   5   1   6         29.82        -25.52        68.19 o
   7   1   6        421.16        390.61       134.80 o
   9   1   6        356.26        401.81       217.43 o
  11   1   6        922.42        730.42       393.22 o
  13   1   6        639.79        852.51       444.09 o
 -14   2   6       1075.03       1361.90       367.48 o
 -12   2   6       7102.97       7267.39       784.97 o
 -10   2   6       2529.52       2713.93       284.55 o
  -8   2   6      35997.23      32701.26       879.79 o
  -6   2   6      19330.18      17940.77      1040.29 o
  -4   2   6      10952.15      10162.02       284.14 o
  -2   2   6      21986.88      21812.17       647.05 o
   0   2   6      50724.77      48362.70       675.48 o
   2   2   6       1329.63       1221.37       154.75 o
   4   2   6      15556.64      14945.81       378.32 o
   6   2   6      33262.27      34351.86       779.97 o
   8   2   6      10918.62      10526.04       547.98 o
  10   2   6       1081.07        855.37       305.57 o
  12   2   6       3992.02       3765.44       794.45 o
  14   2   6        370.47        502.62       445.29 o
 -15   3   6         67.56         89.88       234.79 o
 -13   3   6        202.60        522.90       338.31 o
 -11   3   6          6.48          6.72       284.53 o
  -9   3   6         15.12         30.53       238.42 o
  -7   3   6       2503.31       2861.24       594.94 o
  -5   3   6         21.41         89.48        72.19 o
  -3   3   6      12350.30      11866.75       373.81 o
  -1   3   6      15894.30      14929.53       938.47 o
   1   3   6        169.34         77.17        65.58 o
   3   3   6        974.17       1035.20       115.58 o
   5   3   6          8.31         14.51        68.13 o
   7   3   6       4599.18       4902.61       314.69 o
   9   3   6        108.81         30.42       117.00 o
  11   3   6         87.92          2.31       279.01 o
  13   3   6        100.40        -18.87       263.78 o
 -14   4   6       1663.78       2041.12       449.66 o
 -12   4   6       2847.98       2406.14       463.84 o
 -10   4   6       3184.88       3963.36       842.66 o
  -8   4   6        933.72        972.85       359.56 o
  -6   4   6      31420.08      31465.28       879.83 o
  -4   4   6       2481.09       2191.58       164.11 o
  -2   4   6       9407.57       9195.48       460.89 o
   0   4   6       4253.28       4475.53       264.52 o
   2   4   6      23336.84      23136.57       543.78 o
   4   4   6       2430.31       2359.47       170.05 o
   6   4   6       8429.67       8340.46       398.02 o
   8   4   6       5835.40       5611.30       348.12 o
  10   4   6       3311.27       3680.48       652.08 o
  12   4   6       1468.54       2065.59       590.92 o
  14   4   6       2046.45       1935.90       627.12 o
 -13   5   6        275.50        326.38       272.15 o
 -11   5   6       2567.33       2288.39       436.86 o
  -9   5   6       5102.47       4228.32       651.93 o
  -7   5   6         39.67        -57.85       103.92 o
  -5   5   6        897.60        883.24       182.27 o
  -3   5   6       1447.90       1467.07       154.10 o
  -1   5   6          1.32        -26.54        86.63 o
   1   5   6      23426.75      24534.30       512.37 o
   3   5   6       6278.21       7055.66       325.49 o
   5   5   6          4.74         18.62        97.74 o
   7   5   6         30.51         99.76       155.60 o
   9   5   6        226.21        399.58       186.04 o
  11   5   6        380.25        230.66       293.63 o
  13   5   6         31.48        364.90       364.12 o
 -14   6   6       2472.90       3477.16       518.96 o
 -12   6   6        706.35        450.05       279.53 o
 -10   6   6       7996.06       9631.45       573.92 o
  -8   6   6         76.29        123.71       141.61 o
  -6   6   6      17506.13      17464.11       758.58 o
  -4   6   6      13535.69      12316.63       500.68 o
  -2   6   6      14468.12      13722.32       484.24 o
   0   6   6      11197.22      11129.26       426.00 o
   2   6   6      53643.19      55506.40       973.35 o
   4   6   6       9213.80       9488.75       410.31 o
   6   6   6       8469.62       8538.37       564.82 o
   8   6   6        375.42        833.40       237.14 o
  10   6   6       8377.40       9644.59       665.06 o
  12   6   6       1444.43        797.43       663.75 o
  14   6   6       2049.61       2588.58       685.54 o
 -13   7   6        630.12       1083.70       379.45 o
 -11   7   6        291.97        207.48       201.75 o
  -9   7   6         23.98         38.59       103.71 o
  -7   7   6       1308.36       1137.62       166.34 o
  -5   7   6         36.01        130.17        95.75 o
  -3   7   6       7226.84       7588.70       380.83 o
  -1   7   6       3625.07       3743.35       258.76 o
   1   7   6      23832.18      26002.67       625.67 o
   3   7   6       5905.02       7035.72       310.81 o
   5   7   6       5350.41       6139.22       362.92 o
   7   7   6         11.12         41.75       110.48 o
   9   7   6         21.40        -66.08       253.87 o
  11   7   6        273.64        158.88       286.45 o
  13   7   6        106.30         78.49       262.78 o
 -14   8   6       1859.15       2555.85       619.30 o
 -12   8   6         30.40         91.83       291.21 o
 -10   8   6      11756.80      13726.25       729.00 o
  -8   8   6        140.75        181.80        92.91 o
  -6   8   6      15858.50      15834.74       619.41 o
  -4   8   6        110.17        104.31       121.22 o
  -2   8   6       6435.93       6209.35       327.85 o
   0   8   6       6461.38       6164.42       268.29 o
   2   8   6      13533.49      13180.29       380.21 o
   4   8   6       5097.72       5016.04       329.93 o
   6   8   6      12570.40      12317.32       902.11 o
   8   8   6        669.87       1051.27       386.28 o
  10   8   6       8214.65       8269.21       678.62 o
  12   8   6        126.82        351.75       474.34 o
 -13   9   6         39.92        110.75       242.21 o
 -11   9   6         84.51        496.78       277.89 o
  -9   9   6        215.69        365.92       167.18 o
  -7   9   6          9.43       -152.89       152.89 o
  -5   9   6        509.95        448.01        95.97 o
  -3   9   6       2080.00       2309.31       227.92 o
  -1   9   6        463.56        435.42        80.92 o
   1   9   6       3094.63       3904.55       500.02 o
   3   9   6       6553.52       6395.64       322.79 o
   5   9   6        166.56         51.16        84.32 o
   7   9   6        408.64       1074.58       325.31 o
   9   9   6        415.90        731.21       226.48 o
  11   9   6        471.95        637.01       356.65 o
  13   9   6         58.71        -32.89       253.63 o
 -12  10   6       1108.81       1026.47       679.62 o
 -10  10   6       2581.71       2357.84       328.55 o
  -8  10   6       2312.90       2569.83       250.53 o
  -6  10   6       6203.52       6137.84       377.89 o
  -4  10   6      11369.83      11220.58       532.74 o
  -2  10   6       6335.89       6928.75       363.51 o
   0  10   6       3433.25       3349.34       390.86 o
   2  10   6       8495.12       8620.36       321.26 o
   4  10   6       3411.80       3566.54       265.27 o
   6  10   6       4524.87       4598.12       596.98 o
   8  10   6       2536.04       2811.45       443.50 o
  10  10   6       2385.10       2568.32       475.61 o
  12  10   6       2268.11       1553.30       881.83 o
 -13  11   6        127.46        819.45       466.89 o
 -11  11   6        260.22        528.14       385.42 o
  -9  11   6        264.79        420.19       184.10 o
  -7  11   6         90.97        274.41       141.00 o
  -5  11   6        879.14        777.26       229.82 o
  -3  11   6         83.45        366.15       112.37 o
  -1  11   6       1171.56       1152.73       118.27 o
   1  11   6       1791.28       1781.58       157.66 o
   3  11   6        654.01        752.39       106.33 o
   5  11   6        115.01        153.77        99.49 o
   7  11   6         15.55        173.55       277.84 o
   9  11   6         49.43       -210.26       210.26 o
  11  11   6        246.07        386.05       546.32 o
 -12  12   6        665.22        690.26      1106.91 o
 -10  12   6         20.63        513.65       255.04 o
  -8  12   6        681.66        999.09       229.60 o
  -6  12   6        607.79        700.31       177.30 o
  -4  12   6        933.05        918.87       173.73 o
  -2  12   6       2071.74       2011.82       175.52 o
   0  12   6      15451.65      14761.81       798.83 o
   2  12   6       2541.58       2810.35       231.82 o
   4  12   6       1849.49       1812.65       156.26 o
   6  12   6        445.99        699.69       313.83 o
   8  12   6        520.10       1591.01       426.14 o
  10  12   6         19.37         17.48       346.79 o
  12  12   6        958.43        457.53       464.24 o
 -11  13   6          6.48       -182.68       267.44 o
  -9  13   6         94.15        267.84       226.92 o
  -7  13   6       1822.09       1596.66       299.89 o
  -5  13   6        291.54        444.78       152.36 o
  -3  13   6        310.30        188.70        99.16 o
  -1  13   6        319.13        221.50       252.75 o
   1  13   6          0.48        -99.91       121.43 o
   3  13   6       1164.22       1220.77       126.02 o
   5  13   6        902.99        642.35       205.07 o
   7  13   6        307.03        577.51       260.26 o
   9  13   6        168.36        170.91       237.45 o
  11  13   6        118.12        294.37       580.53 o
 -10  14   6         87.39        238.57       201.22 o
  -8  14   6       2301.76       2240.38       407.52 o
  -6  14   6        513.85        803.36       301.13 o
  -4  14   6       4506.01       4358.01       415.59 o
  -2  14   6        125.99        563.45       302.15 o
   0  14   6       5766.43       5161.67      1037.11 o
   2  14   6         36.32        138.34        65.67 o
   4  14   6        274.24        166.17       101.64 o
   6  14   6        315.36        104.34       237.90 o
   8  14   6        250.66        581.20       320.20 o
  10  14   6        120.13       1060.90       528.47 o
  -9  15   6         98.04        377.56       262.72 o
  -7  15   6         48.70         17.97       163.65 o
  -5  15   6       2117.38       1743.39       251.60 o
  -3  15   6         89.93        175.21       271.87 o
  -1  15   6          9.06        -50.64       292.48 o
   1  15   6        136.82        -23.54       183.94 o
   3  15   6         39.04        302.28       299.60 o
   5  15   6        334.56        210.10       166.78 o
   7  15   6        284.85        273.42       470.38 o
   9  15   6        121.24        405.29       608.01 o
  11  15   6        831.70       1026.32       766.00 o
  -8  16   6        514.96       -159.69       311.33 o
  -6  16   6        478.58        655.91       476.10 o
  -4  16   6       1402.55       2770.26       616.85 o
  -2  16   6        308.27        875.85       401.48 o
   0  16   6       1572.48       1068.39       715.75 o
   2  16   6         69.96        352.34       234.04 o
   4  16   6        208.97        216.49       350.55 o
   6  16   6        179.98         46.13       257.25 o
   8  16   6        448.20       1078.79       347.08 o
  10  16   6          9.52       -357.71       357.71 o
  -9  17   6         46.72       -367.43       538.16 o
  -7  17   6        268.24       1109.36       641.09 o
  -5  17   6        502.42        904.09       748.74 o
  -3  17   6        293.39        110.03       264.12 o
  -1  17   6        611.98        539.98       446.29 o
   1  17   6         52.16       -309.42       539.51 o
   3  17   6        119.13        351.74       351.15 o
   5  17   6         26.14        728.86       339.53 o
   7  17   6        116.64        451.25       190.17 o
   9  17   6        175.01       1075.31       781.76 o
  -8  18   6         65.47        -98.46       255.87 o
  -6  18   6        516.64       2029.24       962.35 o
  -4  18   6         73.01        209.88       474.20 o
  -2  18   6       2531.68       1176.52       657.10 o
   0  18   6        136.12        125.44       248.38 o
   2  18   6        464.51        351.94       476.29 o
   4  18   6         97.80         19.43       253.19 o
   6  18   6        241.52         90.37       314.63 o
   8  18   6        100.85       -404.57       432.26 o
  -7  19   6         20.99       2360.48       852.47 o
  -5  19   6         57.82        785.41       666.95 o
  -3  19   6        175.98        593.87       392.39 o
  -1  19   6        262.64        678.54       659.16 o
   1  19   6        129.56       -409.02       535.50 o
   3  19   6        292.51        142.35       348.74 o
   5  19   6         85.72        361.82       327.24 o
   7  19   6         15.72       -190.55       238.12 o
  -6  20   6        249.44       2055.19       914.29 o
  -4  20   6         87.12        405.67       429.69 o
  -2  20   6         42.68         45.91       332.46 o
   0  20   6         38.87          4.01       432.77 o
   2  20   6        463.32        482.90       511.11 o
   4  20   6         45.47          2.75       568.27 o
   6  20   6         43.45       -381.32       381.32 o
  -5  21   6         11.16       -315.33       315.33 o
  -3  21   6        809.53       1340.50       900.66 o
  -1  21   6         14.78       -319.76       646.45 o
   1  21   6         36.15       -662.10       791.81 o
   3  21   6          1.19       -306.37       327.35 o
   5  21   6        201.97        443.16       514.69 o
  -2  22   6         73.40       1594.98       975.79 o
   0  22   6         38.51        743.25       782.08 o
   2  22   6        369.97       1542.71       894.76 o
   4  22   6         10.41        365.51       543.83 o
 -14   1   7        294.90        518.93       344.48 o
 -12   1   7        102.74        120.55       331.02 o
 -10   1   7        220.98        326.38       407.73 o
  -8   1   7        955.73       1012.42       170.39 o
  -6   1   7      11039.95      11037.41       520.30 o
  -4   1   7      21307.36      21263.58       370.70 o
  -2   1   7        145.10         92.17        76.07 o
   0   1   7       1877.84       2048.05       141.06 o
   2   1   7       3699.48       3626.42       171.25 o
   4   1   7        550.19        517.81        86.95 o
   6   1   7       4344.98       4311.15       288.75 o
   8   1   7        149.96        218.86       136.47 o
  10   1   7         64.42       -119.51       222.75 o
  12   1   7        305.59        957.64       533.09 o
  14   1   7          1.18        -90.96       606.92 o
 -15   2   7       2106.45       1295.55       692.15 o
 -13   2   7         68.20        110.30       245.26 o
 -11   2   7       1603.02       1344.53       406.10 o
  -9   2   7       4518.09       4954.40       490.58 o
  -7   2   7          5.01        -18.26       110.78 o
  -5   2   7       8103.50       8037.76       379.31 o
  -3   2   7       2914.59       3065.93       162.98 o
  -1   2   7      18317.43      18043.72       471.56 o
   1   2   7       3641.27       3494.27       150.10 o
   3   2   7       1828.40       2166.51       155.41 o
   5   2   7        758.23        668.64       116.59 o
   7   2   7         25.13          5.42        75.12 o
   9   2   7        108.25        222.62       117.82 o
  11   2   7       1642.39       1004.71      1154.79 o
  13   2   7        507.14        433.32       366.45 o
 -14   3   7         21.05        -33.04       327.10 o
 -12   3   7        393.47        105.55       334.09 o
 -10   3   7          0.71          3.61        86.99 o
  -8   3   7       3153.24       3235.29       217.33 o
  -6   3   7       5685.83       5814.80       320.01 o
  -4   3   7        120.01         74.26        73.99 o
  -2   3   7      33263.98      33387.55       728.52 o
   0   3   7      55616.63      57253.34       862.87 o
   2   3   7        894.86        831.19       119.45 o
   4   3   7      20137.71      20576.28       444.06 o
   6   3   7         71.15        248.16       102.40 o
   8   3   7        360.73        509.18       149.91 o
  10   3   7          1.82       -168.48       499.92 o
  12   3   7        746.12        973.02       493.13 o
  14   3   7          6.12        139.20       419.23 o
 -13   4   7          1.12         29.89       302.34 o
 -11   4   7       4337.90       5777.21      1103.20 o
  -9   4   7        691.59        612.02       186.99 o
  -7   4   7       5939.17       6096.63       391.32 o
  -5   4   7       6466.99       5933.53       255.28 o
  -3   4   7          2.65        -19.53       119.76 o
  -1   4   7      97481.36      97751.74      2662.52 o
   1   4   7      47703.81      46240.43       676.80 o
   3   4   7        157.36        158.33        73.20 o
   5   4   7       3613.17       3867.50       254.64 o
   7   4   7        108.35        -10.89        93.35 o
   9   4   7       2440.98       2597.42       299.16 o
  11   4   7       1137.17        741.74       385.85 o
  13   4   7        298.32        414.26       563.20 o
 -14   5   7         44.93        172.68       226.97 o
 -12   5   7        533.21        925.38       401.32 o
 -10   5   7       1229.78       1134.23       200.44 o
  -8   5   7         25.37         40.26       165.27 o
  -6   5   7        322.65        473.67       131.97 o
  -4   5   7        198.34        231.90        95.85 o
  -2   5   7       3708.71       3426.06       503.95 o
   0   5   7      14049.50      13893.50       431.60 o
   2   5   7       1486.12       1897.85       200.83 o
   4   5   7      15942.21      16615.71       494.41 o
   6   5   7       1413.01       1392.53       198.09 o
   8   5   7        167.40        201.98       319.96 o
  10   5   7          8.86       -213.50       213.50 o
  12   5   7        293.27        403.11       328.89 o
  14   5   7         59.39        145.44       337.67 o
 -13   6   7       1690.22       1621.50       455.56 o
 -11   6   7       2614.91       2008.10       390.54 o
  -9   6   7       4810.64       4058.20       412.43 o
  -7   6   7          1.40         -5.41        65.86 o
  -5   6   7        196.22        235.70        86.14 o
  -3   6   7        227.48        219.69       130.20 o
  -1   6   7        895.61        995.50       383.71 o
   1   6   7      24665.89      24436.89       546.43 o
   3   6   7       4702.47       4862.04       322.92 o
   5   6   7        188.10         97.65       104.88 o
   7   6   7        113.61        158.88       142.00 o
   9   6   7        297.32        342.53       164.81 o
  11   6   7        107.28         78.95       294.05 o
  13   6   7          9.46          6.83       355.70 o
 -14   7   7         30.17        173.24       340.92 o
 -12   7   7        543.71        910.12       281.96 o
 -10   7   7        508.72        192.02       133.72 o
  -8   7   7         54.24         61.94       130.24 o
  -6   7   7       3672.77       3516.75       366.01 o
  -4   7   7       2782.73       2931.31       265.59 o
  -2   7   7         35.73        129.97        79.34 o
   0   7   7       2223.47       2436.58       188.51 o
   2   7   7         15.53         67.68       144.63 o
   4   7   7        299.87        378.81       159.25 o
   6   7   7        204.62        113.70       105.05 o
   8   7   7         84.07         98.96       222.25 o
  10   7   7        119.89        228.74       240.01 o
  12   7   7        431.69        259.69       293.83 o
  14   7   7        177.65       1224.34       584.23 o
 -13   8   7        189.60        308.52       292.57 o
 -11   8   7       4310.09       3562.72       535.09 o
  -9   8   7       1341.72       1544.48       268.64 o
  -7   8   7       2078.28       1826.64       295.37 o
  -5   8   7        944.38        623.64       140.24 o
  -3   8   7       1805.19       2171.70       223.06 o
  -1   8   7        964.75       1015.18       237.58 o
   1   8   7      12548.63      14309.17       660.92 o
   3   8   7       9024.66       8942.30       385.34 o
   5   8   7       2494.52       2681.83       252.99 o
   7   8   7        450.88        384.70       160.05 o
   9   8   7         55.60         18.50       206.29 o
  11   8   7         46.65        173.81       445.74 o
  13   8   7        136.03        525.53       468.41 o
 -12   9   7        100.56        -12.85       285.76 o
 -10   9   7        215.79        311.27       190.54 o
  -8   9   7        102.77        196.74       110.39 o
  -6   9   7        383.67        417.07       155.00 o
  -4   9   7       8378.02       8183.88       395.43 o
  -2   9   7        781.08        905.92       166.03 o
   0   9   7        153.01        161.26       132.99 o
   2   9   7        299.00        294.22        96.73 o
   4   9   7       1363.96       1373.18       178.08 o
   6   9   7         30.45        255.32       204.73 o
   8   9   7          7.20         88.13       195.95 o
  10   9   7       2098.04       1648.03       573.27 o
  12   9   7         39.67         73.64       286.93 o
 -13  10   7        309.55       1129.41       585.61 o
 -11  10   7          2.30       -200.58       270.72 o
  -9  10   7         39.32        -30.55       119.43 o
  -7  10   7       1604.15       1872.49       247.23 o
  -5  10   7         47.14         40.69        61.28 o
  -3  10   7       4994.69       5741.77       360.92 o
  -1  10   7         10.45          7.65        58.91 o
   1  10   7       5601.04       6335.69       666.00 o
   3  10   7       4701.32       4993.34       246.15 o
   5  10   7         62.54        312.29       140.66 o
   7  10   7       3228.62       3726.34       581.02 o
   9  10   7       2751.42       2809.26       488.65 o
  11  10   7         63.01         86.95       284.12 o
  13  10   7        789.89        858.27       657.44 o
 -12  11   7          1.13       -258.64       573.73 o
 -10  11   7        961.96        765.29       244.73 o
  -8  11   7       1153.75       1336.24       234.00 o
  -6  11   7        574.88        535.67       176.44 o
  -4  11   7        932.61        796.30       153.92 o
  -2  11   7          0.46        -83.06        83.06 o
   2  11   7       4054.89       4430.00       317.60 o
   4  11   7         93.54         79.97        83.00 o
   6  11   7       1238.52       1854.80       418.02 o
   8  11   7       1335.61       1610.17       396.97 o
  10  11   7        599.88       1519.35       646.69 o
  12  11   7        573.24       1654.65       614.67 o
 -11  12   7        205.19       1147.86       569.60 o
  -9  12   7        426.44        642.98       230.94 o
  -7  12   7       2119.87       2508.31       383.00 o
  -5  12   7          7.19       -112.88       127.22 o
  -3  12   7        127.48        118.38        83.07 o
  -1  12   7        168.44        293.46       125.20 o
   1  12   7        399.90        346.89        87.64 o
   3  12   7       1137.81       1212.11       129.60 o
   5  12   7        792.06        769.80       154.80 o
   7  12   7         94.98        922.05       378.18 o
   9  12   7          2.57       -197.28       197.28 o
  11  12   7        158.16        725.10       728.06 o
 -12  13   7         41.71         84.22       447.66 o
 -10  13   7        278.05        363.17       221.25 o
  -8  13   7        511.07        389.82       205.78 o
  -6  13   7       1521.75       1478.05       254.90 o
  -4  13   7       2096.03       1893.73       245.68 o
  -2  13   7         47.93         84.08        57.46 o
   2  13   7        259.11        210.37        92.14 o
   4  13   7        150.20        253.33       119.05 o
   6  13   7        874.12       1682.85       678.29 o
   8  13   7         53.98        -13.28       307.21 o
  10  13   7        108.89        187.38       528.18 o
  12  13   7         16.52       -499.48       764.61 o
 -11  14   7          0.00       -118.73       260.27 o
  -9  14   7        161.90        395.73       245.49 o
  -7  14   7          2.43         40.56       146.41 o
  -5  14   7       1182.51       1649.78       248.33 o
  -3  14   7        156.41        194.10       101.63 o
  -1  14   7        216.65        291.66       304.40 o
   1  14   7        571.14       1178.93       385.14 o
   3  14   7        115.31         79.08        88.68 o
   5  14   7         32.64        -43.60       175.55 o
   7  14   7        120.76        386.82       401.60 o
   9  14   7         15.92        -25.18       335.00 o
  11  14   7         70.78       -256.62       597.40 o
 -10  15   7        264.46       1020.54       505.22 o
  -8  15   7        106.29        437.84       416.45 o
  -6  15   7          0.74       -161.08       161.08 o
  -4  15   7        289.21        258.64       287.84 o
  -2  15   7        357.14        276.11       241.66 o
   0  15   7        100.57        584.93       574.94 o
   2  15   7        124.66        443.02       346.73 o
   4  15   7        782.43        927.24       171.97 o
   6  15   7        114.47        -17.86       217.58 o
   8  15   7        275.06        583.28       479.21 o
  10  15   7        144.36       -940.09       940.09 o
  -9  16   7          0.16       -399.15       469.33 o
  -7  16   7          0.77       -218.38       221.99 o
  -5  16   7        944.72       1555.61       467.99 o
  -3  16   7        477.61        386.10       276.96 o
  -1  16   7        494.59        528.14       376.80 o
   1  16   7        608.66       1023.82       440.33 o
   3  16   7         41.73       -137.40       179.42 o
   5  16   7          4.35          7.39       536.04 o
   7  16   7         56.11        256.90       471.81 o
   9  16   7       1083.10        566.67       670.15 o
  -8  17   7         27.83       -448.82       590.11 o
  -6  17   7         53.87       1615.26       814.20 o
  -4  17   7         32.23        155.71       256.66 o
  -2  17   7        177.21       2133.72       930.15 o
   0  17   7         87.05        155.70       364.68 o
   2  17   7         41.04        208.52       525.77 o
   4  17   7        138.16        180.13       302.87 o
   6  17   7          7.09        278.11       335.38 o
   8  17   7         48.51        689.03       404.50 o
  -9  18   7         63.57       -888.41       888.41 o
  -7  18   7         12.15        275.77       344.30 o
  -5  18   7        824.08        658.67       423.71 o
  -3  18   7        164.18        198.15       270.36 o
  -1  18   7         15.34       -216.91       360.06 o
   1  18   7         24.12        106.30       328.34 o
   3  18   7        103.61        352.11       397.15 o
   5  18   7         78.92        -94.20       436.29 o
   7  18   7         20.83       -344.76       368.72 o
  -8  19   7         31.31       -277.52       526.54 o
  -6  19   7        267.67       2458.71      1028.69 o
  -4  19   7         61.61         46.00       449.52 o
  -2  19   7        539.17        855.63       595.59 o
   0  19   7        225.00        896.51       621.04 o
   2  19   7         83.83        120.29       628.55 o
   4  19   7        341.98        984.40       528.31 o
   6  19   7         28.44       -135.09       348.36 o
   8  19   7         51.39       -445.50       445.50 o
  -7  20   7        564.99       2669.58      1101.73 o
  -3  20   7        726.99        800.07       688.34 o
  -1  20   7        109.65       1234.52       822.99 o
   1  20   7         22.66       -155.58       312.67 o
   3  20   7        154.99        484.85       382.78 o
   5  20   7         77.85        323.80       573.56 o
   7  20   7        150.63        191.52       336.27 o
  -4  21   7         37.47        276.99       504.60 o
  -2  21   7         90.50        600.52       565.06 o
   0  21   7         57.29        262.27       453.57 o
   2  21   7        140.76        496.18       460.77 o
   4  21   7         25.32        601.05       481.46 o
  -3  22   7        111.18         61.58       371.06 o
  -1  22   7        103.34        275.59       431.63 o
   1  22   7         41.76         27.66       640.07 o
   3  22   7        278.25       -189.99       704.95 o
 -14   0   8       1413.38       1915.00       644.57 o
 -12   0   8      14167.96      16160.11      2134.90 o
 -10   0   8       4386.82       4746.57       994.16 o
  -8   0   8      18620.57      17775.76      1736.17 o
  -6   0   8      16022.10      15691.54       655.78 o
  -4   0   8      20726.95      20934.39       657.52 o
  -2   0   8       5015.23       4724.92       513.44 o
   0   0   8      10984.52      10524.75       861.33 o
   2   0   8      11314.61      11607.48       394.49 o
   4   0   8      22671.25      22564.78       692.49 o
   6   0   8      26701.77      25899.88      1169.43 o
   8   0   8       8264.12       7429.19       689.56 o
  10   0   8       1285.52       1252.63       625.83 o
  12   0   8       4180.49       4127.91      1204.13 o
  14   0   8        348.59       1607.50       950.03 o
 -15   1   8         93.18       -213.57       299.28 o
 -13   1   8        435.99        842.16       464.77 o
 -11   1   8       1223.60       1234.38       439.67 o
  -9   1   8        678.88        593.19       251.31 o
  -7   1   8       4225.76       4847.09       357.99 o
  -5   1   8      34214.57      36638.99       599.76 o
  -3   1   8         36.87         55.64        68.34 o
  -1   1   8       4993.83       5833.58       277.89 o
   1   1   8        526.70        620.89        90.17 o
   3   1   8       3236.34       3218.52       180.68 o
   5   1   8       1126.68       1484.47       151.88 o
   7   1   8        902.98        996.04       179.96 o
   9   1   8       1171.99       1286.29       238.14 o
  11   1   8        557.47       1124.26       427.81 o
  13   1   8        178.32        295.36       334.78 o
 -14   2   8         49.85         -6.60       240.96 o
 -12   2   8       6457.82       4950.23       928.16 o
 -10   2   8       1866.76       2089.55       320.83 o
  -8   2   8      13254.23      12519.80       649.88 o
  -6   2   8       5514.38       5116.05       397.82 o
  -4   2   8      48953.29      48118.68       676.49 o
  -2   2   8       3563.89       3910.95       231.34 o
   0   2   8        888.46        727.12       100.69 o
   2   2   8      19679.89      20425.94       422.37 o
   4   2   8      10099.53       9849.95       353.14 o
   6   2   8      10134.21      10120.41       455.54 o
   8   2   8       5089.11       4856.41       402.68 o
  10   2   8        823.89        678.26       352.83 o
  12   2   8       3926.02       3819.52       763.41 o
  14   2   8        185.64        -78.32       789.27 o
 -13   3   8          1.81        153.09       312.15 o
 -11   3   8        364.22        453.30       354.94 o
  -9   3   8         28.89        108.44       159.34 o
  -7   3   8       2561.83       2757.09       374.31 o
  -5   3   8       4785.09       5048.68       241.87 o
  -3   3   8       5499.30       5832.63       251.89 o
  -1   3   8       6929.82       7244.67       397.14 o
   1   3   8      21968.81      22758.67       400.21 o
   3   3   8       2328.02       2470.73       187.26 o
   5   3   8       6058.41       5408.72       298.25 o
   7   3   8        416.78        364.60       185.44 o
   9   3   8         47.62        148.35       167.09 o
  11   3   8        874.05        638.67       283.10 o
  13   3   8          5.13        -65.31       677.09 o
 -14   4   8        662.49        119.22       374.51 o
 -12   4   8       1985.19       2875.52       475.15 o
 -10   4   8       2620.77       2728.13       392.43 o
  -8   4   8       6508.45       7080.82       390.22 o
  -6   4   8      21914.39      20531.26       582.74 o
  -4   4   8      23629.67      24075.63       719.13 o
  -2   4   8       8586.54       8741.48       525.94 o
   0   4   8      39691.19      38484.21       689.50 o
   2   4   8      38184.65      37150.68       626.86 o
   4   4   8       2692.21       2937.68       173.31 o
   6   4   8       4689.84       4967.92       329.52 o
   8   4   8       4927.00       4712.32       383.13 o
  10   4   8       7965.42       9056.56       998.03 o
  12   4   8       2034.42       2182.97       510.46 o
  14   4   8       1089.93       1056.15       451.56 o
 -13   5   8         33.59         70.92       336.36 o
 -11   5   8        707.96        799.83       581.17 o
  -9   5   8        360.76        376.53       130.99 o
  -7   5   8        138.50        153.68        83.23 o
  -5   5   8         25.35          7.74        82.25 o
  -3   5   8         43.60        261.45       130.61 o
  -1   5   8       2070.08       2815.68       347.31 o
   1   5   8      36640.90      35150.31       679.09 o
   3   5   8       1258.13        990.13       177.53 o
   5   5   8       6146.29       6749.07       425.63 o
   7   5   8        113.36        174.39       148.88 o
   9   5   8        745.35        940.58       247.04 o
  11   5   8         78.32       -189.72       314.52 o
  13   5   8         28.61         46.41       384.48 o
 -14   6   8       3663.98       5085.57       722.26 o
 -12   6   8       1247.66       1670.17       387.15 o
 -10   6   8      15225.80      16337.15       762.79 o
  -8   6   8        560.46        678.09       235.56 o
  -6   6   8      18037.42      18535.09       580.95 o
  -4   6   8        240.50        118.40        83.45 o
  -2   6   8      35987.31      35371.28      1679.54 o
   0   6   8      10364.10      11831.38       390.68 o
   2   6   8      34973.25      34472.16       735.40 o
   4   6   8      17743.34      19413.16       618.50 o
   6   6   8      25949.43      25930.81      1021.42 o
   8   6   8       1408.71       1595.14       302.90 o
  10   6   8       4004.22       4210.06       611.50 o
  12   6   8        719.83       1007.64       473.19 o
  14   6   8        805.31        712.51       489.50 o
 -13   7   8        787.98        682.53       327.32 o
 -11   7   8        455.56        350.21       225.49 o
  -9   7   8        243.03        228.56       208.03 o
  -7   7   8        910.73        980.07       133.90 o
  -5   7   8        924.71       1104.76       177.91 o
  -3   7   8       1801.85       1948.11       293.36 o
  -1   7   8       4275.33       4513.49       348.95 o
   1   7   8        643.25        700.12       114.64 o
   3   7   8         77.53        604.38       333.82 o
   5   7   8       7877.80       9095.68       579.58 o
   7   7   8       2454.12       2174.00       446.76 o
   9   7   8        878.71        648.79       200.42 o
  11   7   8        224.82        371.11       699.96 o
  13   7   8        327.60        958.74       482.86 o
 -14   8   8        868.68       1656.38       673.56 o
 -12   8   8        697.51        740.84       290.57 o
 -10   8   8       7384.47       7942.99       535.48 o
  -8   8   8       1203.92       1160.60       129.40 o
  -6   8   8      13216.91      13944.32       725.78 o
  -4   8   8      23061.54      24569.51       757.74 o
  -2   8   8      20238.21      19908.87       481.41 o
   0   8   8      17993.91      18875.07       672.85 o
   2   8   8       7680.03       7432.68       395.95 o
   4   8   8       8020.57       7655.63       399.37 o
   6   8   8      20814.31      21824.10       971.63 o
   8   8   8        270.09        585.89       492.48 o
  10   8   8       6750.97       7710.23       679.74 o
  12   8   8        855.64       1560.66       593.51 o
 -13   9   8          0.15       -307.01       307.01 o
 -11   9   8        310.84        312.69       168.40 o
  -9   9   8         53.28        -56.36        76.04 o
  -7   9   8        965.53        940.38       171.75 o
  -5   9   8       1812.53       1689.59       220.52 o
  -3   9   8       3026.60       3349.96       282.04 o
  -1   9   8         34.32        111.34       122.20 o
   1   9   8      12368.60      13242.98       763.29 o
   3   9   8        862.51        685.94        93.64 o
   5   9   8       7320.58       7924.84       579.29 o
   7   9   8        379.21        343.09       177.57 o
   9   9   8        842.26        729.69       345.13 o
  11   9   8        393.35        401.68       414.45 o
  13   9   8        365.99        438.83      1083.77 o
 -12  10   8       1393.33        987.09       395.39 o
 -10  10   8       2029.93       2727.50       342.94 o
  -8  10   8        373.01        313.44       186.85 o
  -6  10   8       7792.27       8449.07       416.29 o
  -4  10   8       1978.01       1745.52       235.05 o
  -2  10   8       8926.29       9624.01       532.92 o
   2  10   8      13406.76      13351.59       471.51 o
   4  10   8       5363.70       5465.00       346.40 o
   6  10   8        415.42        495.95       277.34 o
   8  10   8       4369.12       4763.68       677.30 o
  10  10   8       3617.12       4072.72      1079.31 o
  12  10   8        144.09       -353.27       563.31 o
 -13  11   8         19.73        246.15      1016.77 o
 -11  11   8        135.06        272.85       223.92 o
  -9  11   8         38.66        232.06       331.24 o
  -7  11   8        107.97        226.71       103.48 o
  -5  11   8         89.62        110.93       123.77 o
  -3  11   8        199.13        251.95       103.73 o
  -1  11   8        109.64        241.78        70.51 o
   1  11   8        148.23        -95.17       149.92 o
   3  11   8        238.94        382.11       110.68 o
   5  11   8       1077.31       1048.50       197.52 o
   7  11   8        263.01        604.58       675.89 o
   9  11   8         37.71        -23.47       252.65 o
  11  11   8         73.37        332.60       680.73 o
 -12  12   8       1492.44       1204.05       591.81 o
 -10  12   8        954.66        838.92       551.57 o
  -8  12   8       2252.17       2588.69       406.37 o
  -6  12   8       3420.29       3210.05       340.64 o
  -4  12   8      10510.77      11658.98       578.17 o
  -2  12   8       3607.01       3694.91       289.34 o
   2  12   8       3199.29       2957.02       252.24 o
   4  12   8       4806.06       5071.23       283.58 o
   6  12   8       1059.87       1675.22       345.20 o
   8  12   8       1402.98       2613.56       565.19 o
  10  12   8        443.85        596.70       577.43 o
  12  12   8       2259.39       1398.29       764.86 o
 -11  13   8        125.05       1173.97       479.80 o
  -9  13   8        656.72        144.55       202.77 o
  -7  13   8        227.93         54.66       137.34 o
  -5  13   8       4234.09       4263.71       397.40 o
  -3  13   8        415.19         14.14       213.27 o
  -1  13   8        517.41        496.57       107.79 o
   1  13   8        289.76        225.66        59.39 o
   3  13   8        642.70        602.96       159.22 o
   5  13   8        865.21        928.78       160.28 o
   7  13   8         15.05       1040.22       408.85 o
   9  13   8          0.06       -299.07       299.07 o
  11  13   8        212.05        506.59       710.58 o
 -10  14   8        355.97        400.30       352.68 o
  -8  14   8       1886.51       1881.95       379.83 o
  -6  14   8        116.61        161.17       107.28 o
  -4  14   8       2197.28       2063.31       256.51 o
  -2  14   8         31.63         65.79        52.08 o
   2  14   8       1184.14        949.52       189.02 o
   4  14   8       3458.82       3831.12       351.86 o
   6  14   8       1168.22       1004.32       243.33 o
   8  14   8        450.82        343.82      1264.37 o
  10  14   8         87.88        568.72       597.90 o
 -11  15   8         34.95       -270.36       347.74 o
  -9  15   8         90.37        612.84       748.75 o
  -7  15   8        128.11        128.86       161.82 o
  -5  15   8        986.37       1405.27       262.61 o
  -3  15   8        613.91        363.65       156.83 o
  -1  15   8         65.77       -135.54       288.24 o
   1  15   8        134.72        459.92       257.36 o
   3  15   8        553.41        327.06       300.11 o
   5  15   8         76.04        105.79       156.70 o
   7  15   8        100.68        -40.77       354.91 o
   9  15   8        246.04        444.50       579.08 o
  -8  16   8         87.26       -599.57       599.78 o
  -6  16   8       1092.43       2135.57       827.55 o
  -4  16   8        304.23        383.09       328.68 o
  -2  16   8        134.09        705.37       577.08 o
   0  16   8       1410.60       1438.17       572.89 o
   2  16   8        381.60        350.19       357.71 o
   4  16   8       2169.51       2023.11       574.91 o
   6  16   8        700.96        474.95       901.10 o
   8  16   8        385.66       1743.82       577.10 o
  10  16   8        107.29        410.09       583.84 o
  -9  17   8         63.05       -854.19       854.19 o
  -7  17   8         54.01       -123.97       304.55 o
  -5  17   8        458.55        420.07       395.32 o
  -3  17   8        562.38        856.23       688.23 o
  -1  17   8         14.45       -314.12       421.12 o
   1  17   8        110.39        928.52       596.86 o
   3  17   8         16.89          3.02       213.11 o
   5  17   8         90.04        -40.21       507.83 o
   7  17   8        104.28         -0.79       320.93 o
   9  17   8        104.73        418.93       648.85 o
  -8  18   8          0.99       -367.57       419.80 o
  -6  18   8        332.81       2637.97      1021.72 o
  -4  18   8         73.88        261.96       508.65 o
  -2  18   8         80.07        147.50       578.53 o
   0  18   8        440.29        169.70       322.15 o
   2  18   8        320.65        359.06       472.22 o
   4  18   8         71.12        422.79       400.25 o
   6  18   8        299.39         49.69       395.95 o
   8  18   8         80.82        350.99       449.62 o
  -5  19   8        565.74        369.96       580.47 o
  -3  19   8        272.84        938.92       667.77 o
  -1  19   8        107.26       -442.35       442.35 o
   1  19   8         33.03       -574.25       574.25 o
   3  19   8         71.71        302.94       427.19 o
   5  19   8        348.41        909.70       373.94 o
   7  19   8         10.87       -431.95       431.95 o
  -4  20   8          2.01       -421.73       482.91 o
  -2  20   8        120.67       -102.51       558.61 o
   0  20   8         38.42        296.68       622.49 o
   2  20   8        840.87       1200.56       588.12 o
   4  20   8        532.73        117.46       342.29 o
   6  20   8        467.69        316.31       326.95 o
  -3  21   8        987.55        474.44       723.78 o
  -1  21   8          2.03       -725.44       725.44 o
   1  21   8        325.81        816.84       866.39 o
   3  21   8        186.89        442.69       419.01 o
   5  21   8        106.99        463.44       490.35 o
  -4  22   8        260.95        615.46       856.05 o
  -2  22   8        112.86       1488.78      1007.68 o
   0  22   8        160.98       -162.54       522.21 o
   2  22   8        899.44        692.82       693.56 o
 -14   1   9        170.07       -176.95       559.91 o
 -12   1   9          3.88         48.58       244.78 o
 -10   1   9        283.85         41.12       270.07 o
  -8   1   9        147.99         34.53       109.59 o
  -6   1   9       3964.86       4100.10       226.49 o
  -4   1   9      11928.07      12062.08       365.75 o
  -2   1   9       1536.62       1442.55       148.20 o
   0   1   9         13.48        -83.23        83.23 o
   2   1   9         67.73        130.99        67.08 o
   4   1   9       4030.90       4132.40       223.61 o
   6   1   9       1652.99       1590.57       199.85 o
   8   1   9         71.95         99.49       185.66 o
  10   1   9        417.92        957.92       393.38 o
  12   1   9         77.89        281.77       416.76 o
  14   1   9         80.16        -77.35       423.45 o
 -13   2   9         29.78        -51.81       310.24 o
 -11   2   9         89.04        262.88       321.15 o
  -9   2   9       5532.00       5674.55       448.83 o
  -7   2   9       2942.67       2671.84       305.26 o
  -5   2   9        661.35        984.74       134.56 o
  -3   2   9        426.17        457.20        87.29 o
  -1   2   9      13342.26      13683.11       458.17 o
   1   2   9      30441.57      30089.79       480.18 o
   3   2   9       2754.46       3289.90       200.16 o
   5   2   9       2041.47       2278.54       205.08 o
   7   2   9         46.89        -22.60       138.88 o
   9   2   9        524.64        391.48       185.31 o
  11   2   9         63.70        389.62       495.39 o
  13   2   9        897.74        949.71       385.29 o
 -14   3   9        169.51         56.86       266.67 o
 -12   3   9          4.31         48.14       285.41 o
 -10   3   9       1813.58       1818.73       284.61 o
  -8   3   9       2094.38       1694.52       280.26 o
  -6   3   9       1844.94       2010.23       394.72 o
  -4   3   9       6617.94       7159.14       344.53 o
  -2   3   9        350.22        487.21       155.11 o
   0   3   9        569.82        618.87       112.82 o
   2   3   9        168.48        172.23        67.74 o
   4   3   9        498.49        584.69       119.77 o
   6   3   9        128.29        126.88       106.00 o
   8   3   9        160.84        -61.21       171.27 o
  10   3   9        109.64        448.92       355.24 o
  12   3   9       1017.86        612.76       474.68 o
  14   3   9         38.17        148.29       394.87 o
 -13   4   9        586.26        938.40       598.78 o
 -11   4   9        336.58        320.90       282.15 o
  -9   4   9       4270.46       4486.21       474.70 o
  -7   4   9       1739.75       1617.98       258.23 o
  -5   4   9      12587.69      12337.47       414.23 o
  -3   4   9       2668.74       2960.32       207.65 o
  -1   4   9       1905.98       2080.71       282.98 o
   1   4   9        496.06        398.12        94.02 o
   3   4   9      16602.67      17028.28       505.59 o
   5   4   9        123.49        105.15        97.10 o
   7   4   9         14.11         11.74       116.99 o
   9   4   9        851.71        893.53       197.73 o
  11   4   9       1281.38        794.31       362.96 o
  13   4   9       1012.63        699.26       505.99 o
 -14   5   9        371.23        908.08       369.26 o
 -12   5   9          0.97       -202.23       249.68 o
 -10   5   9        904.44        778.65       250.42 o
  -8   5   9         75.25        120.12       136.93 o
  -6   5   9       8729.78       8910.82       488.35 o
  -4   5   9        862.83        742.69       121.18 o
  -2   5   9          5.46       -156.19       159.31 o
   0   5   9       8896.55       9144.15       393.31 o
   2   5   9      24562.97      23687.51       577.18 o
   4   5   9       2854.32       3033.60       237.19 o
   6   5   9        908.44        934.99       185.05 o
   8   5   9         74.71        177.57       217.82 o
  10   5   9        605.69        827.01       275.11 o
  12   5   9         55.54       -279.50       398.91 o
  14   5   9        241.40        865.57       713.27 o
 -13   6   9        609.54        808.54       350.82 o
 -11   6   9        594.25        740.75       469.64 o
  -9   6   9        568.33        825.82       299.57 o
  -7   6   9        192.75        229.51       128.25 o
  -5   6   9       3187.00       3457.10       270.66 o
  -3   6   9       4182.22       4697.84       347.59 o
  -1   6   9       1695.62       1686.79       234.50 o
   1   6   9         38.13        170.76       201.58 o
   3   6   9       1412.19       1528.99       181.03 o
   5   6   9       2802.79       3535.69       324.84 o
   7   6   9        605.52        698.27       222.17 o
   9   6   9       1197.64       1336.54       290.17 o
  11   6   9         20.49        405.23       590.68 o
  13   6   9        201.46        193.81       352.67 o
 -14   7   9        293.61        215.97       271.61 o
 -12   7   9         23.98        273.15       205.57 o
 -10   7   9        168.73        683.47       407.26 o
  -8   7   9          3.65         78.15        73.23 o
  -6   7   9        425.31        730.69       160.81 o
  -4   7   9       1276.90       1581.17       236.75 o
  -2   7   9        232.37        357.37       220.18 o
   0   7   9        934.66        852.84       130.84 o
   2   7   9         25.66         38.14        80.89 o
   4   7   9         11.42        -11.12        96.09 o
   6   7   9        754.07        683.72       272.91 o
   8   7   9        212.01        317.32       190.37 o
  10   7   9        578.90        951.95       254.66 o
  12   7   9        243.55        437.80       356.90 o
 -13   8   9        273.15        202.05       448.76 o
 -11   8   9        411.48        473.46       208.22 o
  -9   8   9        756.15        902.48       322.14 o
  -7   8   9        332.55        355.92       143.93 o
  -5   8   9        159.61        158.95       247.24 o
  -3   8   9        467.31        737.71       304.25 o
  -1   8   9       2061.55       2521.93       284.34 o
   1   8   9        377.55        345.02       111.56 o
   3   8   9       2854.59       3404.59       269.56 o
   5   8   9        348.68        209.56       300.57 o
   7   8   9         47.83          1.80       214.36 o
   9   8   9       1012.15        821.03       288.61 o
  11   8   9         57.69        117.03       238.02 o
  13   8   9          0.11       -221.18       302.59 o
 -12   9   9         61.91        369.62       812.16 o
 -10   9   9        425.08        817.32       285.25 o
  -8   9   9        448.41        243.01       178.43 o
  -6   9   9       1116.11       1341.80       217.44 o
  -4   9   9        242.40        406.13       169.28 o
  -2   9   9         32.55         82.28        74.59 o
   0   9   9         90.59        148.08       138.76 o
   2   9   9        866.77        814.24       128.47 o
   4   9   9       4298.78       4252.93       311.39 o
   6   9   9         97.10        -22.16       195.62 o
   8   9   9        594.04        735.43       634.02 o
  10   9   9       1135.51       1110.71       339.84 o
  12   9   9        934.38        342.47       305.91 o
 -13  10   9        145.93         60.42       407.55 o
 -11  10   9       1045.96        482.96       480.77 o
  -9  10   9       2192.68       1684.10       271.42 o
  -7  10   9        940.86       1016.71       233.41 o
  -5  10   9       1902.02       1564.49       283.87 o
  -3  10   9         34.14         65.49        97.61 o
  -1  10   9          3.11         74.17       140.36 o
   1  10   9        362.33         48.34       159.20 o
   3  10   9         26.53         25.13        75.76 o
   5  10   9       2426.79       3749.45       407.04 o
   7  10   9        128.28        504.18       520.84 o
   9  10   9        570.09       1216.64       399.38 o
  11  10   9        224.24        287.32       548.58 o
  13  10   9          5.28       -127.55       488.90 o
 -12  11   9        138.61        339.89       351.15 o
 -10  11   9          2.16        -53.90       326.13 o
  -8  11   9        277.12        211.72       163.10 o
  -6  11   9       2396.43       2337.89       227.97 o
  -4  11   9        106.75        319.68       262.90 o
  -2  11   9        943.67        849.14       188.59 o
   2  11   9        231.38        274.63       124.14 o
   4  11   9       6102.51       5127.90       286.28 o
   6  11   9       2101.03       2559.76       676.55 o
   8  11   9          6.94        260.93       255.79 o
  10  11   9        514.91        947.01       478.21 o
  12  11   9        423.26       1038.91       863.67 o
 -11  12   9        748.34        634.21       296.29 o
  -9  12   9        245.54        482.84       221.00 o
  -7  12   9        651.44        936.11       228.06 o
  -5  12   9       1766.81       1795.66       325.05 o
  -3  12   9        129.11         20.26       104.60 o
  -1  12   9        775.70       1106.67       123.13 o
   1  12   9       2133.17       2518.70       488.14 o
   3  12   9        698.46        794.60       100.30 o
   5  12   9        456.81        376.23       115.52 o
   7  12   9         96.02        104.36       231.98 o
   9  12   9        289.55         85.31       442.05 o
  11  12   9        518.12        396.66       641.94 o
 -12  13   9        431.61        406.64       466.84 o
 -10  13   9        329.04         58.52       255.29 o
  -8  13   9        317.82        216.46       217.41 o
  -6  13   9        406.07        420.46       207.34 o
  -4  13   9       2125.88       1873.67       274.76 o
  -2  13   9       1023.62        926.21       123.57 o
   2  13   9        383.74        418.79       124.63 o
   4  13   9       2128.10       2097.95       194.11 o
   6  13   9        128.11        355.10       232.43 o
   8  13   9        412.03       1239.29       776.67 o
  10  13   9        573.48       1145.48       891.72 o
 -11  14   9         19.41       -242.71       242.71 o
  -9  14   9        111.28        156.66       191.87 o
  -7  14   9         29.34        -11.00       284.31 o
  -5  14   9       2018.83       1918.50       285.93 o
  -3  14   9         95.70        131.27       100.08 o
  -1  14   9         97.11        198.52        98.66 o
   1  14   9        241.55        130.94       116.74 o
   3  14   9        205.85        229.65       249.97 o
   5  14   9          2.68         31.14       136.21 o
   7  14   9         64.95        -91.81       254.23 o
   9  14   9        306.26       -230.38       349.71 o
  11  14   9          5.34       -506.68       506.68 o
 -10  15   9         28.77       -144.00       424.49 o
  -8  15   9         12.61        -99.98       328.32 o
  -6  15   9        156.18        132.61       245.39 o
  -4  15   9         40.33        370.27       159.84 o
  -2  15   9          4.03        -53.76       307.96 o
   0  15   9         79.48        314.28       347.90 o
   2  15   9        100.49        280.56       249.12 o
   4  15   9        425.01        414.83       353.70 o
   6  15   9         44.72         63.47       150.70 o
   8  15   9        318.91       1534.76       902.57 o
  10  15   9        408.35       1371.93       835.76 o
  -9  16   9         15.15       -512.25       522.80 o
  -7  16   9          2.25        -34.45       267.36 o
  -5  16   9        336.44         -4.00       435.23 o
  -3  16   9         40.89        134.90       438.66 o
  -1  16   9        172.65       -173.25       221.74 o
   3  16   9         24.14        223.42       505.41 o
   5  16   9         91.86       -291.60       291.60 o
   7  16   9         75.59        267.80       406.61 o
   9  16   9        508.50       2457.84      1070.74 o
  -4  17   9         17.04         85.65       345.27 o
  -2  17   9         58.68        -92.24       319.25 o
   0  17   9        118.63        216.32       490.57 o
   2  17   9        661.59        330.79       283.74 o
   4  17   9        492.34        515.14       816.62 o
   6  17   9        197.51        740.92      1069.76 o
   8  17   9        316.23        268.57       276.60 o
  -5  18   9        554.35        644.71       713.21 o
  -3  18   9          0.18        -51.31       342.31 o
  -1  18   9         62.72       -703.16       703.16 o
   1  18   9        244.73        636.75       561.85 o
   3  18   9        193.02       -151.56       355.08 o
   5  18   9        180.60        871.54       447.63 o
   7  18   9         96.81       -471.88       471.88 o
  -4  19   9          3.84       -530.97       530.97 o
  -2  19   9         99.52        890.65       636.07 o
   0  19   9        423.61       1033.59       736.80 o
   2  19   9        639.34       1161.92       475.59 o
   4  19   9        410.45         68.69       399.22 o
   6  19   9         74.49         37.28       233.66 o
  -5  20   9        116.27       -855.88       855.88 o
  -3  20   9          0.20       -202.97       633.38 o
  -1  20   9        140.49       -129.13       411.69 o
   1  20   9         13.73       -277.97       345.44 o
   3  20   9        164.78        362.90       694.26 o
   5  20   9         51.10       -220.85       470.14 o
  -4  21   9         33.29        101.53       482.11 o
  -2  21   9        159.54       -673.22       673.22 o
   0  21   9         23.99        -37.18       630.58 o
   2  21   9        304.24        120.48       734.42 o
   4  21   9         22.01       -310.20       310.20 o
  -3  22   9         65.62       -779.57       779.57 o
  -1  22   9        104.39       1018.84       878.35 o
   1  22   9         63.29       -245.51       317.68 o
   3  22   9        213.34        170.25       446.50 o
 -14   0  10         59.68        111.72       452.21 o
 -12   0  10       2873.57       4820.88      1265.53 o
 -10   0  10        132.43        190.41       478.49 o
  -8   0  10      27556.04      28214.80       712.18 o
  -6   0  10       5716.90       5467.05       426.45 o
  -4   0  10       4109.86       4990.83       327.15 o
  -2   0  10      20184.82      19070.41       758.03 o
   0   0  10      97738.13      95258.41      1486.40 o
   2   0  10      30837.02      30381.12       773.03 o
   4   0  10        738.00        913.97       158.27 o
   6   0  10      17041.48      16089.19       773.20 o
   8   0  10       6137.27       7684.94       753.86 o
  10   0  10        120.53        274.81       459.34 o
  12   0  10       2386.16       1685.47       724.58 o
  14   0  10        117.92         57.68       543.58 o
 -13   1  10       1437.58       1648.67       640.47 o
 -11   1  10         32.83        -44.56       274.74 o
  -9   1  10       1799.69       1566.32       190.73 o
  -7   1  10       9103.86       9323.30       529.52 o
  -5   1  10       9407.81       9445.92       333.25 o
  -3   1  10      65749.69      69351.63       983.98 o
  -1   1  10        937.70        698.63       138.68 o
   1   1  10         99.98        101.48        83.92 o
   3   1  10       9072.79       8897.54       313.11 o
   5   1  10        315.38        461.17       109.72 o
   7   1  10         10.08         31.03       151.29 o
   9   1  10       1455.54        961.36       254.82 o
  11   1  10        231.59        464.46       300.57 o
  13   1  10        468.17        874.37       470.72 o
 -14   2  10        664.47        834.02       706.93 o
 -12   2  10       6467.01       6123.53       967.69 o
 -10   2  10       3799.05       3784.04       349.74 o
  -8   2  10       8226.38       8170.76       543.10 o
  -6   2  10       2860.58       2836.77       314.84 o
  -4   2  10      10303.41      10010.17       287.72 o
  -2   2  10      14041.66      15403.41       496.01 o
   0   2  10      63295.00      62396.74       869.63 o
   2   2  10      22019.84      23604.04       462.95 o
   4   2  10      26884.76      25064.78       596.93 o
   6   2  10      18385.81      17135.98       636.14 o
   8   2  10       4894.75       5651.86       448.08 o
  10   2  10        354.74        319.82       278.41 o
  12   2  10       4172.83       4409.85       803.36 o
  14   2  10        391.88        279.33       321.89 o
 -13   3  10         32.03        221.62       308.88 o
 -11   3  10       5277.19       6140.88       913.46 o
  -9   3  10       2111.16       2361.09       312.22 o
  -7   3  10        168.00        101.18       143.40 o
  -5   3  10       3164.33       2972.68       201.25 o
  -3   3  10       2165.51       2148.00       274.51 o
  -1   3  10       1367.53       1457.07       200.91 o
   1   3  10         15.06         32.23        70.11 o
   3   3  10       5491.66       5965.64       302.95 o
   5   3  10       2735.81       2613.06       246.27 o
   7   3  10         52.32         78.46       117.82 o
   9   3  10        137.22         10.09       264.78 o
  11   3  10         28.15        170.82       232.44 o
  13   3  10        643.45        831.16       482.15 o
 -14   4  10       1043.07       1119.95       401.75 o
 -12   4  10       3637.88       4519.76       905.16 o
 -10   4  10       6651.78       6387.24       560.17 o
  -8   4  10       6222.68       5624.08       569.92 o
  -6   4  10      10531.61      10023.99       427.19 o
  -4   4  10       1735.56       1648.48       159.10 o
  -2   4  10      25065.14      23839.49      1622.47 o
   0   4  10      19763.40      19465.99       497.40 o
   2   4  10      55377.79      57065.74       842.48 o
   4   4  10      13271.37      13157.31       482.01 o
   6   4  10      12173.08      12054.51       600.22 o
   8   4  10       2951.83       3114.70       328.32 o
  10   4  10       5458.93       5655.75       936.55 o
  12   4  10       2360.16       2479.50       625.37 o
  14   4  10        966.02        497.20       339.49 o
 -13   5  10         55.97        363.74       269.77 o
 -11   5  10        724.99        872.02       432.15 o
  -9   5  10       2525.89       1662.76       326.22 o
  -7   5  10       1569.93       2154.36       188.46 o
  -5   5  10       4011.73       3988.98       260.21 o
  -3   5  10        249.37        442.17        99.63 o
  -1   5  10      10303.15       9178.45       930.86 o
   1   5  10      13566.50      13793.27       404.80 o
   3   5  10       1859.33       2079.37       177.95 o
   5   5  10        781.39        867.55       183.15 o
   7   5  10        260.01        239.53       134.34 o
   9   5  10         90.08        127.48       188.95 o
  11   5  10        361.72       -122.56       373.98 o
  13   5  10        139.19       -336.33       378.52 o
 -14   6  10       2496.26       3211.18       584.16 o
 -12   6  10       1019.99       1172.69       321.82 o
 -10   6  10       9951.69      10533.29       805.25 o
  -8   6  10        116.65         58.49       213.64 o
  -6   6  10      26172.09      27557.48       780.27 o
  -4   6  10      20355.68      20757.71       835.32 o
  -2   6  10      27857.14      30683.26      1202.77 o
   0   6  10      24825.81      25973.49       705.48 o
   2   6  10      16319.65      16060.71       539.14 o
   4   6  10       9886.16      10781.89       551.61 o
   6   6  10      19991.07      18874.57       896.55 o
   8   6  10       4016.96       3944.68       391.94 o
  10   6  10       5770.69       5540.37       582.67 o
  12   6  10       1158.94        959.44       490.99 o
 -13   7  10        448.08        536.22       450.27 o
 -11   7  10       1345.87       1869.97       410.11 o
  -9   7  10        945.71       1127.50       664.48 o
  -7   7  10        941.64       1125.95       236.81 o
  -5   7  10        202.06        480.73       163.01 o
  -3   7  10       1686.64       1932.31       233.43 o
  -1   7  10      18569.73      19390.10       708.54 o
   1   7  10       3612.07       4827.49       708.10 o
   3   7  10       2372.15       2930.21       238.80 o
   5   7  10       8550.02       9119.31       617.98 o
   7   7  10       1326.87       1475.93       326.87 o
   9   7  10         42.46         15.10       301.83 o
  11   7  10         14.82        -55.07       262.77 o
  13   7  10        265.81        726.92       873.59 o
 -14   8  10       1431.19       1615.02       633.77 o
 -12   8  10        584.43        919.79       304.37 o
 -10   8  10       9868.70       9411.40      1489.82 o
  -8   8  10        173.89        137.22       234.22 o
  -6   8  10       7134.18       7430.13       575.00 o
  -4   8  10      16656.27      15916.44       745.40 o
  -2   8  10       2528.71       1706.66       229.74 o
   0   8  10      14093.01      14889.84       527.23 o
   2   8  10       7323.37       7855.78       388.19 o
   4   8  10       5991.55       5291.74       316.53 o
   6   8  10      18816.21      20499.33      1239.76 o
   8   8  10       3105.26       2774.38       515.25 o
  10   8  10       5419.30       5230.37       575.40 o
  12   8  10        133.99        -28.02       324.85 o
 -13   9  10        159.41         13.25       505.04 o
 -11   9  10        499.29        674.77       277.75 o
  -9   9  10         25.45        -71.63       139.12 o
  -7   9  10       3309.70       3168.76       500.16 o
  -5   9  10       1298.26       1316.56       249.14 o
  -3   9  10        782.35        646.45       187.68 o
  -1   9  10       4444.30       4446.27       283.21 o
   1   9  10       3354.34       3513.23       757.05 o
   3   9  10        973.76        848.97       122.00 o
   5   9  10       1669.24       1739.58       292.25 o
   7   9  10        281.78        216.30       182.07 o
   9   9  10        164.85        461.54       341.62 o
  11   9  10         16.00       -151.52       268.87 o
  13   9  10         79.69       -287.45       485.26 o
 -12  10  10       1171.07        525.35       334.68 o
 -10  10  10       1183.57       1191.56       454.16 o
  -8  10  10        378.26        410.28       160.47 o
  -6  10  10      13508.65      13284.49       788.68 o
  -4  10  10       3085.23       2938.04       322.63 o
  -2  10  10      11191.00      11006.99       408.31 o
   0  10  10       3157.96       3756.49       437.58 o
   2  10  10       7327.82       7265.50       501.98 o
   4  10  10       2913.71       3062.93       233.81 o
   6  10  10       2034.83       2533.63       491.11 o
   8  10  10        739.23        788.04       351.17 o
  10  10  10       2474.46       1105.08       648.43 o
  12  10  10       2645.92       2286.35       933.53 o
 -13  11  10         81.55        365.98       436.93 o
 -11  11  10        169.46        409.19       343.03 o
  -9  11  10          0.02        -81.25       259.47 o
  -7  11  10        525.55        611.77       144.91 o
  -5  11  10       1034.02        999.03       128.93 o
  -3  11  10         33.47        361.70       140.07 o
  -1  11  10       2434.10       2570.45       303.87 o
   1  11  10        507.69        486.23       438.81 o
   3  11  10         20.38        162.47        80.40 o
   5  11  10         40.57         59.42       174.77 o
   7  11  10        128.38        365.90       285.41 o
   9  11  10        397.91        557.84       517.60 o
  11  11  10        177.88        436.97       371.80 o
 -12  12  10        561.31        711.78       593.10 o
 -10  12  10       1307.95       1621.51       444.22 o
  -8  12  10       2963.42       2698.85       419.19 o
  -6  12  10        595.62        431.04       203.74 o
  -4  12  10        645.59        742.37       175.62 o
  -2  12  10         16.78        138.05        90.06 o
   0  12  10       6308.75       5880.42      1056.40 o
   2  12  10        125.04        116.78       135.82 o
   4  12  10        582.29        675.93       122.29 o
   6  12  10        691.53        821.95       645.30 o
   8  12  10        711.00       1451.28       405.59 o
  10  12  10        876.03        659.85       417.49 o
  12  12  10        480.03        617.19       440.31 o
 -11  13  10        104.58        219.73       291.64 o
  -9  13  10         30.48        503.16       320.49 o
  -7  13  10         81.63       -119.18       219.45 o
  -5  13  10        939.20       1094.94       243.14 o
  -3  13  10       1819.67       1168.98       371.78 o
  -1  13  10        399.27        708.68       114.64 o
   1  13  10          2.56       -157.70       234.10 o
   3  13  10       1634.95       1534.21       224.63 o
   5  13  10        588.17        654.62       165.08 o
   7  13  10        105.56        522.88       310.10 o
   9  13  10        115.54        -56.40       257.45 o
  11  13  10          0.43       -536.44       536.44 o
 -10  14  10         36.94       -268.40       268.40 o
  -8  14  10        862.84       1070.39       341.33 o
  -6  14  10       1663.58       1645.54       297.32 o
  -4  14  10       1044.84        809.49       200.31 o
  -2  14  10        355.23        326.36        81.81 o
   2  14  10        166.60        203.21       203.94 o
   4  14  10         96.65        283.66       146.21 o
   6  14  10        650.70        991.58       271.00 o
   8  14  10        751.66       1557.76       503.05 o
  10  14  10        149.77        221.30       396.34 o
 -11  15  10          3.12        169.46       419.34 o
  -9  15  10         25.10         15.49       349.01 o
  -7  15  10        280.49        441.89       365.53 o
  -5  15  10       2155.79       1817.28       299.85 o
  -3  15  10         10.07         -5.04       247.62 o
  -1  15  10        765.43        480.17       632.46 o
   1  15  10        200.02       -356.44       560.32 o
   3  15  10       1331.08       1123.92       373.21 o
   5  15  10        439.11        398.19       186.16 o
   7  15  10          9.23         69.39       182.06 o
   9  15  10        112.98        591.26       692.57 o
  -6  16  10         80.47        456.00       503.09 o
  -4  16  10        876.97       1011.57       572.15 o
  -2  16  10       1396.03       1680.39       670.91 o
   0  16  10        102.35        194.16       245.48 o
   2  16  10          9.88        -30.79       223.42 o
   4  16  10          7.26        -58.59       253.91 o
   6  16  10        429.54        409.71       397.77 o
   8  16  10         27.22        950.88       425.30 o
  10  16  10        268.68        678.15       570.61 o
  -5  17  10        719.20       1050.31       647.85 o
  -3  17  10        183.24          7.57       468.28 o
  -1  17  10        285.53       1515.31       726.73 o
   1  17  10         55.54        207.79       285.93 o
   3  17  10        304.07        253.83       277.60 o
   5  17  10         59.34        -82.50       258.94 o
   7  17  10          2.97        134.97       319.86 o
   9  17  10        425.47       2324.39      1130.97 o
  -6  18  10         99.77         17.94       284.56 o
  -4  18  10        494.31        330.03       433.75 o
  -2  18  10          1.64       -165.66       502.61 o
   0  18  10         58.31        165.03       438.22 o
   2  18  10        126.69        289.61       355.49 o
   4  18  10        682.44       1227.81       441.66 o
   6  18  10         40.80       -289.04       351.22 o
   8  18  10          0.95       -804.74       804.74 o
  -5  19  10         79.46        744.22       625.39 o
  -3  19  10        421.99       1108.97       877.13 o
  -1  19  10          5.67         -0.96       399.34 o
   1  19  10         84.24        806.86       413.26 o
   3  19  10        526.63        466.35       408.97 o
   5  19  10        294.14        145.65       381.99 o
   7  19  10         10.49         77.76       320.77 o
  -4  20  10         95.76        673.98       646.72 o
  -2  20  10        618.91       2199.25      1055.87 o
   0  20  10        161.58         69.76      1102.42 o
   2  20  10         69.24        146.87       394.96 o
   4  20  10        351.53        705.97       495.27 o
   6  20  10         76.94        486.09       496.18 o
  -5  21  10          0.03        881.07       629.99 o
  -3  21  10        152.49        796.21       708.59 o
  -1  21  10         83.53       -398.11       466.39 o
   1  21  10        119.79       -102.71       410.40 o
   3  21  10        126.82        483.19       495.80 o
   5  21  10        119.23        162.26       284.64 o
  -2  22  10         21.41         -9.49       508.34 o
   0  22  10          5.61       -129.98       888.59 o
   2  22  10        116.33       1131.96       568.38 o
 -14   1  11         35.37       -177.97       501.29 o
 -12   1  11       1732.04       1629.18       507.64 o
 -10   1  11       2489.01       1764.35       512.77 o
  -8   1  11       4094.55       4036.67       358.89 o
  -6   1  11       9452.80       9172.96       404.14 o
  -4   1  11       8140.35       8038.06       304.18 o
  -2   1  11      12137.53      13387.67       477.02 o
   0   1  11       3160.82       3156.42       210.56 o
   2   1  11      14995.58      14612.62       401.64 o
   4   1  11       1645.79       1771.28       151.12 o
   6   1  11          2.47        134.43       100.33 o
   8   1  11        315.59        114.76       152.93 o
  10   1  11         12.99        -54.96       333.62 o
  12   1  11        228.69        145.84       230.95 o
  14   1  11         89.60         14.48       601.24 o
 -13   2  11         29.55       -244.13       322.55 o
 -11   2  11       1327.09       1277.48       438.74 o
  -9   2  11        667.07        736.54       172.52 o
  -7   2  11       1103.56       1238.90       232.61 o
  -5   2  11       3032.56       3138.50       175.71 o
  -3   2  11       4117.53       4840.61       288.65 o
  -1   2  11      36106.49      37207.82       823.01 o
   1   2  11      17085.70      17176.13       400.26 o
   3   2  11       1176.35       1048.13       112.99 o
   5   2  11        163.10         53.69       135.39 o
   7   2  11        127.37        292.89       137.80 o
   9   2  11       1531.46       1380.36       440.33 o
  11   2  11        896.27        726.26       367.39 o
  13   2  11        529.39        443.85       403.29 o
 -14   3  11        102.96          6.22       293.26 o
 -12   3  11        112.40        295.58       312.73 o
 -10   3  11       1256.66        965.31       241.56 o
  -8   3  11          4.41        255.82       118.47 o
  -6   3  11       9462.32      10111.57       431.03 o
  -4   3  11        293.51        110.58        78.21 o
  -2   3  11        223.01        261.72       147.85 o
   0   3  11        554.41        565.25       119.95 o
   2   3  11        512.81        378.70       119.25 o
   4   3  11       3041.47       3641.98       283.70 o
   6   3  11        226.19        286.71       138.86 o
   8   3  11        372.47        144.19       141.31 o
  10   3  11        373.63        402.17       349.11 o
  12   3  11         63.95        949.59       859.97 o
  14   3  11        160.97        691.49       455.11 o
 -13   4  11        557.49        339.88       587.23 o
 -11   4  11       1122.87       1108.60       411.54 o
  -9   4  11       4552.78       4232.59       452.27 o
  -7   4  11        389.84        386.66        98.19 o
  -5   4  11       1727.53       1800.56       183.40 o
  -3   4  11       7369.11       8256.93       446.92 o
  -1   4  11       4074.99       4170.22       361.12 o
   1   4  11        280.32        271.76        87.17 o
   3   4  11       1784.65       1801.91       155.47 o
   5   4  11         56.27        306.03       138.80 o
   7   4  11         64.51         38.84       108.70 o
   9   4  11       1141.60        852.13       241.65 o
  11   4  11        299.58         34.72       392.76 o
  13   4  11        480.96        335.96       919.60 o
 -14   5  11        107.64         18.28       330.97 o
 -12   5  11        578.93        542.48      1392.04 o
 -10   5  11       1199.51        770.92       443.99 o
  -8   5  11        217.86        500.63       238.22 o
  -6   5  11       2301.77       2271.02       199.26 o
  -4   5  11       2458.28       2861.48       225.75 o
  -2   5  11        397.57        853.45       204.34 o
   0   5  11        973.31       1087.40       145.46 o
   2   5  11         26.98        -63.77       127.45 o
   4   5  11       2493.54       2620.38       278.64 o
   6   5  11        248.79        105.96       160.02 o
   8   5  11       2787.43       2616.41       382.26 o
  10   5  11       1248.64       1276.16       340.89 o
  12   5  11          9.05       -207.38       449.16 o
 -13   6  11          6.31        492.00       297.13 o
 -11   6  11          4.11         44.43       281.26 o
  -9   6  11       1309.47       1316.85       310.00 o
  -7   6  11          0.16         81.49       102.05 o
  -5   6  11       2795.15       2638.81       235.70 o
  -3   6  11       2534.94       2622.83       753.26 o
  -1   6  11        208.69        335.51       254.20 o
   1   6  11       9188.69       9944.04       468.55 o
   3   6  11       9207.77       9439.80       382.00 o
   5   6  11          3.85       -240.34       240.34 o
   7   6  11       1843.19       1285.61       277.13 o
   9   6  11       3198.11       2915.68       445.38 o
  11   6  11        113.55        575.54       347.12 o
  13   6  11        152.09        301.55       473.76 o
 -14   7  11         91.56        504.62       921.46 o
 -12   7  11          1.66         32.69       288.81 o
 -10   7  11          0.12       -131.32       188.12 o
  -8   7  11        234.61        180.23       121.13 o
  -6   7  11        302.71        260.06        85.42 o
  -4   7  11         48.93         19.23       120.62 o
  -2   7  11         29.02        182.94       130.54 o
   0   7  11       1121.06       1093.81       168.39 o
   2   7  11       7045.90       7346.33       385.01 o
   4   7  11       5590.67       5612.14       364.06 o
   6   7  11       3129.96       3646.07       554.11 o
   8   7  11          3.98        -33.50       175.55 o
  10   7  11        845.41        979.28       342.29 o
  12   7  11        139.51        539.84       429.63 o
 -13   8  11        331.88        511.22       481.53 o
 -11   8  11         24.63        268.62       198.04 o
  -9   8  11         53.36        -28.70       239.74 o
  -7   8  11        202.81         83.32       262.38 o
  -5   8  11         37.17         20.41       265.27 o
  -3   8  11         22.99         81.91       134.85 o
  -1   8  11        164.26        164.33       128.82 o
   1   8  11       3929.31       4289.05       471.70 o
   3   8  11       2680.76       1989.54       209.89 o
   5   8  11       6763.23       6544.26       703.91 o
   7   8  11        235.73        101.38       183.48 o
   9   8  11       1651.27       1740.64       660.33 o
  11   8  11          3.44        202.13       353.08 o
  13   8  11         19.88       -302.58       734.27 o
 -12   9  11        193.10        225.65       357.92 o
 -10   9  11       1012.41       1085.24       256.79 o
  -8   9  11       2282.34       2354.37       316.23 o
  -6   9  11         35.84         79.49       157.42 o
  -4   9  11         46.28        132.56       139.73 o
  -2   9  11        105.35        -28.15       228.71 o
   0   9  11       2288.49       1901.61       198.06 o
   2   9  11         34.62        112.87       113.11 o
   4   9  11       4251.14       4520.47       283.46 o
   6   9  11       2288.71       1685.08       391.80 o
   8   9  11       1461.25       1824.37       398.46 o
  10   9  11       1133.23       1531.36       856.81 o
  12   9  11        222.63       -398.94       512.56 o
 -13  10  11        711.38        707.43       385.76 o
 -11  10  11        260.26        889.72       777.98 o
  -9  10  11       3122.72       3567.34       456.59 o
  -7  10  11       3157.66       3135.15       510.80 o
  -5  10  11         43.99        -42.40       157.08 o
  -3  10  11       1258.92       1394.48       163.32 o
  -1  10  11         48.53         70.54        62.81 o
   1  10  11       2692.59       2839.53       626.41 o
   3  10  11       3918.56       4194.72       314.90 o
   5  10  11        574.65        520.56       238.00 o
   7  10  11        281.44        315.29       646.56 o
   9  10  11       1652.93       1572.33       405.36 o
  11  10  11        417.12       1073.60       682.61 o
 -12  11  11         95.64        280.03       701.83 o
 -10  11  11        146.34        570.35       314.77 o
  -8  11  11        320.44        891.52       380.27 o
  -6  11  11         29.51        -10.64       185.41 o
  -4  11  11       3253.75       3229.20       363.19 o
  -2  11  11       4168.48       3522.10       351.49 o
   0  11  11        146.16        601.61       461.67 o
   2  11  11       4115.24       4029.44       492.81 o
   4  11  11        390.27        324.33        95.14 o
   6  11  11       1077.80       1153.14       331.57 o
   8  11  11        210.55        600.84       239.34 o
  10  11  11        591.86        477.92       686.27 o
  12  11  11        514.90        102.23       637.37 o
 -11  12  11         70.90        357.82       290.79 o
  -9  12  11          5.60        -94.94       222.08 o
  -7  12  11         21.30       -127.61       197.95 o
  -5  12  11        140.59         34.87       144.57 o
  -3  12  11          0.55        -33.03       120.26 o
  -1  12  11        105.54         72.56       236.58 o
   1  12  11         78.44         59.17       214.94 o
   3  12  11       1950.79       1770.81       163.31 o
   5  12  11         14.93         47.72       178.08 o
   7  12  11        763.84        913.04       396.58 o
   9  12  11         20.41         78.52       395.84 o
  11  12  11          2.81       -474.36       550.30 o
 -12  13  11        160.97        195.40       300.77 o
 -10  13  11        307.52        632.38       237.26 o
  -8  13  11          0.83       -106.04       347.80 o
  -6  13  11       1106.62       1373.52       357.61 o
  -4  13  11        619.22        519.45       158.90 o
  -2  13  11        251.81         85.17        72.58 o
   0  13  11          9.45       -214.83       425.58 o
   2  13  11        150.18         75.45       186.98 o
   4  13  11         20.26        -85.49        85.49 o
   6  13  11         39.50        370.49       174.97 o
   8  13  11        678.71        766.88       372.20 o
  10  13  11         63.27       -882.77       882.77 o
 -11  14  11         25.72        302.50       535.49 o
  -9  14  11         54.82        110.30       300.46 o
  -7  14  11        311.35        572.32       295.71 o
  -5  14  11        554.03        119.45       256.65 o
  -3  14  11       2876.54       2504.84       278.36 o
  -1  14  11        298.26        686.67       155.93 o
   1  14  11         15.53       -513.26       513.26 o
   3  14  11         48.14        -93.56       280.55 o
   5  14  11         11.66         69.15       159.14 o
   7  14  11        183.44        428.37       323.26 o
   9  14  11         49.92        173.39       385.59 o
  11  14  11         70.42        395.05       600.50 o
 -10  15  11         19.63       -166.77       366.13 o
  -8  15  11        138.83        217.86       314.46 o
  -6  15  11        319.98        528.19       213.17 o
  -4  15  11         83.54        110.45       122.33 o
  -2  15  11        198.46         69.66       136.11 o
   0  15  11        405.90        631.74       184.02 o
   2  15  11        336.50        316.27       817.72 o
   4  15  11        477.50        193.24       300.44 o
   6  15  11        181.70        541.30       197.03 o
   8  15  11        452.18        832.06       356.91 o
  10  15  11         10.33        107.03       497.24 o
  -5  16  11          4.15       -177.64       438.35 o
  -3  16  11         18.45        -32.25       372.73 o
  -1  16  11        302.73        155.17       336.36 o
   1  16  11        162.84        125.41       380.25 o
   3  16  11          0.28       -238.34       292.50 o
   5  16  11         99.20         91.20       493.09 o
   7  16  11        132.13         47.84       562.72 o
   9  16  11        524.83       1503.37       937.25 o
  -6  17  11          7.18       -106.57       391.18 o
  -4  17  11        718.03        579.86       473.02 o
  -2  17  11        177.70        400.22       319.85 o
   0  17  11        100.93          8.24       267.90 o
   2  17  11        362.79        462.85       561.54 o
   4  17  11          0.89       -143.07       218.29 o
   6  17  11         54.19         21.20       303.16 o
   8  17  11        255.33         45.46       696.69 o
  -5  18  11          0.07        -55.14       414.33 o
  -3  18  11        122.80        801.06       555.84 o
  -1  18  11        171.10        574.08       357.11 o
   1  18  11         28.35         26.64       371.42 o
   3  18  11         48.13        872.21       706.94 o
   5  18  11         18.70        301.17       843.98 o
   7  18  11          2.86       -393.35       393.35 o
  -6  19  11          0.01       -591.19       591.19 o
  -4  19  11        218.32        851.81       735.47 o
  -2  19  11        327.31        797.06       556.42 o
   0  19  11        167.54        285.79       378.60 o
   2  19  11        136.54         93.94       806.35 o
   4  19  11         10.63       -652.98       652.98 o
   6  19  11        530.02        703.33       732.32 o
  -5  20  11        287.14        598.81       691.60 o
  -3  20  11         15.61        104.97       467.45 o
  -1  20  11        165.45       -326.82       326.82 o
   1  20  11         99.50         12.83       613.18 o
   3  20  11        544.07       1105.58       484.66 o
   5  20  11         88.37        419.90       693.15 o
  -4  21  11         53.85        266.94       695.49 o
  -2  21  11          6.14       -446.96       480.02 o
   0  21  11         35.24       -117.38       658.05 o
   2  21  11        177.43        538.43       440.84 o
   4  21  11         25.02        -48.23       442.52 o
  -3  22  11        213.84        363.87       450.80 o
  -1  22  11         18.13       -258.68       556.97 o
   1  22  11         74.23        330.21      1379.94 o
 -14   0  12       1161.51       1012.36       680.91 o
 -12   0  12      11557.90      14166.57      2036.00 o
 -10   0  12       1095.72        943.33       573.48 o
  -8   0  12      18818.20      17293.00       970.29 o
  -6   0  12      14696.05      14676.63       763.62 o
  -4   0  12      70527.05      66605.53      1273.36 o
  -2   0  12       7024.30       6552.23       493.03 o
   0   0  12     121634.83     123493.44      1861.32 o
   2   0  12      19332.08      19925.21       679.73 o
   4   0  12      36740.53      35887.43      1137.83 o
   6   0  12      28991.70      28734.91      1096.17 o
   8   0  12      10605.58       9073.24      1332.88 o
  10   0  12        383.99        231.71       263.10 o
  12   0  12       5741.38       7471.97      1522.27 o
  14   0  12        509.19       1299.95       668.67 o
 -13   1  12        437.55        421.24       345.95 o
 -11   1  12         63.52        250.56       352.14 o
  -9   1  12          5.13        153.53       166.75 o
  -7   1  12       4808.67       5152.90       304.86 o
  -5   1  12      23487.50      23840.68       591.25 o
  -3   1  12         44.68        281.35        96.87 o
  -1   1  12      13230.85      13293.74       510.47 o
   1   1  12         55.45        -22.35        68.25 o
   3   1  12          5.58         10.16        79.31 o
   5   1  12        414.42        416.37       124.33 o
   7   1  12        143.82        159.94       141.74 o
   9   1  12        251.75        316.63       253.41 o
  11   1  12          4.86       -414.57       414.57 o
  13   1  12        104.51       -217.62       615.00 o
 -14   2  12        823.76        557.82       554.27 o
 -12   2  12       1389.75       1758.35       855.14 o
 -10   2  12       5732.43       6587.82       491.06 o
  -8   2  12      14730.96      13481.13       724.53 o
  -6   2  12      21277.36      21739.57       651.15 o
  -4   2  12      12151.60      11435.13       384.21 o
  -2   2  12       9213.87       8204.05       404.26 o
   0   2  12      55313.47      56508.37       911.13 o
   2   2  12      18337.37      17769.85       463.54 o
   4   2  12       2905.76       2417.72       240.18 o
   6   2  12       2662.55       2675.69       308.88 o
   8   2  12       8662.61       8990.19       701.15 o
  10   2  12       4445.97       3912.73       701.70 o
  12   2  12       5220.28       6011.52       930.77 o
  14   2  12        202.29        387.59       469.21 o
 -13   3  12        233.99        365.99      1051.88 o
 -11   3  12        397.16        757.15       434.12 o
  -9   3  12          7.81         91.41       159.92 o
  -7   3  12        200.22        309.33       167.90 o
  -5   3  12       2504.97       2930.42       261.81 o
  -3   3  12        603.25        623.62       122.38 o
  -1   3  12         17.72         96.86       117.00 o
   1   3  12        212.01        183.29        90.82 o
   3   3  12        958.96       1260.43       133.70 o
   5   3  12        752.61        589.38       145.40 o
   7   3  12         60.22         62.31       118.85 o
   9   3  12         43.04        182.16       294.95 o
  11   3  12        669.64        619.43       385.74 o
  13   3  12        172.77        611.59       553.12 o
 -14   4  12       2372.71       2908.50       632.14 o
 -12   4  12       5417.95       5843.54      1112.54 o
 -10   4  12       6716.83       6820.54       603.06 o
  -8   4  12       2439.14       2899.93       385.18 o
  -6   4  12      19053.32      20112.61       567.13 o
  -4   4  12      12767.73      13416.43       461.75 o
  -2   4  12      81766.08      83099.53      1581.42 o
   0   4  12      52831.07      54080.27       999.65 o
   2   4  12      26187.32      25754.63       610.12 o
   4   4  12      26801.70      26831.73       879.87 o
   6   4  12      15114.06      15003.49       713.80 o
   8   4  12       7628.57       7768.28       667.50 o
  10   4  12       1587.64       2315.91       708.58 o
  12   4  12       2879.05       2773.26       681.44 o
 -13   5  12          1.42       -115.48       387.32 o
 -11   5  12       1041.77        983.73       637.23 o
  -9   5  12         30.62         42.63       130.53 o
  -7   5  12        359.30        429.93       117.65 o
  -5   5  12        739.24        575.41       103.14 o
  -3   5  12        486.90        409.70       159.27 o
  -1   5  12      32744.60      34186.16      1306.67 o
   1   5  12      20033.07      20917.65       582.97 o
   3   5  12       1728.63       1917.48       180.54 o
   5   5  12        262.68        322.07       179.08 o
   7   5  12        513.99        849.39       237.57 o
   9   5  12        218.81          6.06       197.47 o
  11   5  12         35.08        205.34       536.27 o
  13   5  12         39.66         18.31       493.77 o
 -14   6  12       1950.93       1626.12       395.09 o
 -12   6  12       1071.52        866.53       432.15 o
 -10   6  12       3504.55       4656.01       557.36 o
  -8   6  12       6293.64       6799.17       599.17 o
  -6   6  12      21615.48      22041.22       665.69 o
  -4   6  12      42064.99      40857.29       880.26 o
  -2   6  12       1021.22        740.21       254.58 o
   0   6  12      45149.01      45999.69      1007.69 o
   2   6  12      47030.94      46801.66       907.92 o
   4   6  12       7129.75       7343.02       431.86 o
   6   6  12      21119.21      21504.08      1954.26 o
   8   6  12        893.46        979.28       283.66 o
  10   6  12      10227.43      10912.30       839.77 o
  12   6  12         98.21        451.14       392.23 o
 -13   7  12        144.19        114.68       276.43 o
 -11   7  12       1374.41       1736.69       551.17 o
  -9   7  12        610.19        535.37       229.10 o
  -7   7  12       6214.88       6429.33       427.86 o
  -5   7  12       3101.91       3400.95       281.94 o
  -3   7  12         52.53        -35.17       198.51 o
  -1   7  12        270.43        390.26       131.49 o
   1   7  12      50955.66      52302.34      1291.07 o
   3   7  12         15.53         74.31       101.82 o
   5   7  12       1003.04       1172.63       340.26 o
   7   7  12        357.87        460.11       845.29 o
   9   7  12        133.87        305.92       184.21 o
  11   7  12        171.32        380.35       473.99 o
  13   7  12         86.80        470.19       423.44 o
 -12   8  12        204.20        502.62       448.46 o
 -10   8  12      10298.47      10928.40       868.03 o
  -8   8  12        160.26        124.05       128.94 o
  -6   8  12      40093.99      40478.48       994.76 o
  -4   8  12      13150.60      13326.11       719.56 o
  -2   8  12      12407.80      12414.62       609.94 o
   0   8  12         50.26         94.04        94.01 o
   2   8  12      23514.43      22507.02       704.38 o
   4   8  12       9852.60      10859.37       531.97 o
   6   8  12      16855.46      17174.04      1228.41 o
   8   8  12       5431.59       5670.02       722.96 o
  10   8  12       4664.15       5001.67       777.98 o
  12   8  12        616.62        531.08       848.63 o
 -13   9  12          0.32        348.77       318.53 o
 -11   9  12       1003.62        799.81       315.05 o
  -9   9  12       1197.57       1369.09       334.95 o
  -7   9  12        325.50        381.72       110.40 o
  -5   9  12       2474.32       2609.60       298.78 o
  -3   9  12         10.68        272.60       162.05 o
  -1   9  12       2012.01       2119.17       224.56 o
   1   9  12         82.60         79.36       131.60 o
   3   9  12         88.96        193.23       115.11 o
   5   9  12       2130.26       2296.41       300.53 o
   7   9  12       3370.22       3294.11       552.32 o
   9   9  12        121.48        110.38       272.35 o
  11   9  12         31.79        574.20       375.03 o
 -12  10  12       1341.95       2370.96       660.05 o
 -10  10  12       2488.44       2258.14       415.12 o
  -8  10  12       3854.48       4210.93       650.32 o
  -6  10  12        797.09        916.68       244.03 o
  -4  10  12       3285.15       3730.26       388.50 o
  -2  10  12       4946.13       5583.40       444.31 o
   0  10  12       7351.42       7948.34       428.00 o
   2  10  12       1658.09       2335.19       458.18 o
   4  10  12       2033.69       2273.48       233.04 o
   6  10  12       4206.51       4712.07       692.43 o
   8  10  12       1579.16       1574.01       593.17 o
  10  10  12       2356.92       2689.75       888.22 o
  12  10  12       1155.29       2776.07      1072.69 o
 -11  11  12         88.22        281.09       360.57 o
  -9  11  12          2.08       -179.29       294.08 o
  -7  11  12        140.09        297.80       178.77 o
  -5  11  12        206.95        307.02       192.55 o
  -3  11  12         88.01        215.46        84.10 o
  -1  11  12         16.67        107.08        89.93 o
   1  11  12        668.44        494.47       339.15 o
   3  11  12        694.16        688.01       136.55 o
   5  11  12         42.11        100.54       158.98 o
   7  11  12        472.14        276.22       238.97 o
   9  11  12         52.56        348.00       307.25 o
  11  11  12         43.63        135.41       493.73 o
 -12  12  12        728.21        578.84       240.42 o
 -10  12  12        229.20        251.03       198.42 o
  -8  12  12        555.56        681.38       251.00 o
  -6  12  12        581.96        704.79       232.24 o
  -4  12  12       4812.12       4480.00       429.33 o
  -2  12  12       4436.37       4079.66       285.42 o
   0  12  12       8325.87       9146.85      1341.16 o
   2  12  12       4024.03       3508.11       490.04 o
   4  12  12       1520.50       1673.89       206.99 o
   6  12  12         17.51        -22.51       119.84 o
   8  12  12        589.13        528.28       392.51 o
  10  12  12        322.29        539.61       574.52 o
 -11  13  12         83.12        559.63       690.18 o
  -9  13  12         32.87        232.73       271.14 o
  -7  13  12         49.95        -12.91       194.91 o
  -5  13  12        720.34        667.62       201.59 o
  -3  13  12        187.94        162.22       206.05 o
  -1  13  12         22.02        180.23       355.42 o
   1  13  12        941.62       1257.81       495.80 o
   3  13  12         40.97         57.65       115.71 o
   5  13  12        154.69        184.20       131.65 o
   7  13  12         18.91        263.45       175.56 o
   9  13  12         64.28        415.81       368.54 o
  11  13  12         35.11       -385.03       385.03 o
 -10  14  12        121.19        409.73       394.37 o
  -8  14  12        884.07        766.81       349.63 o
  -6  14  12       1077.44       1067.31       417.23 o
  -4  14  12        219.65         77.26       119.30 o
  -2  14  12        209.28        138.07       130.90 o
   0  14  12       1760.30       1258.85       514.01 o
   2  14  12        509.13        235.04       228.05 o
   4  14  12       3761.90       3199.91       352.46 o
   6  14  12        460.41        602.18       245.31 o
   8  14  12        962.31       1377.73       294.11 o
  10  14  12          5.91       -492.47       492.47 o
 -11  15  12          0.43       -408.84       531.29 o
  -9  15  12         16.18        -37.84       429.76 o
  -7  15  12        258.96        355.12       259.92 o
  -5  15  12        214.63        204.83       157.02 o
  -3  15  12       1683.14       2160.41       286.14 o
  -1  15  12        229.48        423.33       188.54 o
   1  15  12         15.45       -224.29       292.37 o
   3  15  12        537.69        418.98       459.97 o
   5  15  12         15.13         65.94       136.45 o
   7  15  12         24.60        -27.94       228.88 o
   9  15  12          2.72       -319.69       340.70 o
  -6  16  12          8.52       -503.63       503.63 o
  -4  16  12        439.47        216.64       457.61 o
  -2  16  12         12.25       -244.62       392.47 o
   0  16  12       1587.86       2339.11       944.55 o
   2  16  12        107.03        206.32       516.59 o
   4  16  12        870.35        581.77       324.54 o
   6  16  12       1077.52        772.42       348.53 o
   8  16  12        121.06       -149.26       348.25 o
  -5  17  12        598.64       1285.26       617.57 o
  -3  17  12         86.85        116.22       401.96 o
  -1  17  12        269.52        384.40       277.36 o
   1  17  12        259.35        238.05       411.63 o
   3  17  12         78.38       -122.27       410.28 o
   5  17  12         70.92       -198.45       245.62 o
   7  17  12         11.12       -460.86       485.44 o
   9  17  12        117.64        522.72       575.60 o
  -6  18  12        410.33        924.01       803.32 o
  -4  18  12        412.76        205.15       506.25 o
  -2  18  12        784.80        625.60       428.04 o
   0  18  12        255.50        793.87       546.77 o
   2  18  12        675.79        662.23       295.60 o
   4  18  12          1.23       -579.97       579.97 o
   6  18  12         53.41       -401.75       401.75 o
   8  18  12        211.70        157.46       477.13 o
  -5  19  12         54.29        703.18       689.14 o
  -3  19  12        673.71       3585.27      1169.52 o
  -1  19  12         33.54       -153.44       570.80 o
   1  19  12        283.70        110.48       369.34 o
   3  19  12         95.14        261.04       630.71 o
   5  19  12        147.32        701.46       754.57 o
   7  19  12        113.00        259.75       639.14 o
  -6  20  12        326.05       1427.48       961.75 o
  -4  20  12        447.03       -265.50       314.95 o
  -2  20  12         17.73        323.76       451.76 o
   0  20  12         56.69         32.25       373.86 o
   2  20  12        395.92        929.28       492.78 o
   4  20  12        416.59        284.44       349.15 o
   6  20  12         29.06        162.38       410.40 o
  -5  21  12          0.37        -34.60       517.58 o
  -3  21  12        132.03       -328.88       973.42 o
  -1  21  12         76.62        357.04       941.11 o
   1  21  12         55.42        274.48       582.32 o
   3  21  12         71.08        172.22       842.64 o
  -2  22  12        425.72        535.69       656.36 o
   0  22  12        239.40        977.76       523.02 o
 -14   1  13        179.42        235.26       391.31 o
 -12   1  13       2559.76       2474.99       676.70 o
 -10   1  13       6166.32       5817.79       833.83 o
  -8   1  13       3322.27       3441.04       364.93 o
  -6   1  13        830.48        821.04       177.99 o
  -4   1  13       5950.60       5786.07       325.95 o
  -2   1  13       1872.01       1888.22       202.09 o
   0   1  13         66.89         73.51        92.77 o
   2   1  13         82.80        258.43        90.97 o
   4   1  13       4242.02       4400.37       324.34 o
   6   1  13       2192.59       2576.73       354.16 o
   8   1  13       2115.48       2437.35       513.51 o
  10   1  13        273.28        187.03       424.07 o
  12   1  13        443.10       1263.09       580.43 o
  14   1  13         82.00        730.42       567.30 o
 -13   2  13        782.21       1217.72       717.67 o
 -11   2  13        390.98        812.56       352.76 o
  -9   2  13       2446.77       1723.91       263.39 o
  -7   2  13       5040.27       5202.31       464.94 o
  -5   2  13         35.80         28.33        59.97 o
  -3   2  13      20364.03      20695.43       636.14 o
  -1   2  13       4063.61       3981.67       301.46 o
   1   2  13      12261.05      12383.94       371.69 o
   3   2  13       1732.16       1562.05       153.76 o
   5   2  13       1167.59        827.35       176.60 o
   7   2  13         50.93         80.72       230.86 o
   9   2  13       1157.20       1283.14       430.88 o
  11   2  13          5.76        504.34       309.45 o
  13   2  13        211.77        865.27       534.75 o
 -14   3  13        823.61       1132.68       499.76 o
 -12   3  13         47.56        411.92       809.06 o
 -10   3  13          0.37       -159.59       159.59 o
  -8   3  13        758.87        746.44       207.68 o
  -6   3  13       2272.27       2175.77       178.59 o
  -4   3  13        586.90        352.83       114.86 o
  -2   3  13       1268.69       1334.40       186.68 o
   0   3  13      19240.56      19614.23       560.70 o
   2   3  13         12.06        -88.66        88.66 o
   4   3  13         43.76        132.76       139.00 o
   6   3  13        458.59        526.56       366.96 o
   8   3  13        546.81        317.15       210.29 o
  10   3  13       1040.41       1049.10       396.41 o
  12   3  13        569.70        664.30       453.71 o
 -13   4  13         44.96       -204.60       400.01 o
 -11   4  13        422.79        714.60       426.08 o
  -9   4  13        471.17        228.26       154.72 o
  -7   4  13        679.76        534.01       124.64 o
  -5   4  13         44.03         80.23       100.03 o
  -3   4  13       2904.40       3887.37       424.48 o
  -1   4  13          5.90         14.11       317.31 o
   1   4  13          5.32          6.09        81.21 o
   3   4  13      13318.81      14791.63       491.20 o
   5   4  13       2093.56       3000.84       420.91 o
   7   4  13        293.10        247.06       261.16 o
   9   4  13       7699.30       6917.34       657.19 o
  11   4  13        995.62        468.35       422.77 o
  13   4  13         66.26        264.59       626.81 o
 -14   5  13        288.93        301.14       265.97 o
 -12   5  13         33.77        141.91       263.57 o
 -10   5  13         68.21        -86.76       183.44 o
  -8   5  13       1100.75       1259.48       314.65 o
  -6   5  13        164.23        118.06        78.25 o
  -4   5  13        675.19        643.04       120.20 o
  -2   5  13      14092.60      15115.11       889.14 o
   0   5  13       3452.16       3502.70       250.18 o
   2   5  13       5049.14       5862.75       360.98 o
   4   5  13        572.15        839.68       213.70 o
   6   5  13       1597.84       1178.42       354.42 o
   8   5  13        247.66         53.13       195.09 o
  10   5  13       1743.89       1895.26       401.04 o
  12   5  13        111.46       -292.70       292.70 o
 -13   6  13        281.06        395.03       456.55 o
 -11   6  13         15.12       -253.58       317.64 o
  -9   6  13       4136.90       4227.11       499.40 o
  -7   6  13       3591.41       4000.74       277.67 o
  -5   6  13        252.69        246.74       155.89 o
  -3   6  13       6218.50       7245.29       490.60 o
  -1   6  13       3015.16       2730.19       678.55 o
   1   6  13         35.21        -87.83       115.18 o
   3   6  13       4432.35       3897.38       310.09 o
   5   6  13        742.77        776.92       319.57 o
   7   6  13       1693.33       2130.43       452.14 o
   9   6  13        314.74        346.80       215.38 o
  11   6  13        209.24         62.02       326.28 o
  13   6  13        334.10        626.55       419.56 o
 -14   7  13        333.32        491.39       536.47 o
 -12   7  13         88.20       -466.23       466.23 o
 -10   7  13        432.02        532.09       278.00 o
  -8   7  13       1385.51       1349.58       202.70 o
  -6   7  13        205.78        258.56       149.18 o
  -4   7  13        363.85        225.98       139.64 o
  -2   7  13       4936.88       4677.14       532.03 o
   0   7  13        118.24        272.22       115.10 o
   2   7  13      13888.19      15610.93       589.89 o
   4   7  13       3133.24       2279.01       291.66 o
   6   7  13       1381.07       2058.00       444.00 o
   8   7  13        546.25        450.40       311.89 o
  10   7  13       1149.94        732.48       249.40 o
  12   7  13        269.41        283.57       421.39 o
 -13   8  13        313.19        595.44       515.63 o
 -11   8  13         95.18       -117.31       301.16 o
  -9   8  13       5042.43       4319.35       539.26 o
  -7   8  13         28.29        -86.37       159.84 o
  -5   8  13        640.25        373.17       139.13 o
  -3   8  13        753.40        729.42       290.03 o
  -1   8  13         19.62         22.21        79.99 o
   1   8  13       2318.17       2618.95       650.23 o
   3   8  13       2094.66       2073.36       263.43 o
   5   8  13        141.45        257.82       133.83 o
   7   8  13         55.33        253.21       700.54 o
   9   8  13        221.09        352.33       245.19 o
  11   8  13        178.97       1026.37       766.81 o
  13   8  13         43.93       -178.39       430.40 o
 -12   9  13         35.21       -124.10       396.51 o
 -10   9  13        588.79        534.44       258.65 o
  -8   9  13        744.75        712.38       181.84 o
  -6   9  13         52.23        211.06       125.90 o
  -4   9  13        663.80        635.51       191.30 o
  -2   9  13        274.47        282.25       177.72 o
   0   9  13       4528.07       4385.35       354.47 o
   2   9  13        133.36        719.59       223.96 o
   4   9  13       3371.65       4080.50       387.58 o
   6   9  13       3000.38       2832.47       555.87 o
   8   9  13        152.57        314.26       270.90 o
  10   9  13        415.03       1294.02       481.85 o
  12   9  13         54.62       -204.21       755.54 o
 -13  10  13         54.54        549.11       402.68 o
 -11  10  13         55.48        289.18       354.50 o
  -9  10  13       3043.57       2526.09       459.00 o
  -7  10  13        192.96         86.75       128.48 o
  -5  10  13       3048.57       3188.49       333.59 o
  -3  10  13          0.33       -104.02       104.02 o
  -1  10  13        102.31        148.70       120.84 o
   1  10  13       1452.98       1230.72       287.01 o
   3  10  13       3124.75       3003.25       311.64 o
   5  10  13        191.03        207.30       174.45 o
   7  10  13        123.56        272.73       296.95 o
   9  10  13        639.84        811.19       403.05 o
  11  10  13        635.93         51.83       422.78 o
 -12  11  13        306.13         11.56       448.00 o
 -10  11  13        301.47        650.92       610.33 o
  -8  11  13         66.59        136.19       165.49 o
  -6  11  13        383.84        231.24       156.23 o
  -4  11  13        234.45        246.70        76.69 o
  -2  11  13        274.50        511.10       140.51 o
   0  11  13        156.52        405.09       142.86 o
   2  11  13       3311.15       4947.27       600.30 o
   4  11  13       2076.32       2916.74       323.37 o
   6  11  13         89.24         99.46       155.26 o
   8  11  13        298.44        531.76       347.23 o
  10  11  13        182.98       -393.09       393.09 o
  12  11  13       1549.84       2022.11       946.33 o
 -11  12  13        452.17        125.44       283.56 o
  -9  12  13        281.67        357.86       392.56 o
  -7  12  13         19.42         90.02       206.47 o
  -5  12  13        700.15        621.16       367.31 o
  -3  12  13       1198.62       1006.57       133.19 o
  -1  12  13       1411.42       1471.75       251.64 o
   1  12  13       2594.53       1863.30       698.05 o
   3  12  13        779.31        404.19       168.67 o
   5  12  13        919.43       1213.95       258.79 o
   7  12  13        533.27        536.73       252.74 o
   9  12  13         67.46         75.23       486.11 o
  11  12  13         79.49       -391.74       391.74 o
 -12  13  13        203.06         52.42       294.68 o
 -10  13  13         64.57        476.61       453.11 o
  -8  13  13        656.53        508.57       319.96 o
  -6  13  13         62.62        178.19       160.45 o
  -4  13  13       2121.15       1918.52       407.44 o
  -2  13  13        343.56        335.11        95.83 o
   0  13  13       1213.43       1817.00       547.01 o
   2  13  13        129.94         31.73       153.69 o
   4  13  13       2641.15       2832.51       337.21 o
   6  13  13        187.49        -95.29       171.40 o
   8  13  13        127.77        331.16       243.37 o
  10  13  13        114.65        780.06       615.23 o
 -11  14  13          3.06         80.35       373.72 o
  -9  14  13         76.15        269.21       211.20 o
  -7  14  13        107.21        243.88       251.98 o
  -5  14  13          3.90        111.27       214.19 o
  -3  14  13         21.73         20.89       134.87 o
  -1  14  13        247.36        184.42       125.90 o
   1  14  13         99.03        310.28       497.39 o
   3  14  13         95.93        -71.68       323.42 o
   5  14  13         44.46        -73.50       140.73 o
   7  14  13        185.88        157.17       181.26 o
   9  14  13        217.53        411.45       239.32 o
 -10  15  13        123.49        392.64       338.64 o
  -8  15  13        175.71       -209.19       321.74 o
  -6  15  13        132.19         59.33       133.15 o
  -4  15  13        183.09        468.36       190.31 o
  -2  15  13       1636.59       1114.73       192.98 o
   0  15  13         50.34        187.75       432.77 o
   2  15  13          0.66       -431.00       499.81 o
   4  15  13        102.17          3.49       176.60 o
   6  15  13         12.82        275.37       271.42 o
   8  15  13        156.42        365.21       329.72 o
  10  15  13        281.40        484.84       884.58 o
  -9  16  13         92.35        622.67       683.50 o
  -7  16  13         78.64       -363.15       454.37 o
  -5  16  13        401.08        653.23       602.43 o
  -3  16  13          1.75       -119.68       326.85 o
  -1  16  13         35.24       -225.86       515.79 o
   1  16  13        257.41        628.92       483.54 o
   3  16  13         51.76         37.73       795.15 o
   5  16  13          9.25        112.50       189.57 o
   7  16  13          3.32        380.18       373.55 o
   9  16  13        392.25        258.08       344.56 o
  -6  17  13        237.67        197.71       365.62 o
  -4  17  13        169.00        724.63       564.74 o
  -2  17  13          1.81       -256.19       283.82 o
   0  17  13          3.31       -185.98       589.64 o
   2  17  13        236.79        356.37       422.27 o
   4  17  13         83.36       -135.73       390.58 o
   6  17  13        433.41        370.91       357.06 o
   8  17  13          3.76        117.00       561.31 o
  -5  18  13        146.19       -337.32       602.56 o
  -3  18  13         38.50       1055.02       448.55 o
  -1  18  13        322.30        373.02       535.08 o
   1  18  13        555.05        176.90       492.47 o
   3  18  13         95.68        595.37       540.74 o
   5  18  13          5.13       -461.60       461.60 o
   7  18  13         44.86        190.56       234.69 o
  -6  19  13         67.66        127.98       396.28 o
  -4  19  13        122.71        519.87       523.43 o
  -2  19  13        379.26        770.60       402.64 o
   0  19  13        194.56        528.97       372.40 o
   2  19  13        162.83       1382.83       936.15 o
   4  19  13        300.89        833.53       731.06 o
   6  19  13          7.40         -5.96       419.86 o
  -5  20  13         36.38        137.89       376.51 o
  -3  20  13         79.44        397.00       493.77 o
  -1  20  13         73.43        139.19       461.64 o
   1  20  13        319.00        617.60       386.74 o
   3  20  13        205.45       -292.09       353.73 o
   5  20  13         52.05       -299.05       406.86 o
  -4  21  13         58.52        197.40      1300.18 o
  -2  21  13        131.27        155.16       352.81 o
   0  21  13         59.85       -108.93      1130.85 o
   2  21  13         66.77          2.95       343.76 o
   4  21  13        116.75        248.91       408.24 o
  -1  22  13          2.44        406.38       709.97 o
   1  22  13         80.89        391.52       537.36 o
 -14   0  14        265.13       1335.52       870.36 o
 -12   0  14        835.36       1654.64       860.89 o
 -10   0  14       5945.85       6069.97      1248.30 o
  -8   0  14        507.29        445.02       362.31 o
  -6   0  14        264.48        157.36       211.36 o
  -4   0  14      36702.85      35322.37      1174.39 o
  -2   0  14        483.14        283.58       172.14 o
   0   0  14      75551.55      75607.50      1572.94 o
   2   0  14        627.96        661.01       179.10 o
   4   0  14      18210.69      16732.51       835.96 o
   6   0  14       2810.10       3418.95       524.60 o
   8   0  14        347.45        279.65       436.78 o
  10   0  14        721.50       1559.31       648.06 o
  12   0  14       7082.32       8081.23      1686.18 o
 -13   1  14         17.46         92.95       437.84 o
 -11   1  14        651.56        749.48       495.64 o
  -9   1  14       5982.11       6053.76       478.23 o
  -7   1  14      12969.86      11842.76       517.57 o
  -5   1  14        460.67        404.66        87.57 o
  -3   1  14         96.53         73.98       104.60 o
  -1   1  14       6701.13       6913.18       407.26 o
   1   1  14       2639.66       2364.14       198.20 o
   3   1  14         49.99        119.65       117.58 o
   5   1  14        429.20        373.91       174.54 o
   7   1  14         68.15         12.27       174.81 o
   9   1  14       2253.14       2237.24       538.24 o
  11   1  14         81.22        165.23       246.69 o
  13   1  14        405.88        595.69       622.07 o
 -14   2  14        145.18       -131.09       379.78 o
 -12   2  14       9902.76       9964.41      1208.65 o
 -10   2  14       2808.34       2973.75       825.53 o
  -8   2  14      16801.44      18052.77       879.05 o
  -6   2  14       7662.67       7538.50       293.88 o
  -4   2  14       7952.65       7612.94       392.28 o
  -2   2  14      27426.51      26903.73       772.27 o
   0   2  14      85308.03      83554.33      1176.97 o
   2   2  14      17605.04      17222.78       488.74 o
   4   2  14      22371.47      22892.43       775.02 o
   6   2  14      10858.68       9816.00       712.45 o
   8   2  14      11451.57      13450.28       888.89 o
  10   2  14        471.31        477.90       814.56 o
  12   2  14       4188.57       5494.58      1005.88 o
 -13   3  14        118.10        149.06       333.66 o
 -11   3  14       1124.62       1413.04       505.08 o
  -9   3  14        829.62        639.64       266.45 o
  -7   3  14        364.50        322.74       115.50 o
  -5   3  14       3094.57       3287.96       235.14 o
  -3   3  14      21028.68      24084.44       734.68 o
  -1   3  14        260.63        417.13       149.46 o
   1   3  14       2609.25       3044.20       227.41 o
   3   3  14       3053.81       3287.77       264.93 o
   5   3  14        679.23        530.99       205.36 o
   7   3  14        111.48        158.87       202.17 o
   9   3  14         39.71        232.06       197.84 o
  11   3  14        196.30        867.42       477.13 o
  13   3  14         74.12        239.20       327.04 o
 -14   4  14       1434.03       2612.28       781.74 o
 -12   4  14       1692.18       1956.78       767.15 o
 -10   4  14       6037.94       5982.01       572.46 o
  -8   4  14       9028.45       8761.18       676.74 o
  -6   4  14      22417.14      22614.10       642.64 o
  -4   4  14      13161.73      13067.01       594.84 o
  -2   4  14      35016.99      33767.57      1063.84 o
   0   4  14      74107.74      75277.71      1267.21 o
   2   4  14      15604.70      15735.58       549.94 o
   4   4  14      10504.11       9982.72       583.95 o
   6   4  14       8710.50       9143.97       843.59 o
   8   4  14       3631.72       3680.56       483.01 o
  10   4  14       3890.77       4965.68       603.31 o
  12   4  14       2468.47       2646.78       697.73 o
 -13   5  14        432.84       -107.04       414.91 o
 -11   5  14       4025.92       4688.30       813.83 o
  -9   5  14        664.86        589.07       186.40 o
  -7   5  14       1534.14       1877.18       199.43 o
  -5   5  14       8369.59       8222.94       395.44 o
  -3   5  14       3686.52       5052.47       688.68 o
  -1   5  14      21159.03      22481.19       925.69 o
   1   5  14        319.58        226.02       103.78 o
   3   5  14       1938.39       2244.59       279.56 o
   5   5  14        289.01        220.54       254.17 o
   7   5  14         55.58        382.93       201.18 o
   9   5  14        714.55        555.40       242.10 o
  11   5  14        626.40        865.01       392.63 o
  13   5  14         92.20        119.85       413.86 o
 -14   6  14       2517.33       2346.69       523.31 o
 -12   6  14       2368.39       1868.23       576.01 o
 -10   6  14      12519.90      11972.71       868.17 o
  -8   6  14        661.17        688.94       118.20 o
  -6   6  14      18665.36      18918.47       643.48 o
  -4   6  14      32787.96      32784.89       825.80 o
  -2   6  14      30102.52      32456.25      1365.56 o
   0   6  14       4030.82       3652.02       312.78 o
   2   6  14      23681.66      24016.28       840.86 o
   4   6  14      10059.33       9036.31       576.69 o
   6   6  14      42083.10      41108.58      1820.10 o
   8   6  14       1287.64       1214.08       376.44 o
  10   6  14       4679.51       5361.31       608.92 o
  12   6  14         78.25        392.40       741.39 o
 -13   7  14        104.79       1012.60       526.30 o
 -11   7  14        353.89       -154.30       289.74 o
  -9   7  14        830.42        576.53       180.57 o
  -7   7  14        173.12        250.66        87.54 o
  -5   7  14        590.01        491.47       170.43 o
  -3   7  14        568.21        809.30       170.90 o
  -1   7  14        318.55        230.24       185.96 o
   1   7  14       8426.20       8970.54       499.29 o
   3   7  14        514.82        476.25       180.75 o
   5   7  14       5364.39       4724.16       441.99 o
   7   7  14        448.61        638.05       330.40 o
   9   7  14        104.31        -63.81       404.14 o
  11   7  14         68.39       1224.70       815.48 o
  13   7  14        147.95        188.03       400.04 o
 -12   8  14        553.43        744.77       415.20 o
 -10   8  14       3427.03       3960.45       544.08 o
  -8   8  14       1015.60       1312.10       223.44 o
  -6   8  14      25985.87      24602.03       800.52 o
  -4   8  14      15450.87      15459.62       604.62 o
  -2   8  14       6763.57       5419.12       899.32 o
   0   8  14        837.63        730.32       144.82 o
   2   8  14      11744.83      12318.26       716.27 o
   4   8  14       7145.56       7798.00       544.80 o
   6   8  14       7567.14       8034.38       693.00 o
   8   8  14       1361.57       2109.94       495.92 o
  10   8  14       2063.94       2246.78       525.48 o
  12   8  14        127.90       -376.08       396.67 o
 -13   9  14        260.09        281.15       537.94 o
 -11   9  14          1.17       -337.64       576.86 o
  -9   9  14        301.18        641.34       258.61 o
  -7   9  14        101.47         85.85       122.51 o
  -5   9  14         12.16         70.54       118.33 o
  -3   9  14        393.53        782.34       461.13 o
  -1   9  14       1611.52       1811.94       230.48 o
   1   9  14        778.71        599.57       227.36 o
   3   9  14       3508.20       3848.09       377.57 o
   5   9  14          8.03       -125.75       178.32 o
   7   9  14         76.01        -26.20       224.46 o
   9   9  14         76.42        150.53       442.32 o
  11   9  14         65.61        812.58       788.90 o
 -12  10  14       1309.54       1781.60       539.42 o
 -10  10  14       3044.92       3420.80       531.39 o
  -8  10  14       1190.26       1202.86       397.99 o
  -6  10  14        363.92        563.81       175.37 o
  -4  10  14       3330.57       3940.51       436.00 o
  -2  10  14       4387.07       4872.06       556.66 o
   0  10  14      15765.50      14719.69       625.14 o
   2  10  14       5085.13       6252.35       663.24 o
   4  10  14       2586.09       1854.52       269.15 o
   6  10  14       2168.63       2514.37       337.12 o
   8  10  14        570.71       1090.39       423.24 o
  10  10  14       1707.61       2284.22       913.98 o
  12  10  14        482.34       2089.93      1159.56 o
 -11  11  14         31.50        -72.68       528.88 o
  -9  11  14         47.66        101.30       191.16 o
  -7  11  14       1310.33       1520.53       282.87 o
  -5  11  14        837.27        915.11       206.54 o
  -3  11  14         90.22        105.86        77.12 o
  -1  11  14       1621.22       1502.23       206.47 o
   1  11  14        548.20        778.65       236.86 o
   3  11  14        247.84        447.04       190.34 o
   5  11  14       1290.81       1099.01       230.13 o
   7  11  14         49.68         58.27       160.36 o
   9  11  14         49.37        569.31       674.84 o
  11  11  14        129.14       -535.33       535.33 o
 -12  12  14       1826.27        951.84       499.03 o
 -10  12  14        262.33        463.26       227.38 o
  -8  12  14        917.41        673.75       237.55 o
  -6  12  14       1160.23        997.00       225.31 o
  -4  12  14        421.24        571.07       200.15 o
  -2  12  14        120.97         61.82        90.84 o
   0  12  14        253.30        512.23       451.44 o
   2  12  14       2478.40       2775.88       824.22 o
   4  12  14       1903.24       2411.97       336.31 o
   6  12  14         90.00        180.33       181.77 o
   8  12  14        557.14        528.97       205.97 o
  10  12  14        793.15       1196.64       635.48 o
 -11  13  14          4.34         24.70       278.74 o
  -9  13  14         23.06        111.43       230.64 o
  -7  13  14       1083.03       1274.77       247.43 o
  -5  13  14        899.13        792.31       216.69 o
  -3  13  14       3996.05       3776.34       399.17 o
  -1  13  14        705.27        636.50       173.16 o
   1  13  14       3625.90       3508.24       910.35 o
   3  13  14        402.62        259.56       219.53 o
   5  13  14         24.16       -109.36       146.00 o
   7  13  14         68.51        334.52       188.60 o
   9  13  14        154.58        207.84       261.07 o
  11  13  14         22.95        807.31       659.70 o
 -10  14  14        544.82        651.25       403.77 o
  -8  14  14        370.70        799.57       256.77 o
  -6  14  14         90.51        175.96       186.03 o
  -4  14  14       2750.65       3519.82       380.85 o
  -2  14  14        390.53        250.60       187.44 o
   0  14  14        380.94        307.18       348.41 o
   2  14  14       1703.52       2091.63       761.34 o
   4  14  14        523.15        632.48       294.13 o
   6  14  14        587.52        644.47       197.28 o
   8  14  14        919.42       1010.92       318.69 o
  10  14  14         98.97         -7.63       298.99 o
  -9  15  14        138.98        505.79       339.73 o
  -7  15  14          5.65       -121.31       333.01 o
  -5  15  14          2.52         59.25       156.59 o
  -3  15  14        572.23       1053.84       229.49 o
  -1  15  14         75.12         53.93       128.96 o
   1  15  14        249.61        252.97       344.43 o
   3  15  14        362.86         25.18       534.83 o
   5  15  14         15.00        256.84       165.61 o
   7  15  14         86.01        123.83       307.84 o
   9  15  14          0.01       -295.74       295.74 o
 -10  16  14         19.53         -3.13       399.16 o
  -8  16  14        539.13       1247.96       903.37 o
  -6  16  14        662.50        314.69       330.65 o
  -4  16  14       1322.98        727.59       426.35 o
  -2  16  14          4.41         10.57       384.20 o
   0  16  14        604.41        830.45       849.44 o
   2  16  14          7.09       -275.96       444.09 o
   4  16  14        741.34        290.95       228.95 o
   6  16  14        158.28        180.89       518.83 o
   8  16  14        631.10        257.05       304.30 o
  -9  17  14        269.92        295.98       465.58 o
  -7  17  14         36.68         32.16       301.19 o
  -5  17  14        232.93        362.85       425.44 o
  -3  17  14        635.16       1283.50       504.27 o
  -1  17  14        365.62        722.18       841.08 o
   1  17  14         71.34       -366.87       366.87 o
   3  17  14        126.09       -572.93       572.93 o
   5  17  14         12.87         99.86       361.43 o
   7  17  14         51.12        100.22       309.34 o
  -8  18  14          9.35       -233.76       525.31 o
  -6  18  14        571.78        615.56       517.25 o
  -4  18  14        238.26        208.66       298.98 o
  -2  18  14        750.52        800.76       552.33 o
   0  18  14        695.35        480.64       283.13 o
   2  18  14         27.83          0.94       614.19 o
   4  18  14        168.85        141.72       619.69 o
   6  18  14        533.52        302.81       695.94 o
  -7  19  14         22.06        -52.00       511.28 o
  -5  19  14        180.65        117.77       367.30 o
  -3  19  14        218.00        637.99       460.85 o
  -1  19  14        140.32        576.76       386.61 o
   1  19  14         31.65        601.58       446.35 o
   3  19  14          1.59       -385.83       385.83 o
   5  19  14         33.79        299.92       482.64 o
  -6  20  14        304.53       1414.02       658.93 o
  -4  20  14        151.75        136.21       359.14 o
  -2  20  14         43.50        845.62       617.29 o
   0  20  14         42.74        200.03       355.79 o
   2  20  14         11.57       -267.51       431.63 o
   4  20  14        215.89        601.65       427.41 o
  -3  21  14         49.38        801.35       561.23 o
  -1  21  14         32.20       -410.87       624.73 o
   1  21  14         18.18       -343.38       343.38 o
   3  21  14        150.20        789.27       626.81 o
 -14   1  15        139.55        655.47       412.56 o
 -12   1  15        556.47       1316.29       556.76 o
 -10   1  15       5826.17       6031.94       889.04 o
  -8   1  15       1488.23       1466.46       187.47 o
  -6   1  15          7.08         19.30        93.00 o
  -4   1  15      16774.14      17245.34       609.62 o
  -2   1  15       7472.86       7886.04       434.47 o
   0   1  15        609.04        868.06       137.44 o
   2   1  15      15940.61      16067.91       481.77 o
   4   1  15       8283.21       8865.14       554.57 o
   6   1  15         69.18        217.46       204.64 o
   8   1  15       2869.60       2232.62       402.14 o
  10   1  15       1491.49       1789.73       525.27 o
  12   1  15         16.25        373.63       385.34 o
 -13   2  15          4.06        332.09       749.06 o
 -11   2  15         22.02         72.76       260.66 o
  -9   2  15         17.81         64.97       103.94 o
  -7   2  15        246.73        343.92       127.59 o
  -5   2  15      16228.00      16560.98       560.35 o
  -3   2  15       2943.90       3288.12       277.83 o
  -1   2  15        203.37        191.16       102.30 o
   1   2  15       4826.42       4702.78       276.38 o
   3   2  15        490.30        258.78       202.00 o
   5   2  15       2817.12       2507.49       456.17 o
   7   2  15       1191.31        835.78       263.24 o
   9   2  15        442.26        645.15       340.10 o
  11   2  15         50.06         53.06       306.61 o
  13   2  15        120.42        310.24       333.15 o
 -14   3  15       2538.31       2771.55       862.28 o
 -12   3  15          9.49        219.31       430.04 o
 -10   3  15       4656.45       4405.38       478.67 o
  -8   3  15       5161.76       5573.44       522.59 o
  -6   3  15       8832.63       9519.83       407.84 o
  -4   3  15       5231.76       6431.27       384.64 o
  -2   3  15      13731.55      13691.57       589.40 o
   0   3  15       9528.56       9511.78       420.23 o
   2   3  15      12660.42      14138.49       585.72 o
   4   3  15        493.08        367.69       126.00 o
   6   3  15        265.23        460.26       434.39 o
   8   3  15       6039.00       5318.28       561.44 o
  10   3  15         24.20        -66.45       215.09 o
  12   3  15          9.87         90.26       859.50 o
 -13   4  15        225.06        253.12       462.68 o
 -11   4  15        664.06        664.45       355.43 o
  -9   4  15       3783.14       4207.68       491.96 o
  -7   4  15       1897.98       2027.24       194.57 o
  -5   4  15       2914.67       2798.51       228.92 o
  -3   4  15       2083.04       2789.95       315.78 o
  -1   4  15       8750.01       8532.26       569.83 o
   1   4  15      24910.23      26887.25       714.46 o
   3   4  15       4511.11       4235.81       440.67 o
   5   4  15       1245.33       1263.00       242.50 o
   7   4  15       1474.27       1265.07       366.23 o
   9   4  15       5065.76       5737.13       628.87 o
  11   4  15        948.76        475.32      1128.70 o
  13   4  15        714.82        732.99       582.93 o
 -14   5  15       1046.51       1163.39       672.55 o
 -12   5  15         39.36        244.49       334.22 o
 -10   5  15        747.99        845.19       234.65 o
  -8   5  15         34.10        160.57       161.96 o
  -6   5  15       1113.35       1252.37       187.20 o
  -4   5  15        449.27        343.62       104.40 o
  -2   5  15        823.83        495.68       343.64 o
   0   5  15         18.22         99.54        99.62 o
   2   5  15       3892.89       3426.22       334.49 o
   4   5  15        433.33        636.04       199.79 o
   6   5  15       4284.01       3877.90       787.36 o
   8   5  15        490.65       1477.46       774.78 o
  10   5  15        596.24        519.06       245.12 o
  12   5  15         25.03         96.31       320.23 o
 -13   6  15        101.51       -300.05       594.93 o
 -11   6  15        274.29        451.36       284.45 o
  -9   6  15          0.25       -177.45       231.49 o
  -7   6  15        355.23        397.74       106.21 o
  -5   6  15        283.48        234.23        99.18 o
  -3   6  15       7125.35       7904.59       542.40 o
  -1   6  15        244.83        394.63       314.30 o
   1   6  15       1626.86       1511.54       221.88 o
   3   6  15       1704.41       1317.88       242.61 o
   5   6  15          0.56        -32.31       137.85 o
   7   6  15       2291.44       2361.96       476.72 o
   9   6  15        430.90        472.85       375.36 o
  11   6  15         10.68         95.15       310.99 o
  13   6  15         68.78        196.45       349.93 o
 -12   7  15         74.68        735.07       424.47 o
 -10   7  15         23.24        365.35       253.33 o
  -8   7  15       1422.33       1054.53       167.67 o
  -6   7  15         58.08        104.62       113.96 o
  -4   7  15         57.66         46.97       120.76 o
  -2   7  15         92.99         22.72       154.99 o
   0   7  15        384.05        338.66       133.48 o
   2   7  15       3547.39       4167.35       373.01 o
   4   7  15        552.50        460.90       156.34 o
   6   7  15       4419.73       4311.70       443.01 o
   8   7  15        538.08        545.02       242.90 o
  10   7  15        614.54        576.92       244.97 o
  12   7  15         76.81         50.07       543.55 o
 -13   8  15         15.91       -197.44       452.48 o
 -11   8  15          5.04        -61.23       484.91 o
  -9   8  15       1068.88        943.86       282.27 o
  -7   8  15        255.80        204.82       177.50 o
  -5   8  15       2152.05       2113.54       258.01 o
  -3   8  15        428.80       1008.90       291.27 o
  -1   8  15        128.35         99.42       113.00 o
   1   8  15         70.74        124.63       130.90 o
   3   8  15       7317.03       7980.58       533.06 o
   5   8  15        174.31        122.98       162.30 o
   7   8  15         11.59         46.48       207.15 o
   9   8  15        351.98        593.94       250.10 o
  11   8  15         40.20        127.48       434.46 o
 -12   9  15        321.75        434.38       471.88 o
 -10   9  15         12.23       -178.37       266.97 o
  -8   9  15         43.94       -214.56       214.56 o
  -6   9  15        677.77        677.23       165.42 o
  -4   9  15         29.03         80.95       160.41 o
  -2   9  15          6.49          4.48       131.00 o
   0   9  15       1796.30       2022.19       249.73 o
   2   9  15        176.13        108.68       381.77 o
   4   9  15       9789.88      11624.76      1224.24 o
   6   9  15        301.05        650.72       199.27 o
   8   9  15        276.41        156.65       521.78 o
  10   9  15        245.10        822.90       809.24 o
  12   9  15        281.17        501.83       453.97 o
 -13  10  15        259.57       1033.33       481.98 o
 -11  10  15         44.44         70.14       284.40 o
  -9  10  15       3746.49       4427.49       575.97 o
  -7  10  15        395.27        121.75       137.95 o
  -5  10  15        193.22        181.01       198.24 o
  -3  10  15        174.43        206.16       124.28 o
  -1  10  15        325.76        323.21        96.06 o
   1  10  15        153.69         51.57       204.05 o
   3  10  15       3058.26       3404.28       568.48 o
   5  10  15         16.90        117.95       145.13 o
   7  10  15        494.08        580.51       239.02 o
   9  10  15        541.43        695.73       382.04 o
  11  10  15        184.80       -362.52       628.91 o
 -12  11  15        283.18        573.42       420.02 o
 -10  11  15        234.85        212.74       208.97 o
  -8  11  15        351.50        608.15       237.14 o
  -6  11  15        954.11        532.34       303.38 o
  -4  11  15       1578.15       1339.35       200.93 o
  -2  11  15       1475.33       1789.72       249.66 o
   0  11  15          2.22        -90.00        90.00 o
   2  11  15        714.61       1025.85       601.83 o
   4  11  15         57.75        601.39       193.33 o
   6  11  15        374.18        412.69       197.70 o
   8  11  15         13.05        -95.90       202.14 o
  10  11  15        637.43        556.38       512.75 o
 -11  12  15        128.70        567.89       476.05 o
  -9  12  15        133.29        579.17       290.15 o
  -7  12  15        445.49        244.53       148.97 o
  -5  12  15        229.81        238.51       171.71 o
  -3  12  15        227.55        259.53       194.68 o
  -1  12  15       1865.69       1614.99       221.44 o
   1  12  15       1224.55       1021.25       507.37 o
   3  12  15       1925.33       1651.55       460.55 o
   5  12  15        449.55        822.80       230.49 o
   7  12  15         22.53       -184.95       184.95 o
   9  12  15         58.75        214.62       303.27 o
  11  12  15        471.84        443.64       631.86 o
 -10  13  15         28.03        114.13       217.72 o
  -8  13  15         11.34        302.93       299.06 o
  -6  13  15         23.64         36.04       169.03 o
  -4  13  15         64.92        239.51       178.48 o
  -2  13  15         60.22        298.49       134.49 o
   0  13  15        266.28        -41.26       419.59 o
   2  13  15       2053.97       1160.52       566.47 o
   4  13  15        772.01       1314.63       268.40 o
   6  13  15          1.05        -80.02       178.16 o
   8  13  15        286.05       1034.55       298.51 o
  10  13  15         52.71       -171.34       230.41 o
 -11  14  15        297.93        789.26       344.82 o
  -9  14  15         84.11         67.34       287.33 o
  -7  14  15        388.88        247.72       176.05 o
  -5  14  15        307.35        179.61       214.51 o
  -3  14  15        455.59        882.58       201.18 o
  -1  14  15       2764.07       2284.83       869.33 o
   1  14  15        106.12        376.02       493.21 o
   3  14  15         70.46        306.41       210.10 o
   5  14  15          1.37        137.60       200.63 o
   7  14  15        126.88        462.74       241.15 o
   9  14  15          0.01        -33.55       223.27 o
 -10  15  15         23.83        203.18       353.55 o
  -8  15  15        305.90        544.47       494.83 o
  -6  15  15         97.89        435.28       288.01 o
  -4  15  15          5.56        -43.53       140.98 o
  -2  15  15        143.18         87.48       105.50 o
   0  15  15       1616.70       1306.08       650.06 o
   2  15  15        203.15        992.86       610.91 o
   4  15  15        447.49        821.40       345.90 o
   6  15  15        388.52        825.10       336.67 o
   8  15  15        315.32       -153.30       259.63 o
  -9  16  15        436.40        409.89       690.89 o
  -7  16  15         81.74       -380.98       380.98 o
  -5  16  15        197.05        191.49       308.68 o
  -3  16  15        406.07        456.50       367.16 o
  -1  16  15       1055.36       1941.19       972.59 o
   1  16  15        308.30       -381.30       381.30 o
   3  16  15         87.10         78.51       429.64 o
   5  16  15        106.50        785.89       428.23 o
   7  16  15        448.62       1160.81       474.51 o
   9  16  15         64.89       -506.72       506.72 o
  -8  17  15        800.19       1801.84       908.20 o
  -6  17  15        170.73        514.93       410.31 o
  -4  17  15         14.13        -13.36       272.37 o
  -2  17  15        657.09        833.13       824.49 o
   0  17  15        151.75        703.46       715.86 o
   2  17  15        158.15        250.70       569.26 o
   4  17  15         37.84        -47.64       179.18 o
   6  17  15        152.61        351.61       862.67 o
   8  17  15        721.32        751.31       535.61 o
  -7  18  15        154.93        473.61       588.78 o
  -5  18  15        251.22        419.11       390.40 o
  -3  18  15        323.36        290.10       570.70 o
  -1  18  15        151.99       -382.57       382.57 o
   1  18  15         34.58         60.82       512.64 o
   3  18  15          0.11       -626.11       626.11 o
   5  18  15        150.92         19.57       328.23 o
   7  18  15         20.06        155.10       711.12 o
  -6  19  15         28.08        431.19       482.24 o
  -4  19  15        546.96        860.35       475.25 o
  -2  19  15        194.62        953.31       499.69 o
   0  19  15        192.85        730.82       481.44 o
   2  19  15        384.19        471.80       707.23 o
   4  19  15        372.89       1028.74       978.36 o
   6  19  15          2.34       -184.30       411.33 o
  -5  20  15          3.45       -116.66       468.40 o
  -3  20  15         53.43       -351.24       414.34 o
  -1  20  15         61.27        237.00       771.47 o
   1  20  15        164.75        740.40       466.71 o
   3  20  15         32.56       -411.72       411.72 o
   5  20  15        254.39       1015.61       892.41 o
  -4  21  15         31.00       -593.42       593.42 o
  -2  21  15          0.19       -161.56       537.74 o
   0  21  15        202.95         43.20       407.67 o
   2  21  15        326.80        273.29       321.77 o
 -14   0  16        904.39       1644.08       886.28 o
 -12   0  16       1303.75       2285.42       902.73 o
 -10   0  16      22476.07      26416.38      2541.73 o
  -8   0  16      37695.55      37147.77      1378.45 o
  -6   0  16      13499.27      13088.50       659.72 o
  -4   0  16      24858.10      23986.66      1042.66 o
  -2   0  16       1851.53       1620.19       503.60 o
   0   0  16      93663.03      91648.20      1884.63 o
   2   0  16        139.83        353.23       168.59 o
   4   0  16      24935.30      23415.47      1295.92 o
   6   0  16      13473.39      12500.18      1421.39 o
   8   0  16      19648.41      20277.35      2105.60 o
  10   0  16       5714.93       5395.74      1238.05 o
  12   0  16       5610.51       8838.77      1651.38 o
 -13   1  16        122.64        404.50       498.19 o
 -11   1  16       1213.22       1028.15       420.15 o
  -9   1  16        132.78        408.62       183.15 o
  -7   1  16       1744.87       1753.26       229.39 o
  -5   1  16       6654.72       6438.37       329.41 o
  -3   1  16       2801.09       2762.22       264.20 o
  -1   1  16       8321.00       9069.73       496.33 o
   1   1  16       5048.16       5414.07       331.18 o
   3   1  16        168.06        135.19       154.65 o
   5   1  16         66.33        125.05       125.89 o
   7   1  16       2198.77       1649.90       320.08 o
   9   1  16          6.86       -136.83       287.35 o
  11   1  16       1108.02       1546.81       522.53 o
  13   1  16        182.16        462.20       311.69 o
 -14   2  16        987.93        810.08       483.99 o
 -12   2  16       5346.64       5220.01       893.70 o
 -10   2  16        446.97        474.76       311.04 o
  -8   2  16      12937.54      12921.31       790.34 o
  -6   2  16      11411.24      10687.71       334.83 o
  -4   2  16      16461.93      14973.48       595.83 o
  -2   2  16      23373.55      23935.04       791.14 o
   0   2  16      49476.55      51972.02      1000.17 o
   2   2  16       7515.78       7725.81       498.37 o
   4   2  16       8865.33       8600.83       559.42 o
   6   2  16      11284.82      10942.60       955.23 o
   8   2  16       6381.44       5833.88       618.86 o
  10   2  16        798.86        715.84       494.38 o
  12   2  16       5333.58       5190.15       947.16 o
 -13   3  16        430.94        625.55       373.05 o
 -11   3  16        119.93        606.98       312.65 o
  -9   3  16       1964.98       1644.57       314.55 o
  -7   3  16        397.00        337.89       118.04 o
  -5   3  16        999.96        783.90       133.59 o
  -3   3  16       1657.70       1316.26       186.01 o
  -1   3  16          0.52        -95.33       146.22 o
   1   3  16        102.42        158.11       141.90 o
   3   3  16       1560.85       1524.45       267.73 o
   5   3  16        281.47        406.17       170.73 o
   7   3  16          1.07        -75.85       321.93 o
   9   3  16         56.60         65.98       227.92 o
  11   3  16         96.63        164.29       279.81 o
  13   3  16          0.30       -184.29       930.75 o
 -14   4  16       1310.58       1288.00       480.19 o
 -12   4  16       5061.54       5686.60       994.30 o
 -10   4  16       8389.70       9837.09       752.55 o
  -8   4  16       4497.26       5467.69       377.29 o
  -6   4  16      19604.48      19219.44       749.30 o
  -4   4  16      17081.67      17518.28       959.13 o
  -2   4  16      27228.74      27364.25      1027.23 o
   0   4  16      57053.53      58828.08      1332.33 o
   2   4  16      25953.80      27588.90      1114.83 o
   4   4  16       3327.03       3366.07       360.22 o
   6   4  16      11186.14      10329.88       938.17 o
   8   4  16       5611.15       5480.68       753.45 o
  10   4  16       5303.38       5348.80       651.37 o
  12   4  16       1078.79        778.54       324.37 o
 -13   5  16        554.49        200.13       522.92 o
 -11   5  16       1029.26       1404.10       551.81 o
  -9   5  16         94.83         45.97       235.31 o
  -7   5  16       1324.90       1366.01       190.04 o
  -5   5  16        536.93        944.79       159.79 o
  -3   5  16        755.00        586.57       231.61 o
  -1   5  16         47.33        211.75       206.31 o
   1   5  16       3557.77       4196.98       364.34 o
   3   5  16        139.05         70.40       131.60 o
   5   5  16       1108.74        799.87       199.22 o
   7   5  16         21.85         53.12       276.63 o
   9   5  16        588.04        318.78       281.68 o
  11   5  16        401.91        298.36       592.16 o
  13   5  16        177.26        589.11       400.23 o
 -12   6  16        954.50        720.04       753.76 o
 -10   6  16       7566.38       7376.41       704.00 o
  -8   6  16        608.89        398.16       175.30 o
  -6   6  16      38856.72      37422.37       945.81 o
  -4   6  16      32972.52      31935.97      1077.32 o
  -2   6  16      11962.98      12243.60       899.58 o
   0   6  16       2185.48       2240.85       263.49 o
   2   6  16      25259.45      24723.00      1078.95 o
   4   6  16       5314.42       5555.37       471.52 o
   6   6  16      15076.86      15814.91       854.30 o
   8   6  16        686.46        948.26       465.41 o
  10   6  16       3327.56       2846.62       580.53 o
  12   6  16        350.44        288.31       438.38 o
 -13   7  16        172.73       1305.82       661.77 o
 -11   7  16        104.92       -167.28       283.52 o
  -9   7  16        284.51       -117.86       210.71 o
  -7   7  16         28.40         26.36       120.88 o
  -5   7  16        135.11        171.79       108.33 o
  -3   7  16        951.80        794.67       257.51 o
  -1   7  16       5684.87       6287.18       429.42 o
   1   7  16       2491.22       2576.70       307.17 o
   3   7  16       5392.69       4604.49       416.92 o
   5   7  16        293.55        329.51       145.84 o
   7   7  16        796.72        768.75       261.14 o
   9   7  16        109.88        637.57       355.73 o
  11   7  16        103.48       -253.76       422.06 o
 -12   8  16        729.14        869.15       449.56 o
 -10   8  16       5334.73       5376.29       629.54 o
  -8   8  16       6689.68       6785.37       542.35 o
  -6   8  16      16962.34      16894.92       685.53 o
  -4   8  16      10228.73      10077.31       576.54 o
  -2   8  16       6356.54       5965.66       975.03 o
   0   8  16       6970.00       7495.40       480.21 o
   2   8  16      13688.62      14299.84      1545.76 o
   4   8  16       3645.42       3934.06       403.90 o
   6   8  16      14420.00      13621.28       805.36 o
   8   8  16       1467.74       1026.77       451.94 o
  10   8  16       3426.68       3849.12       693.41 o
  12   8  16        107.43        420.76       579.73 o
 -13   9  16         69.64       -224.23       677.76 o
 -11   9  16        444.73         74.56       475.97 o
  -9   9  16        410.56        400.45       239.12 o
  -7   9  16       2422.04       2406.79       267.53 o
  -5   9  16         31.60         70.63       167.89 o
  -3   9  16        205.84        862.04       422.30 o
  -1   9  16        265.03        295.11       193.89 o
   1   9  16        341.13        668.88       254.01 o
   3   9  16       2596.55       2898.80       351.06 o
   5   9  16        965.95        681.49       226.34 o
   7   9  16         46.08          4.45       176.56 o
   9   9  16         75.43        139.01       472.49 o
  11   9  16         59.01        492.46       680.83 o
 -12  10  16       1758.13       3289.28       805.81 o
 -10  10  16       3091.41       3521.10       615.77 o
  -8  10  16        539.80        807.69       294.69 o
  -6  10  16       5251.65       4978.47       477.25 o
  -4  10  16       1828.04       1689.59       355.55 o
  -2  10  16       2533.71       2252.33       639.35 o
   0  10  16       2734.12       2739.05       305.81 o
   2  10  16       9738.33      10487.84      1372.47 o
   4  10  16       4140.20       5019.38       493.27 o
   6  10  16       1386.01       1370.28       295.98 o
   8  10  16        504.50        501.39       194.80 o
  10  10  16       1435.48       2557.90       969.14 o
  12  10  16        986.08       2707.60       951.52 o
 -11  11  16         17.17         -8.22       345.94 o
  -9  11  16        349.75       1331.87       340.06 o
  -7  11  16          6.46        167.46       186.74 o
  -5  11  16        288.30        222.50       167.50 o
  -3  11  16        299.52        552.97       147.07 o
  -1  11  16          0.30         -7.01        99.87 o
   1  11  16       1335.85       1269.34       322.01 o
   3  11  16        515.79        645.96       331.23 o
   5  11  16         70.59         41.83       166.57 o
   7  11  16         37.64       -126.19       182.38 o
   9  11  16         62.12        269.83       236.77 o
  11  11  16        275.90        154.48       595.24 o
 -12  12  16       1471.50       1656.04       576.86 o
 -10  12  16       1115.79        558.74       384.29 o
  -8  12  16       1496.88       2399.54       376.13 o
  -6  12  16        175.53        367.64       195.52 o
  -4  12  16       1210.74        628.83       239.01 o
  -2  12  16       4273.80       4189.95       347.34 o
   0  12  16      14204.71      12572.77       904.64 o
   2  12  16       1128.52       1418.76       614.22 o
   4  12  16       1075.81       1183.45       309.79 o
   6  12  16        378.60        638.19       257.63 o
   8  12  16       2053.12       1475.28       314.74 o
  10  12  16        144.67        347.55       377.49 o
 -11  13  16        109.09        529.18       429.96 o
  -9  13  16         70.12        167.22       218.91 o
  -7  13  16        184.95        203.77       173.91 o
  -5  13  16         25.60        -25.30       231.67 o
  -3  13  16        127.74        537.25       191.96 o
  -1  13  16        622.85        768.49       287.59 o
   1  13  16       2853.33       2107.93       745.87 o
   3  13  16          3.86       -406.62       406.62 o
   5  13  16        172.09         13.86       172.92 o
   7  13  16         50.73        118.77       219.87 o
   9  13  16         36.83         35.20       248.33 o
 -10  14  16        163.12       -249.91       249.91 o
  -8  14  16       1217.39       1062.80       301.35 o
  -6  14  16         93.94        -30.96       173.31 o
  -4  14  16        926.91        900.62       336.66 o
  -2  14  16         85.94        231.45       152.55 o
   0  14  16       5753.54       4535.71      1086.18 o
   2  14  16        313.49        -21.78       432.58 o
   4  14  16       3107.60       3705.31       667.89 o
   6  14  16        800.21       1103.71       270.82 o
   8  14  16        716.43        774.71       294.19 o
  10  14  16         74.34         47.72       309.19 o
  -9  15  16        230.30        433.43       382.29 o
  -7  15  16        355.18        635.75       394.82 o
  -5  15  16         43.55       -134.78       295.34 o
  -3  15  16        258.14        319.10       162.64 o
  -1  15  16         72.12       -293.96       409.62 o
   1  15  16         40.95       -259.02       337.26 o
   3  15  16        868.02        959.68       566.41 o
   5  15  16        322.72         75.73       203.49 o
   7  15  16         79.09        709.11       287.75 o
   9  15  16        198.22        289.39       331.13 o
  -8  16  16        697.54        960.54       572.95 o
  -6  16  16        112.31       -119.19       259.98 o
  -4  16  16        143.63         34.18       298.63 o
  -2  16  16        413.39       -365.94       559.08 o
   0  16  16         48.93       -152.57       408.59 o
   2  16  16        637.78        541.08       578.66 o
   4  16  16        634.32        666.17       377.99 o
   6  16  16        370.05       1370.66       512.96 o
   8  16  16          4.92       -325.62       325.62 o
  -9  17  16        388.85        186.23       542.66 o
  -7  17  16        187.11       -508.14       508.14 o
  -5  17  16          8.40         28.74       293.68 o
  -3  17  16        206.23        457.07       291.29 o
  -1  17  16        140.95        619.32       346.86 o
   1  17  16         38.26        301.77       588.18 o
   3  17  16         16.64        748.37       576.87 o
   5  17  16        167.93        810.99      1109.91 o
   7  17  16        499.14        938.40       895.85 o
  -8  18  16        306.96       1933.36      1016.35 o
  -6  18  16         10.06        -33.11       333.75 o
  -4  18  16         86.31        269.98       515.44 o
  -2  18  16        190.64        204.44       420.58 o
   0  18  16         17.17        230.26       470.79 o
   2  18  16        653.37       1530.29       768.94 o
   4  18  16        111.53        710.70       571.68 o
   6  18  16          6.17        746.24       475.27 o
  -7  19  16          7.75       -147.91       503.41 o
  -5  19  16        264.63        243.22       306.52 o
  -3  19  16         87.92        548.35       503.56 o
  -1  19  16         54.48        234.33       456.43 o
   1  19  16         63.03       -198.49       349.53 o
   3  19  16          1.11       -413.61       413.61 o
   5  19  16        252.01       1261.26       835.51 o
  -4  20  16         41.80        151.57       546.60 o
  -2  20  16        472.74         19.87       415.66 o
   0  20  16        313.12        447.80       470.61 o
   2  20  16        132.45       -113.24       371.24 o
   4  20  16        189.21        461.19       623.23 o
  -3  21  16          0.19       -236.17       309.21 o
  -1  21  16         99.44        969.49       575.77 o
   1  21  16         67.31         49.33       564.79 o
 -14   1  17        251.50        -28.38       569.99 o
 -12   1  17        612.94       1030.90       907.30 o
 -10   1  17        155.81        113.94       575.23 o
  -8   1  17        127.54         26.61        97.48 o
  -6   1  17        422.72        397.99        99.20 o
  -4   1  17        156.00        131.53       120.09 o
  -2   1  17        575.05        549.55       140.94 o
   0   1  17       1065.28       1298.20       177.27 o
   2   1  17        196.42        397.68       253.41 o
   4   1  17         18.90          5.86       132.06 o
   6   1  17        579.84        314.42       161.45 o
   8   1  17         96.17        421.47       229.46 o
  10   1  17        520.85        254.14       273.54 o
  12   1  17        414.35        736.26       496.20 o
 -13   2  17         25.58       -244.90       322.87 o
 -11   2  17        144.50       -289.14       494.04 o
  -9   2  17        152.22        202.51       249.70 o
  -7   2  17        314.64        304.22        63.11 o
  -5   2  17        143.97        200.10        81.31 o
  -3   2  17        242.09         29.58       169.16 o
  -1   2  17        896.33        931.83       174.79 o
   1   2  17      13146.18      12216.67       719.07 o
   3   2  17       5464.11       4914.25       422.88 o
   5   2  17       1303.87        902.46       267.32 o
   7   2  17        340.07        356.37       160.63 o
   9   2  17       2680.15       2508.97       434.42 o
  11   2  17       1804.68       1861.23       575.49 o
  13   2  17         97.88        691.24       798.55 o
 -14   3  17       1225.93       1300.43       591.81 o
 -12   3  17        146.82        513.50       363.24 o
 -10   3  17       1394.94       1091.87       406.66 o
  -8   3  17       4717.39       5191.22       374.06 o
  -6   3  17        398.70        441.14        95.59 o
  -4   3  17        151.62        228.05       131.02 o
  -2   3  17      13974.43      14124.50       643.11 o
   0   3  17       2626.64       2877.86       309.93 o
   2   3  17        609.19        609.92       167.09 o
   4   3  17         11.62          2.10       140.75 o
   6   3  17        725.82        752.10       205.05 o
   8   3  17         23.72        334.82       217.97 o
  10   3  17         69.44        492.40       321.84 o
  12   3  17         36.55        471.59       683.61 o
 -13   4  17        352.85       1594.92       630.11 o
 -11   4  17       1032.90        533.51       306.75 o
  -9   4  17       8029.48       7255.33       652.94 o
  -7   4  17       2785.32       2931.65       260.88 o
  -5   4  17        114.69        136.13        92.71 o
  -3   4  17       1975.10       1569.10       320.39 o
  -1   4  17       6362.44       7144.79       711.44 o
   1   4  17        294.24        255.41       244.10 o
   3   4  17        413.68        479.11       191.99 o
   5   4  17         67.13       -150.56       231.46 o
   7   4  17        740.72        618.37       359.25 o
   9   4  17        690.08        605.15       352.80 o
  11   4  17        791.41        455.48       313.89 o
  13   4  17        209.45        312.32       657.00 o
 -14   5  17        622.90        277.86       477.36 o
 -12   5  17        215.35        654.07       453.73 o
 -10   5  17         79.41        375.04       223.29 o
  -8   5  17       1725.42       1685.73       229.82 o
  -6   5  17       1927.19       1714.46       253.75 o
  -4   5  17         66.74        173.50       141.68 o
  -2   5  17       1412.59       1942.40       385.40 o
   0   5  17      10413.56      10726.92       584.52 o
   2   5  17        576.34        413.12       183.85 o
   4   5  17       2589.75       2972.80       354.76 o
   6   5  17        356.17        365.69       185.17 o
   8   5  17       1242.54       1056.16       375.79 o
  10   5  17        921.82        517.32       311.18 o
  12   5  17          0.86       -201.70       467.39 o
 -13   6  17         10.49       -454.20       454.20 o
 -11   6  17         91.50       1300.11       481.69 o
  -9   6  17         32.40        154.20       306.12 o
  -7   6  17          5.32         55.39       151.35 o
  -5   6  17        938.82        869.10       156.82 o
  -3   6  17       3348.55       2714.07       432.01 o
  -1   6  17        285.43        329.25       159.39 o
   1   6  17         33.28         49.37       232.13 o
   3   6  17        197.58         59.23       147.59 o
   5   6  17       3240.15       3230.00       375.46 o
   7   6  17       1189.95       1402.78       301.02 o
   9   6  17       1875.72       1548.21       429.36 o
  11   6  17        166.25        681.48       658.46 o
 -12   7  17         35.06         18.42       671.99 o
 -10   7  17        606.50        844.86       282.65 o
  -8   7  17        119.25        -72.40       111.52 o
  -6   7  17       2156.05       1588.67       231.64 o
  -4   7  17          9.89         28.78       389.88 o
  -2   7  17        711.41        483.96       345.78 o
   0   7  17          2.44        -19.05       129.77 o
   2   7  17       3073.98       3494.28       761.41 o
   4   7  17        184.10         78.44       132.74 o
   6   7  17       2667.44       2442.18       360.69 o
   8   7  17        939.05        765.00       304.00 o
  10   7  17        192.72       1006.53       976.43 o
  12   7  17         50.18       -427.89       427.89 o
 -13   8  17         66.15       -238.93       379.12 o
 -11   8  17         89.64        539.83       412.06 o
  -9   8  17       2700.36       3285.54       462.93 o
  -7   8  17       3085.95       3084.63       309.18 o
  -5   8  17        885.80        726.30       166.57 o
  -3   8  17        327.52        552.98       412.75 o
  -1   8  17        201.71         92.70        98.83 o
   1   8  17        216.27        296.28       343.02 o
   3   8  17       2588.38       3032.69       421.26 o
   5   8  17        162.99         47.77       161.37 o
   7   8  17       2987.49       3260.67       449.06 o
   9   8  17         63.00        290.37       346.50 o
  11   8  17        184.61        447.66       638.17 o
 -12   9  17         72.53       1414.03       545.90 o
 -10   9  17         15.84         71.80       269.14 o
  -8   9  17        140.97        337.40       186.34 o
  -6   9  17         58.56        282.96       174.10 o
  -4   9  17         16.66        104.12       141.75 o
  -2   9  17        129.95        194.31       170.20 o
   0   9  17         52.52       -110.37       110.37 o
   2   9  17        712.54        877.13       532.08 o
   4   9  17       1232.47       1453.41       252.23 o
   6   9  17        115.55        203.61       159.80 o
   8   9  17          7.77        213.10       291.76 o
  10   9  17          9.69        191.75       398.15 o
  12   9  17         65.58       -504.17       541.60 o
 -11  10  17          1.51       -229.07       523.66 o
  -9  10  17       1965.02       1738.12       402.30 o
  -7  10  17          0.94         -1.59       213.02 o
  -5  10  17        125.53        170.38       233.57 o
  -3  10  17        396.59        617.96       490.87 o
  -1  10  17        997.86       1137.69       207.74 o
   1  10  17         49.09        103.91       206.78 o
   3  10  17       4516.05       5413.20      1110.52 o
   5  10  17        459.48        503.27       187.86 o
   7  10  17        240.51        310.10       171.00 o
   9  10  17        331.09        864.40       348.59 o
  11  10  17        191.38         -8.67       488.60 o
 -12  11  17        134.55        167.94       737.39 o
 -10  11  17        322.68        181.90       344.12 o
  -8  11  17        117.28        232.94       155.46 o
  -6  11  17        453.35        393.94       174.71 o
  -4  11  17        222.62        374.98       188.61 o
  -2  11  17         56.99        122.58       232.64 o
   0  11  17       3076.96       3023.04       324.51 o
   2  11  17          4.84        354.79       539.81 o
   4  11  17       2618.12       2343.71       345.26 o
   6  11  17        275.53        327.77       172.07 o
   8  11  17        440.03        746.87       254.30 o
  10  11  17         49.06       -253.04       253.04 o
 -11  12  17          4.62       -369.42       369.42 o
  -9  12  17        117.75        916.26       381.85 o
  -7  12  17        337.68        246.00       227.09 o
  -5  12  17        684.26        881.00       231.51 o
  -3  12  17        787.42       1183.22       315.97 o
  -1  12  17        156.93        135.67       117.59 o
   1  12  17       1909.43       1955.54       426.10 o
   3  12  17         30.40       1118.89       582.78 o
   5  12  17         10.91         61.04       128.08 o
   7  12  17         40.00        130.14       175.20 o
   9  12  17         66.75        384.94       258.04 o
  11  12  17        318.44        493.18       380.72 o
 -10  13  17         37.15         36.60       254.97 o
  -8  13  17        152.27        594.47       213.02 o
  -6  13  17         57.63         13.17       144.99 o
  -4  13  17         59.07        133.12       312.76 o
  -2  13  17       2983.70       2686.73       817.77 o
   0  13  17       6278.60       6025.61      1207.11 o
   2  13  17       1736.18       2535.39       826.31 o
   4  13  17         48.99       1039.10       457.95 o
   6  13  17        128.19        112.62       153.11 o
   8  13  17        228.11        594.19       289.97 o
  10  13  17        150.45        519.45       235.82 o
 -11  14  17         38.48        343.40       298.38 o
  -9  14  17          2.31       -222.86       222.86 o
  -7  14  17        177.40        305.80       276.81 o
  -5  14  17         79.78        350.74       170.95 o
  -3  14  17        128.32       -107.81       149.47 o
  -1  14  17        119.91        245.65       438.60 o
   1  14  17        685.30       -122.93       427.64 o
   3  14  17          0.30        795.01       606.91 o
   5  14  17          9.33        348.08       333.72 o
   7  14  17         61.53        308.55       258.68 o
   9  14  17        836.62        284.71       238.04 o
 -10  15  17         29.05       -429.36       429.36 o
  -8  15  17         74.18        506.16       268.33 o
  -6  15  17         39.50        124.12       217.68 o
  -4  15  17        366.64        486.59       195.47 o
  -2  15  17          5.43         86.78       172.73 o
   0  15  17         68.70        319.95       395.06 o
   2  15  17        609.50        313.55       416.91 o
   4  15  17        353.98       1862.29       819.86 o
   6  15  17        118.38        443.00       272.28 o
   8  15  17        629.71        140.06       378.61 o
  -9  16  17        119.91        232.82       523.80 o
  -7  16  17          8.84        435.25       436.27 o
  -5  16  17        188.26        371.42       396.89 o
  -3  16  17        332.11        986.32       483.49 o
  -1  16  17        228.23        494.42       446.44 o
   1  16  17        543.33        161.12       423.66 o
   3  16  17         96.12         98.66       536.46 o
   5  16  17        236.87        878.35       493.88 o
   7  16  17        888.95        909.64       431.94 o
  -8  17  17         86.99        -93.54       537.61 o
  -6  17  17        156.00        265.90       448.87 o
  -4  17  17          2.32         45.44       285.89 o
  -2  17  17         10.09       -532.48       549.97 o
   0  17  17         65.55       -271.26       431.99 o
   2  17  17         94.14        510.25       645.40 o
   4  17  17        353.70         97.13       450.46 o
   6  17  17        558.69        647.61      1783.93 o
  -7  18  17         89.12        678.05       473.72 o
  -5  18  17        115.18         48.21       336.22 o
  -3  18  17        161.14        831.18       477.62 o
  -1  18  17         94.45        271.96       400.93 o
   1  18  17         89.43       -381.52       611.66 o
   3  18  17        109.47       1128.79       778.74 o
   5  18  17        566.05       1104.84       743.98 o
   7  18  17        742.55       1012.79      1304.64 o
  -6  19  17         29.70        278.84       857.90 o
  -4  19  17        229.68        880.48      1047.77 o
  -2  19  17         66.55         78.61       287.21 o
   0  19  17        246.84        479.47       545.53 o
   2  19  17         13.80       -118.90       410.64 o
   4  19  17        498.36        623.61       497.80 o
  -5  20  17        190.29        758.57       466.01 o
  -3  20  17          8.15        325.59       487.39 o
  -1  20  17        314.70        951.29       551.97 o
   1  20  17       1237.06       1471.33       949.66 o
   3  20  17          3.53       -443.33       475.79 o
  -2  21  17         27.07        678.83      1054.57 o
   0  21  17         14.52         50.44       753.00 o
   2  21  17        363.28        760.30      1084.55 o
 -14   0  18        146.33        318.31       423.59 o
 -12   0  18       3932.09       3637.92      1071.33 o
 -10   0  18        459.34        115.70       245.57 o
  -8   0  18       4889.70       4740.98       547.13 o
  -6   0  18         98.80         78.44       168.17 o
  -4   0  18      44057.97      44484.98      1528.69 o
  -2   0  18        319.66        483.81       249.56 o
   0   0  18      42316.97      37141.92      2142.77 o
   2   0  18       6799.02       7004.19      1230.35 o
   4   0  18      18833.65      21555.44      1307.61 o
   6   0  18       2688.45       2110.69       436.60 o
   8   0  18       3457.02       4466.24      1026.68 o
  10   0  18         58.48       1040.79       748.98 o
  12   0  18       6484.49       7231.96      1571.42 o
 -13   1  18         10.38         99.00       520.46 o
 -11   1  18       1614.06       2417.28       590.23 o
  -9   1  18       4437.90       4534.43       556.37 o
  -7   1  18       7418.07       7073.70       400.11 o
  -5   1  18       3132.47       3007.04       278.80 o
  -3   1  18        444.85        374.31       202.76 o
  -1   1  18       2512.41       2920.74       311.41 o
   1   1  18        702.31        537.93       314.92 o
   3   1  18          5.21        -64.29       170.27 o
   5   1  18        435.48        352.23       166.60 o
   7   1  18        150.03        233.91       226.07 o
   9   1  18       1835.37       1633.56       514.57 o
  11   1  18        660.42        999.89       512.32 o
  13   1  18         41.89         31.66       760.08 o
 -14   2  18        300.25        323.57       555.11 o
 -12   2  18       2824.13       3134.42      1124.36 o
 -10   2  18      11373.58      13794.66      1319.95 o
  -8   2  18       7941.15       8835.75       683.35 o
  -6   2  18      12482.49      13077.78       436.02 o
  -4   2  18       9476.59       8899.17       495.46 o
  -2   2  18      12401.78      11827.43       592.21 o
   0   2  18      41040.87      43115.66      1642.57 o
   2   2  18       2388.04       2391.65       307.23 o
   4   2  18      14122.92      12963.91       724.89 o
   6   2  18       6616.01       6742.56       565.59 o
   8   2  18       8192.92       7499.50       890.28 o
  10   2  18       4550.76       3430.40       689.60 o
  12   2  18       3401.87       5323.37      1016.34 o
 -13   3  18        428.95        820.53       461.87 o
 -11   3  18         51.65       -109.03       319.94 o
  -9   3  18        527.24        568.62       482.04 o
  -7   3  18        183.04        221.20       108.36 o
  -5   3  18          0.07        -41.43       147.14 o
  -3   3  18       3774.38       3351.62       370.06 o
  -1   3  18       2317.67       2727.73       434.86 o
   1   3  18       7445.78       7790.53       740.28 o
   3   3  18         27.39        307.56       201.68 o
   5   3  18        627.19        728.44       225.81 o
   7   3  18       1397.35       1064.15       311.54 o
   9   3  18         42.39        158.42       214.53 o
  11   3  18        379.94        612.99       353.95 o
  13   3  18          4.12        271.56      1186.14 o
 -14   4  18       1004.02       1633.35       716.71 o
 -12   4  18       7789.95       8047.12      1135.34 o
 -10   4  18       4407.20       4549.18       802.70 o
  -8   4  18       6584.32       6944.89       464.53 o
  -6   4  18       7504.25       7164.95       388.52 o
  -4   4  18      16776.15      16810.01       997.54 o
  -2   4  18      11535.34      12617.49      1352.06 o
   0   4  18       5059.70       5611.75       875.60 o
   2   4  18      15863.04      14741.44       862.47 o
   4   4  18       4213.27       4852.48       523.36 o
   6   4  18      11514.21      11458.42       745.78 o
   8   4  18       2670.41       2941.99       546.45 o
  10   4  18       2399.59       2563.19       580.05 o
  12   4  18        542.31        430.79       986.60 o
 -13   5  18        573.52        640.03       468.73 o
 -11   5  18        678.58        552.95       831.19 o
  -9   5  18        300.04        335.61       220.48 o
  -7   5  18         78.33        200.98       121.98 o
  -5   5  18         30.28        126.09       147.88 o
  -3   5  18       4052.26       3121.21       857.15 o
  -1   5  18        616.33        378.88       336.76 o
   1   5  18       1636.11       2238.81       546.51 o
   3   5  18        681.85       1111.64       458.53 o
   5   5  18         26.85        238.62       170.94 o
   7   5  18       1253.87       1189.08       295.44 o
   9   5  18         54.54       -135.34      1137.56 o
  11   5  18        122.83        899.21       744.08 o
 -12   6  18        612.91        893.09       402.92 o
 -10   6  18       5900.65       7232.18       717.48 o
  -8   6  18       1536.74       1026.68       188.50 o
  -6   6  18      27240.76      28021.38       994.34 o
  -4   6  18      10017.17       9866.01       630.88 o
  -2   6  18      14905.84      15161.62      1532.39 o
   0   6  18       6385.58       5806.72       635.96 o
   2   6  18      13371.59      11996.78      1394.23 o
   4   6  18       1569.24       1631.76       311.19 o
   6   6  18       6575.11       7016.53       598.28 o
   8   6  18        440.61        836.49       284.32 o
  10   6  18       3939.36       3217.90      1086.36 o
  12   6  18        188.47        -94.32       460.33 o
 -13   7  18        274.36        415.01       373.01 o
 -11   7  18        276.93        651.76       418.79 o
  -9   7  18          2.37        -67.16       216.89 o
  -7   7  18        313.03        365.46       121.31 o
  -5   7  18       1066.27        881.94       214.93 o
  -3   7  18          0.98        -76.72       190.31 o
  -1   7  18        528.72        701.52       266.85 o
   1   7  18          3.02       -222.80       341.82 o
   3   7  18       4490.70       4622.38       523.28 o
   5   7  18          0.29        -31.68       156.12 o
   7   7  18         19.64        -89.95       177.54 o
   9   7  18        190.84        585.01       302.39 o
  11   7  18        101.22        779.80       721.66 o
 -12   8  18       1292.84        745.69      1010.84 o
 -10   8  18       4213.89       5118.49       641.37 o
  -8   8  18        851.71       1032.24       210.70 o
  -6   8  18       9394.56      10477.09       561.26 o
  -4   8  18       5710.69       4181.32       910.50 o
  -2   8  18       5423.82       5571.68      1009.66 o
   0   8  18        343.75        168.73       162.84 o
   2   8  18      10703.06      10640.40      1396.74 o
   4   8  18       1244.35       1131.76       238.80 o
   6   8  18      10395.12      12023.05       785.91 o
   8   8  18        370.57        288.03       171.49 o
  10   8  18       2168.23       2147.85       616.21 o
  12   8  18        221.41       1711.73       873.54 o
 -13   9  18        208.32       1086.50      1099.97 o
 -11   9  18         88.57        809.49       485.83 o
  -9   9  18       1121.64       1531.19       396.10 o
  -7   9  18         15.88          3.44       104.76 o
  -5   9  18        338.24         38.45       164.55 o
  -3   9  18         35.40        792.86       567.48 o
  -1   9  18       1449.41       2339.50       398.16 o
   1   9  18          3.35       -129.64       355.00 o
   3   9  18       3116.16       3010.35       427.48 o
   5   9  18        650.16        723.16       229.49 o
   7   9  18       2130.43       1986.18       376.44 o
   9   9  18          1.25        368.97       248.89 o
  11   9  18        675.83       1395.24       945.58 o
 -12  10  18       1654.50       1556.89       593.42 o
 -10  10  18       1871.60       2586.83       476.38 o
  -8  10  18       1354.46       1151.17       388.99 o
  -6  10  18       2620.88       2944.46       383.50 o
  -4  10  18       2614.35       2585.00       378.11 o
  -2  10  18       1955.79       2175.10       377.51 o
   0  10  18       8957.84       9070.16       796.69 o
   2  10  18      10426.23       8678.60      1368.60 o
   4  10  18       2926.46       3316.89       404.55 o
   6  10  18         10.92        -38.16       155.90 o
   8  10  18        991.17       1162.63       323.19 o
  10  10  18        351.05        512.25       294.91 o
 -11  11  18        174.92        113.14       639.30 o
  -9  11  18          1.29        482.38       264.48 o
  -7  11  18        240.01        195.52       243.44 o
  -5  11  18        134.54        308.74       193.55 o
  -3  11  18          0.87        -87.41       256.16 o
  -1  11  18        737.07        568.75       240.44 o
   1  11  18         13.47       -448.73       494.52 o
   3  11  18         39.35        510.24       596.91 o
   5  11  18         57.10        285.80       222.98 o
   7  11  18         11.03        -93.76       189.81 o
   9  11  18        101.45        219.39       208.11 o
  11  11  18         69.42        299.85       656.83 o
 -10  12  18        907.98       1096.73       313.36 o
  -8  12  18        286.59        358.96       205.48 o
  -6  12  18         71.25         92.35       161.19 o
  -4  12  18        787.19        866.49       240.97 o
  -2  12  18        824.07        873.46       513.68 o
   0  12  18       2413.74       2211.10       886.77 o
   2  12  18        292.61        362.66       535.53 o
   4  12  18       2431.54       2642.13       509.27 o
   6  12  18        516.39        923.92       244.33 o
   8  12  18        892.03       1233.72       294.81 o
  10  12  18        102.87        173.55       264.40 o
 -11  13  18          0.27       -202.45       308.29 o
  -9  13  18         40.63        228.51       324.34 o
  -7  13  18          0.35        -60.88       196.83 o
  -5  13  18          1.31       -131.89       197.49 o
  -3  13  18        468.23        296.30       164.07 o
  -1  13  18       4250.98       3478.61       965.03 o
   1  13  18        644.75         84.13       405.24 o
   3  13  18         92.53       -230.31       336.77 o
   5  13  18        259.41        278.87       265.94 o
   7  13  18        114.06        132.99       184.83 o
   9  13  18        198.31        460.55       227.84 o
 -10  14  18        118.52        312.89       418.50 o
  -8  14  18       1630.19       2189.92       374.62 o
  -6  14  18        448.99        458.12       233.48 o
  -4  14  18       3504.15       2777.63       387.69 o
  -2  14  18        261.56        347.08       462.47 o
   0  14  18        327.07       1478.96       855.37 o
   2  14  18         22.38        162.34       398.93 o
   4  14  18        687.56        613.56       576.94 o
   6  14  18        698.04       1525.81       313.86 o
   8  14  18        854.03       1078.64       345.81 o
  -9  15  18        331.01        100.36       281.36 o
  -7  15  18        120.72        159.58       245.54 o
  -5  15  18        486.28        477.24       275.10 o
  -3  15  18        469.95        226.31       244.64 o
  -1  15  18        159.39        275.09       393.86 o
   1  15  18         21.71        234.26       469.04 o
   3  15  18        499.42         13.98       500.88 o
   5  15  18         62.46        221.57       954.77 o
   7  15  18          0.08        -38.62       247.00 o
   9  15  18          4.50        187.51       368.28 o
  -8  16  18         22.37       -249.30       687.92 o
  -6  16  18        621.82        828.65       437.80 o
  -4  16  18        815.98        717.42       837.89 o
  -2  16  18        499.84        457.00       351.69 o
   0  16  18       1084.22       1050.52       756.94 o
   2  16  18        145.87        794.33       668.34 o
   4  16  18         98.75        101.40       454.88 o
   6  16  18        929.27        953.38       844.71 o
   8  16  18       1280.17        924.03       491.31 o
  -7  17  18         44.86        368.49       566.59 o
  -5  17  18         12.78         -9.49       320.20 o
  -3  17  18         13.68        501.24       428.47 o
  -1  17  18         86.18       1251.32       692.72 o
   1  17  18        243.90        526.20       620.58 o
   3  17  18        356.23       -380.42       538.11 o
   5  17  18         23.68        704.69       732.76 o
   7  17  18        172.86        252.50       553.32 o
  -6  18  18        309.50        711.09       576.87 o
  -4  18  18         61.52        109.73       279.48 o
  -2  18  18        199.88        493.11       472.40 o
   0  18  18        166.04       1020.29       774.14 o
   2  18  18         56.67       1025.30       696.41 o
   4  18  18        178.54       2489.91      1039.98 o
   6  18  18        372.52       1305.17       852.25 o
  -5  19  18         78.31         80.16      1245.93 o
  -3  19  18        246.79        826.61       524.67 o
  -1  19  18        112.42        410.39       262.95 o
   1  19  18        212.80        657.15       543.78 o
   3  19  18        127.65       -536.68       673.27 o
   5  19  18        181.79       -131.22       345.19 o
  -4  20  18         14.23        -75.99       558.60 o
  -2  20  18         17.32       -194.76       378.36 o
   0  20  18        126.45        377.76       655.19 o
   2  20  18         16.14       -193.76       504.29 o
   4  20  18        396.73        599.76       580.17 o
  -1  21  18        218.06        -21.21       375.95 o
   1  21  18        135.16        424.06       317.82 o
 -14   1  19        314.56        222.86       351.10 o
 -12   1  19        128.60        541.18       418.40 o
 -10   1  19       2042.71       2400.79       598.12 o
  -8   1  19       2090.57       2220.92       271.73 o
  -6   1  19         13.04         84.41        98.70 o
  -4   1  19       9242.42      10631.03       560.35 o
  -2   1  19       3535.39       3031.58       452.34 o
   0   1  19       1242.09       1511.64       424.80 o
   2   1  19       8541.23       9889.08       617.75 o
   4   1  19       2690.95       3263.35       382.94 o
   6   1  19        148.65         73.14       134.60 o
   8   1  19        907.05        903.18       331.79 o
  10   1  19        505.30        790.08       474.44 o
  12   1  19        110.07        131.85       389.19 o
 -13   2  19        132.58        664.12       394.72 o
 -11   2  19         15.71       -117.79       330.64 o
  -9   2  19       1149.55       1484.89       328.77 o
  -7   2  19       3819.47       4278.39       253.90 o
  -5   2  19       2058.46       1667.98       215.91 o
  -3   2  19       1117.88       1214.45       236.20 o
  -1   2  19       8519.87       8293.91       738.37 o
   1   2  19       9756.91       9773.98      1028.98 o
   3   2  19       3825.86       3937.22       403.45 o
   5   2  19        113.76        -46.95       211.52 o
   7   2  19       1506.17       1305.30       389.49 o
   9   2  19        913.57        663.75       247.81 o
  11   2  19       1367.40        662.03       322.02 o
  13   2  19        256.49        365.09       353.73 o
 -14   3  19        847.78        712.95       635.54 o
 -12   3  19         79.71         57.84       586.51 o
 -10   3  19        210.19        643.67       602.87 o
  -8   3  19        244.96        240.01       122.29 o
  -6   3  19        839.44        851.66       148.80 o
  -4   3  19        371.09         76.60       124.33 o
  -2   3  19         40.86       -153.99       217.08 o
   0   3  19        410.25        382.61       400.34 o
   2   3  19        223.48        263.68       168.90 o
   4   3  19       2695.61       2575.50       415.71 o
   6   3  19       2529.22       2588.82       375.14 o
   8   3  19        832.78       1165.12       385.57 o
  10   3  19       2020.09       2916.36       970.07 o
  12   3  19        127.22        387.33      1072.75 o
 -13   4  19          0.77       -194.21       386.53 o
 -11   4  19        197.15        199.07       249.15 o
  -9   4  19         92.60         15.64       162.52 o
  -7   4  19        119.79         73.36        92.67 o
  -5   4  19       3323.48       3747.53       496.19 o
  -3   4  19       1349.77       1270.60       481.19 o
  -1   4  19        403.20         55.92       187.89 o
   1   4  19       5491.22       5366.47       914.60 o
   3   4  19       3004.80       3213.88       425.37 o
   5   4  19       2075.24       1676.11       328.43 o
   7   4  19          3.26        -46.71       147.86 o
   9   4  19         75.88        165.39       218.36 o
  11   4  19       1310.56       1988.98       977.84 o
 -12   5  19        163.00        366.89       468.83 o
 -10   5  19        479.83        495.95       668.18 o
  -8   5  19          1.23        -37.13       118.93 o
  -6   5  19       1809.39       1791.42       260.05 o
  -4   5  19        112.12        311.50       339.38 o
  -2   5  19        198.10        257.33       245.01 o
   0   5  19       2791.18       2340.11       625.11 o
   2   5  19        357.88        118.75       246.06 o
   4   5  19       2900.12       3384.43       465.06 o
   6   5  19       1013.74       1271.76       271.19 o
   8   5  19         19.37         29.16       213.27 o
  10   5  19         89.88        310.54       703.69 o
  12   5  19          5.03        244.26       439.96 o
 -13   6  19        178.32       1807.84       780.09 o
 -11   6  19         88.54        326.08       571.35 o
  -9   6  19        817.89       1007.03       292.97 o
  -7   6  19        545.44        347.76       155.11 o
  -5   6  19        202.74        126.44       169.03 o
  -3   6  19        221.15        307.76       358.83 o
  -1   6  19         35.05        -78.81       219.61 o
   1   6  19          2.54        -45.33       191.93 o
   3   6  19         74.06        502.97       246.87 o
   5   6  19         69.82         45.63       292.19 o
   7   6  19        111.37        502.79       247.84 o
   9   6  19         66.35         16.66       302.02 o
  11   6  19        233.10       1168.46       781.08 o
 -12   7  19        113.86       -273.15       351.40 o
 -10   7  19         26.49       -116.60       295.56 o
  -8   7  19        335.62        160.41       135.72 o
  -6   7  19       2580.63       2974.76       354.70 o
  -4   7  19        314.90        286.88       210.83 o
  -2   7  19        405.79        702.54       429.99 o
   0   7  19        401.69        510.64       387.59 o
   2   7  19          8.55        115.26       302.77 o
   4   7  19        172.52        599.67       211.28 o
   6   7  19        201.55        291.68       192.29 o
   8   7  19        113.08        126.56       284.25 o
  10   7  19        102.72        242.65       377.00 o
  12   7  19         26.84        285.87       589.96 o
 -13   8  19         36.84       -364.15       583.63 o
 -11   8  19        284.38        369.53       396.06 o
  -9   8  19        162.17        213.91       223.99 o
  -7   8  19        640.06        661.08       171.02 o
  -5   8  19        834.66        672.63       253.03 o
  -3   8  19       1724.63       1974.85       700.86 o
  -1   8  19        580.66        831.61       589.62 o
   1   8  19         33.12        549.45       317.51 o
   3   8  19       1225.71       1714.72       345.87 o
   5   8  19        182.33         96.09       172.59 o
   7   8  19        174.98        535.03       349.02 o
   9   8  19        125.18        -56.31       190.86 o
  11   8  19        111.26        329.52       546.98 o
 -12   9  19        183.85       1238.68       612.30 o
 -10   9  19          2.24        -67.09       267.25 o
  -8   9  19        328.48        416.04       207.98 o
  -6   9  19         36.75         95.05       131.83 o
  -4   9  19        381.71       -492.44       492.44 o
  -2   9  19        631.62        338.32       282.53 o
   0   9  19        405.23        137.30       437.33 o
   2   9  19        173.26        173.79       341.62 o
   4   9  19        302.83        133.21       284.25 o
   6   9  19        449.71        256.58       179.28 o
   8   9  19         10.16        -52.68       374.63 o
  10   9  19        325.07        625.88       309.51 o
 -11  10  19        130.19         -5.66       277.12 o
  -9  10  19        496.32        569.43       275.14 o
  -7  10  19        172.33        -13.21       152.07 o
  -5  10  19        239.01         -8.57       130.94 o
  -3  10  19        528.83        643.97       217.69 o
  -1  10  19         72.25         27.09       157.17 o
   1  10  19        128.92        845.13       457.26 o
   3  10  19       3468.33       3369.21       913.62 o
   5  10  19       1564.35       1625.39       308.02 o
   7  10  19        830.19        459.33       219.63 o
   9  10  19         61.73        949.45       434.94 o
  11  10  19        875.13       1470.45       438.61 o
 -12  11  19        252.01          7.57       330.14 o
 -10  11  19        454.46        250.61       339.85 o
  -8  11  19        158.00        189.69       171.25 o
  -6  11  19        113.33        455.02       206.57 o
  -4  11  19        308.01        529.22       230.52 o
  -2  11  19         97.87        232.73       200.39 o
   0  11  19       2558.29       2129.60       401.51 o
   2  11  19        118.98        916.47       612.77 o
   4  11  19       1203.36       2108.82       388.79 o
   6  11  19        870.60        977.63       267.68 o
   8  11  19        473.52        636.16       248.03 o
  10  11  19         13.25        563.23       273.01 o
 -11  12  19         74.77        519.52       350.43 o
  -9  12  19         41.68        -14.73       280.26 o
  -7  12  19       1940.57       2048.31       335.26 o
  -5  12  19        296.01        790.62       272.17 o
  -3  12  19         31.77       -305.41       308.64 o
  -1  12  19       2434.16       2608.48       805.48 o
   1  12  19        615.40       -328.13       501.30 o
   3  12  19          5.78        -37.83       391.96 o
   5  12  19         43.76         85.42       176.34 o
   7  12  19         36.22        261.00       233.55 o
   9  12  19         26.42        523.17       272.76 o
 -10  13  19         45.11        413.45       293.51 o
  -8  13  19          7.72       -137.54       211.90 o
  -6  13  19        118.57        151.82       136.10 o
  -4  13  19        104.63        224.67       175.30 o
  -2  13  19       1455.92        951.31       477.91 o
   0  13  19       1074.96       1738.10       721.37 o
   2  13  19        794.21        371.79       526.03 o
   4  13  19        686.05       1525.45       767.96 o
   6  13  19         57.39        475.69       243.74 o
   8  13  19        267.93        717.52       278.82 o
  10  13  19          7.90        -87.69       285.61 o
  -9  14  19          0.58        -24.78       262.04 o
  -7  14  19         16.19        251.48       227.52 o
  -5  14  19        830.21        585.99       206.09 o
  -3  14  19       1548.23       1333.58       283.11 o
  -1  14  19          0.15       -636.14       636.14 o
   1  14  19        762.57       1286.88       706.38 o
   3  14  19        208.50       -554.35       585.97 o
   5  14  19        240.28        750.11       444.73 o
   7  14  19         33.13        277.30       337.88 o
   9  14  19        346.73        129.26       271.32 o
 -10  15  19         54.12       -132.07       540.86 o
  -8  15  19         93.28        119.52       224.86 o
  -6  15  19         14.56        176.86       231.23 o
  -4  15  19        182.65        549.00       203.66 o
  -2  15  19       1197.37        953.84       238.22 o
   0  15  19         95.13        735.27       693.05 o
   2  15  19         33.22        497.44       356.23 o
   4  15  19        459.52       1218.48       804.50 o
   6  15  19        169.58        335.52       448.26 o
   8  15  19         99.01        500.82       372.45 o
  -9  16  19          0.00       -465.91       630.70 o
  -7  16  19         22.36        -70.05       307.98 o
  -5  16  19         14.64       -328.01       328.01 o
  -3  16  19         24.20       -101.17       483.29 o
  -1  16  19        153.19         95.74       425.35 o
   1  16  19        348.73       2233.30       931.07 o
   3  16  19        142.34        413.61       410.04 o
   5  16  19         35.44        567.89       731.90 o
   7  16  19         24.97        217.53       352.83 o
  -8  17  19        121.37       -247.52       361.17 o
  -6  17  19         56.89         32.74       336.21 o
  -4  17  19         17.36       -260.76       408.48 o
  -2  17  19        121.80        375.42       738.33 o
   0  17  19         26.23       -483.73       618.50 o
   2  17  19        155.76        285.05       544.72 o
   4  17  19        130.89        338.61       447.86 o
   6  17  19        254.22        232.90      1565.96 o
  -7  18  19          5.75        -76.89       347.92 o
  -5  18  19         67.04       -347.20       361.05 o
  -3  18  19         69.79         76.00       290.90 o
  -1  18  19        337.63        708.42       651.47 o
   1  18  19        187.18        124.43       614.18 o
   3  18  19        523.07        742.21       522.60 o
   5  18  19         20.58         -6.40       521.90 o
  -6  19  19        220.55        -32.46       555.52 o
  -4  19  19          6.06       -413.66       450.82 o
  -2  19  19         97.52        434.07       405.56 o
   0  19  19        133.34        180.54       666.11 o
   2  19  19        351.74       1561.26       841.07 o
   4  19  19        251.43        611.93       723.36 o
  -3  20  19        105.05       -511.35       511.35 o
  -1  20  19        228.95        224.87       407.22 o
   1  20  19        333.67        270.38       574.01 o
   3  20  19          0.42       -369.26       419.01 o
 -14   0  20       1803.63       1698.19       765.72 o
 -12   0  20       4150.27       3725.23      1105.86 o
 -10   0  20       5479.71       7131.59      1422.38 o
  -8   0  20      32638.89      33406.53      1500.76 o
  -6   0  20      11188.44      11926.89       708.59 o
  -4   0  20      25134.88      23672.62      1725.22 o
  -2   0  20       2172.14       2124.67       594.95 o
   0   0  20      64741.25      59508.63      2895.19 o
   2   0  20        298.47        462.19       413.15 o
   4   0  20      28328.09      27787.91      1544.90 o
   6   0  20      16495.48      15024.49      1205.74 o
   8   0  20      15962.46      16988.25      1460.80 o
  10   0  20       1400.83        389.27       447.95 o
  12   0  20       4540.19       3809.17      1171.83 o
 -13   1  20        897.61       1175.02       495.02 o
 -11   1  20         47.02        -79.06       430.84 o
  -9   1  20        201.20        420.47       187.72 o
  -7   1  20        197.41        196.82       143.86 o
  -5   1  20       4634.56       4853.43       427.76 o
  -3   1  20       5879.36       5828.50       624.60 o
  -1   1  20         21.74        -37.17       275.89 o
   1   1  20       1053.22        804.25       271.52 o
   3   1  20        188.07         87.92       144.18 o
   5   1  20          0.19        -79.53       171.70 o
   7   1  20       5189.09       4390.82       577.65 o
   9   1  20          1.07        208.73       310.67 o
  11   1  20        583.48        200.45       372.79 o
 -14   2  20        403.64       1046.82       484.83 o
 -12   2  20       3655.50       4283.84      1218.01 o
 -10   2  20       7529.24       8194.77      1365.09 o
  -8   2  20      13782.53      13573.14       684.48 o
  -6   2  20       3829.64       3843.81       327.41 o
  -4   2  20      16893.40      16844.22       833.93 o
  -2   2  20       2999.98       2893.79       465.82 o
   0   2  20      24470.30      23154.83      1283.48 o
   2   2  20       1146.61        639.63       278.88 o
   4   2  20      13766.19      14091.42       791.61 o
   6   2  20      10806.38      11230.29       878.52 o
   8   2  20       5157.81       5143.20       549.67 o
  10   2  20       1645.95       1088.17       602.21 o
  12   2  20       1968.15       2261.11       761.30 o
 -13   3  20         28.60        190.44       376.93 o
 -11   3  20         12.14       -379.03       444.81 o
  -9   3  20        165.75        367.69       242.69 o
  -7   3  20         66.67        140.56       163.62 o
  -5   3  20        111.12         95.20       209.26 o
  -3   3  20         86.73        102.03       145.62 o
  -1   3  20        453.34        767.89       393.30 o
   1   3  20       2459.03       2846.90       482.34 o
   3   3  20        894.78        656.52       174.93 o
   5   3  20        618.87        561.90       225.07 o
   7   3  20         72.03        162.26       235.68 o
   9   3  20        211.96         14.11       848.15 o
  11   3  20        459.80       -233.92       458.06 o
 -12   4  20       3692.58       3506.39       742.92 o
 -10   4  20       3906.62       4414.34      1017.10 o
  -8   4  20       2800.94       2689.81       248.82 o
  -6   4  20      12598.38      12571.83       546.24 o
  -4   4  20      11124.70      11417.05      1318.10 o
  -2   4  20      17623.36      16579.86      1617.26 o
   0   4  20       7346.84       6765.66      1033.81 o
   2   4  20      14343.09      12337.77      1431.39 o
   4   4  20       4604.66       4368.22       537.47 o
   6   4  20       6551.35       7096.88       620.86 o
   8   4  20       1106.28       1235.64       292.96 o
  10   4  20       2186.49       2339.72       569.08 o
  12   4  20        873.92       1274.73       916.40 o
 -13   5  20         94.61        779.79      1144.32 o
 -11   5  20        123.86       -281.82       355.45 o
  -9   5  20          4.99          5.05       177.25 o
  -7   5  20         85.27        140.30       127.16 o
  -5   5  20        903.17        944.54       225.76 o
  -3   5  20        384.59         80.84       276.85 o
  -1   5  20        335.21        780.37       444.77 o
   1   5  20        113.93        413.94       463.81 o
   3   5  20       4260.66       4570.65       585.13 o
   5   5  20        104.85        151.55       217.66 o
   7   5  20        232.18        278.33       220.30 o
   9   5  20         43.67        233.72       231.32 o
  11   5  20          5.74       -750.95       750.95 o
 -12   6  20        975.02        707.68       417.53 o
 -10   6  20       8339.62       8473.42       796.08 o
  -8   6  20        136.41        396.53       157.13 o
  -6   6  20      15817.34      14678.71       633.72 o
  -4   6  20       1703.48       2157.55       700.19 o
  -2   6  20      12431.53      12142.35      1439.82 o
   0   6  20       2440.08       2303.99       666.00 o
   2   6  20       9472.99       9439.44      1313.39 o
   4   6  20        485.68        276.37       307.38 o
   6   6  20       8667.37       9290.65       710.28 o
   8   6  20        623.21        873.78       294.54 o
  10   6  20        504.52       1094.37       280.41 o
  12   6  20        102.51       -454.78       826.29 o
 -13   7  20        162.85        393.06       412.92 o
 -11   7  20         11.03        157.41       326.01 o
  -9   7  20        258.15        320.30       237.90 o
  -7   7  20        427.52        312.61       128.59 o
  -5   7  20        867.14        440.51       174.80 o
  -3   7  20         45.24        293.17       313.75 o
  -1   7  20        280.70        644.87       525.84 o
   1   7  20         13.33       -225.07       431.14 o
   3   7  20       4391.03       4518.19       549.88 o
   5   7  20        890.64        921.23       201.00 o
   7   7  20        572.37        637.90       268.02 o
   9   7  20         68.25        289.04       264.20 o
  11   7  20         66.26        601.46       357.67 o
 -12   8  20        452.66        146.01       325.21 o
 -10   8  20       3736.19       4122.66       599.23 o
  -8   8  20       1285.27       1138.66       269.79 o
  -6   8  20      14641.32      13418.89       920.68 o
  -4   8  20       7933.39       6031.46      1057.86 o
  -2   8  20       2711.23       2206.68       699.54 o
   0   8  20       2665.12       2794.70       774.88 o
   2   8  20       9858.82      11423.03      1515.72 o
   4   8  20        186.12        243.02       213.25 o
   6   8  20       4888.21       4954.25       536.59 o
   8   8  20         60.96        553.34       308.85 o
  10   8  20       1632.03       1839.24       395.39 o
 -11   9  20        321.83        -95.04       344.11 o
  -9   9  20        820.08       1214.40       341.41 o
  -7   9  20        747.16        407.69       360.61 o
  -5   9  20         26.41         37.31       155.86 o
  -3   9  20        385.47        592.78       528.17 o
  -1   9  20         22.54        150.48       236.71 o
   1   9  20        112.55        259.01       385.21 o
   3   9  20       2217.73       2644.67       824.69 o
   5   9  20        749.97        401.82       188.92 o
   7   9  20         52.04         28.06       200.19 o
   9   9  20        266.55        545.57       299.57 o
  11   9  20          1.33        416.58       311.55 o
 -12  10  20       1195.94       1187.92       497.49 o
 -10  10  20       2342.30       2528.83       496.87 o
  -8  10  20       1377.01       1705.72       319.22 o
  -6  10  20       3194.87       3334.49       404.98 o
  -4  10  20       1464.73        873.67       487.68 o
  -2  10  20       3110.06       2976.42       478.73 o
   0  10  20       3076.99       4222.93      1001.03 o
   2  10  20       3136.40       3204.05       880.28 o
   4  10  20       1057.80       1716.26       357.79 o
   6  10  20       1036.33       1075.12       294.81 o
   8  10  20       1631.38       1713.90       344.16 o
  10  10  20        806.50        772.06       332.98 o
 -11  11  20        124.16       1109.30       526.84 o
  -9  11  20         14.83        158.31       256.57 o
  -7  11  20         71.76         77.04       358.72 o
  -5  11  20        171.35         27.11       198.18 o
  -3  11  20         19.41        -88.17       420.00 o
  -1  11  20        139.45         89.91       441.52 o
   1  11  20        695.11       1187.66       586.08 o
   3  11  20        380.28        604.54       611.27 o
   5  11  20       1625.92       1452.92       306.59 o
   7  11  20         69.08        169.05       196.36 o
   9  11  20         51.94        223.21       260.23 o
 -10  12  20        746.16        493.83       221.22 o
  -8  12  20        879.09       1511.98       327.44 o
  -6  12  20        492.49        204.45       331.11 o
  -4  12  20       2458.95       2135.11       362.21 o
  -2  12  20       2741.27       3331.24       992.57 o
   0  12  20       9164.98       8930.12      1482.32 o
   2  12  20       1867.75       2183.79       835.78 o
   4  12  20       5059.59       5460.74      1186.65 o
   6  12  20        140.98        560.23       257.91 o
   8  12  20       1324.28       1459.13       339.90 o
  10  12  20        185.14        372.35       329.57 o
 -11  13  20         12.70         27.76       330.54 o
  -9  13  20         26.23        265.13       275.38 o
  -7  13  20          9.56          0.44       197.85 o
  -5  13  20        164.21        165.41       171.28 o
  -3  13  20        159.98        515.82       231.93 o
  -1  13  20       4427.52       4031.77      1053.34 o
   1  13  20        649.29        887.87       613.50 o
   3  13  20       1080.38       1891.20       698.25 o
   5  13  20         70.24        148.37       251.17 o
   7  13  20        304.97        323.83       378.22 o
   9  13  20         90.48        569.44       233.90 o
 -10  14  20        167.69        478.89       305.02 o
  -8  14  20        342.93        621.19       242.72 o
  -6  14  20        182.67        311.08       232.01 o
  -4  14  20       3506.74       3424.00       471.10 o
  -2  14  20       1773.40       2662.61       965.53 o
   0  14  20       2739.76       2688.20       870.03 o
   2  14  20        150.25       1261.61       682.73 o
   4  14  20       1187.75        947.55       562.65 o
   6  14  20       1460.65        801.05       249.12 o
   8  14  20        678.21       1018.67       353.62 o
  -9  15  20          4.95       -239.73       300.48 o
  -7  15  20        188.41         73.40       199.14 o
  -5  15  20        453.83        482.71       376.37 o
  -3  15  20          5.41        190.53       194.20 o
  -1  15  20          1.45       -198.93       373.45 o
   1  15  20        331.43        394.66       477.02 o
   3  15  20        394.62        371.00       593.85 o
   5  15  20         27.49        231.91       323.03 o
   7  15  20        297.78        554.82       368.17 o
  -8  16  20        384.99        337.65       341.57 o
  -6  16  20        197.36        386.40       301.26 o
  -4  16  20        313.62         76.73       644.78 o
  -2  16  20       1090.90        970.78       849.02 o
   0  16  20        612.71       1161.46       818.94 o
   2  16  20        453.61       2480.97       998.79 o
   4  16  20        859.62       1303.91       860.00 o
   6  16  20          6.66        547.94      1260.50 o
  -7  17  20          9.88        121.77       419.45 o
  -5  17  20          7.21        -60.60       384.12 o
  -3  17  20        307.24        415.08       463.99 o
  -1  17  20         11.47       -244.01       387.89 o
   1  17  20         38.39        646.92       727.64 o
   3  17  20        241.25       -372.60       372.60 o
   5  17  20        113.18        970.07       717.71 o
   7  17  20        371.09        443.30       902.36 o
  -6  18  20         10.21        620.20       461.21 o
  -4  18  20        148.73        277.60       724.09 o
  -2  18  20         61.90        631.79       696.48 o
   0  18  20        134.04        215.31       519.94 o
   2  18  20        236.10       1125.73       968.18 o
   4  18  20          2.85       1722.32       935.13 o
   6  18  20        300.51       -130.19       474.05 o
  -5  19  20        185.46        348.92       315.90 o
  -3  19  20          4.75        205.57       807.58 o
  -1  19  20        198.96        256.64       618.79 o
   1  19  20        106.99        233.50       560.15 o
   3  19  20         27.43         79.14       729.74 o
  -2  20  20          0.51       -466.86       536.16 o
   0  20  20         63.17       -126.68       683.93 o
   2  20  20        302.90        601.72       708.33 o
 -12   1  21        306.20        783.47       793.05 o
 -10   1  21        430.46        236.02       265.01 o
  -8   1  21         19.24         97.86       148.29 o
  -6   1  21       4117.98       3483.52       330.08 o
  -4   1  21       2352.73       2580.50       431.70 o
  -2   1  21         11.87        101.95       268.25 o
   0   1  21        485.50        303.56       228.78 o
   2   1  21        651.55        815.30       302.89 o
   4   1  21        100.20        302.28       268.39 o
   6   1  21        166.92        627.30       333.68 o
   8   1  21        172.91        496.70       312.80 o
  10   1  21        477.69       1133.14       693.40 o
  12   1  21        109.75        380.69       451.05 o
 -13   2  21         16.25        396.74       467.04 o
 -11   2  21        277.85        600.76       280.71 o
  -9   2  21       2616.34       2729.51       399.11 o
  -7   2  21        531.19        456.18        86.20 o
  -5   2  21       2733.52       3228.96       478.69 o
  -3   2  21       1141.05       1121.09       333.88 o
  -1   2  21       3218.88       3364.07       526.75 o
   1   2  21       1930.25       2127.22       417.45 o
   3   2  21        182.48        365.61       174.26 o
   5   2  21         47.83        339.79       194.98 o
   7   2  21         21.48       -186.38       192.21 o
   9   2  21          0.06       -257.30       257.30 o
  11   2  21        221.80         98.45       399.39 o
 -12   3  21        153.64        466.23       387.31 o
 -10   3  21        631.69        269.61       310.97 o
  -8   3  21        159.95        145.44       143.28 o
  -6   3  21       2331.18       2500.07       278.01 o
  -4   3  21       2363.87       2190.91       419.22 o
  -2   3  21         68.06        167.66       252.12 o
   0   3  21          0.32       -197.32       197.32 o
   2   3  21        824.65       1162.34       627.48 o
   4   3  21       2804.20       2366.81       490.30 o
   6   3  21       3185.48       2448.70       423.95 o
   8   3  21        158.28        321.31       214.47 o
  10   3  21        751.86        823.13       278.83 o
  12   3  21         40.46       1450.05      1006.54 o
 -13   4  21        212.02        664.87       440.15 o
 -11   4  21         12.92        396.42       300.68 o
  -9   4  21        140.03        337.38       197.84 o
  -7   4  21        810.92        994.67       217.68 o
  -5   4  21       6297.78       6018.96       986.52 o
  -3   4  21         32.61         43.61       253.38 o
  -1   4  21       9354.96       9558.51       882.08 o
   1   4  21       1839.02       1716.90       574.01 o
   3   4  21       6893.00       6168.46       633.01 o
   5   4  21        338.59        136.27       180.85 o
   7   4  21       1007.64        887.68       214.79 o
   9   4  21        317.17        391.05       270.53 o
  11   4  21        861.81        607.65       575.06 o
 -12   5  21        526.51        394.29       452.25 o
 -10   5  21         54.25         24.78       390.43 o
  -8   5  21        474.43        575.23       159.99 o
  -6   5  21        583.93        694.48       154.69 o
  -4   5  21        630.35        578.91       382.77 o
  -2   5  21       3649.43       2460.69       663.22 o
   0   5  21         12.76        404.40       415.71 o
   2   5  21       3202.14       2925.35       730.53 o
   4   5  21       1862.56       1998.52       386.74 o
   6   5  21       2324.43       3142.95       563.33 o
   8   5  21        171.82        421.36       315.64 o
  10   5  21        461.94        818.29       395.38 o
  12   5  21         18.37        313.54       457.66 o
 -13   6  21         13.96       -159.10       424.94 o
 -11   6  21          1.38       -319.55       366.70 o
  -9   6  21       2312.76       2393.79       441.78 o
  -7   6  21        281.60        600.95       199.87 o
  -5   6  21          2.03        -30.24       317.17 o
  -3   6  21       1163.47        715.32       371.86 o
  -1   6  21       1272.18       2499.22       772.53 o
   1   6  21         24.47        346.69       276.98 o
   3   6  21         18.40        -67.72       265.20 o
   5   6  21         50.90          6.18       188.51 o
   7   6  21        207.94       -184.48       184.48 o
   9   6  21        569.84        369.82       244.55 o
  11   6  21          2.36        130.89       239.26 o
 -12   7  21         29.73        137.58       931.50 o
 -10   7  21         70.68        381.70       275.29 o
  -8   7  21        315.16        239.46       174.62 o
  -6   7  21        401.72        270.44       201.23 o
  -4   7  21         74.34        473.72       444.34 o
  -2   7  21        456.81        212.52       270.92 o
   0   7  21        400.41       -133.68       437.54 o
   2   7  21         46.41        582.76       540.80 o
   4   7  21        130.18        239.60       245.73 o
   6   7  21        188.66        443.23       216.29 o
   8   7  21         57.88        426.75       254.57 o
  10   7  21        158.79        390.64       234.55 o
 -11   8  21         84.80        117.80       348.36 o
  -9   8  21       1558.23        746.90       295.05 o
  -7   8  21        621.89        418.69       190.60 o
  -5   8  21          2.72        168.51       168.29 o
  -3   8  21       1167.46       1420.30       563.05 o
  -1   8  21        215.18        120.33       271.43 o
   1   8  21        152.42        -91.62       323.81 o
   3   8  21       1357.16       1927.69       601.69 o
   5   8  21        974.72       1070.19       316.76 o
   7   8  21         83.81        156.85       293.64 o
   9   8  21        134.08        523.36       293.05 o
  11   8  21        353.79        989.26       439.44 o
 -12   9  21        261.63        413.73       624.68 o
 -10   9  21          3.31         73.35       283.59 o
  -8   9  21        204.18        274.67       165.70 o
  -6   9  21          2.72        -57.03       186.36 o
  -4   9  21       1062.52       1217.92       623.79 o
  -2   9  21        276.18        977.05       533.44 o
   0   9  21       1188.78        402.57       344.33 o
   2   9  21        285.60        807.01       743.16 o
   4   9  21        550.36        454.56       211.22 o
   6   9  21        146.28         56.57       206.36 o
   8   9  21         33.76         94.96       248.12 o
  10   9  21          3.72        379.44       275.37 o
 -11  10  21        118.31       -160.77       320.73 o
  -9  10  21        428.65        363.52       245.35 o
  -7  10  21        774.81        686.52       224.04 o
  -5  10  21        106.25        443.79       289.74 o
  -3  10  21         41.80        137.55       315.28 o
  -1  10  21        499.31        716.69       521.40 o
   1  10  21       1495.94       1944.69       679.35 o
   3  10  21        771.83       1371.29       596.38 o
   5  10  21        337.47        464.91       269.34 o
   7  10  21        504.71        459.28       251.88 o
   9  10  21         80.72        161.96       193.08 o
  11  10  21        201.07        716.71       606.13 o
 -10  11  21        575.03        120.82       458.46 o
  -8  11  21         93.07        231.99       201.04 o
  -6  11  21         92.37        248.18       213.58 o
  -4  11  21         71.07        641.08       278.04 o
  -2  11  21       1648.63       1741.08       692.28 o
   0  11  21        109.11        167.62       315.58 o
   2  11  21        135.46        368.93       369.12 o
   4  11  21        495.05       1631.78       584.04 o
   6  11  21         73.69         55.74       175.57 o
   8  11  21        256.10        372.40       223.34 o
  10  11  21         65.71        263.33       444.40 o
 -11  12  21        184.32        234.36       791.87 o
  -9  12  21        142.70        -49.34       261.39 o
  -7  12  21        697.98        993.06       301.02 o
  -5  12  21         23.92        292.24       291.66 o
  -3  12  21       1643.53       1129.06       702.05 o
  -1  12  21        126.31       1219.80       538.01 o
   1  12  21        149.07       -278.73       322.36 o
   3  12  21         35.07        786.65       484.69 o
   5  12  21        270.17        543.79       247.43 o
   7  12  21         14.17       -196.01       204.13 o
   9  12  21         86.04        611.93       291.98 o
 -10  13  21         84.82        174.52       241.53 o
  -8  13  21          6.28        269.18       219.14 o
  -6  13  21        154.16         92.61       197.49 o
  -4  13  21       2891.46       2328.14       499.79 o
  -2  13  21        697.91       1249.83       738.62 o
   0  13  21       2338.90       3186.32      1092.57 o
   2  13  21        137.96       -158.54       450.87 o
   4  13  21       1218.20       1337.37       494.83 o
   6  13  21        260.43        354.67       220.51 o
   8  13  21        509.14        626.95       307.34 o
  -9  14  21         13.97       -203.97       203.97 o
  -7  14  21         26.47        -13.17       181.00 o
  -5  14  21          0.72       -227.87       247.25 o
  -3  14  21        264.48         50.18       156.05 o
  -1  14  21        858.25        570.83       654.97 o
   1  14  21         87.95       -320.03       411.65 o
   3  14  21        828.75        732.95       557.81 o
   5  14  21        495.20       2205.94       950.56 o
   7  14  21        164.12        225.51       324.98 o
   9  14  21         53.48        201.94       313.39 o
  -8  15  21          5.29         32.98       287.07 o
  -6  15  21        105.23        178.52       239.52 o
  -4  15  21        116.66        -65.76       248.21 o
  -2  15  21          2.94        189.80       412.54 o
   0  15  21        307.80       -217.32       431.78 o
   2  15  21        149.21        525.27       591.26 o
   4  15  21         67.71        587.94       632.68 o
   6  15  21         85.85         13.56       478.72 o
   8  15  21         28.72        601.81       585.06 o
  -7  16  21         39.61        -63.61       622.27 o
  -5  16  21         83.38        445.49       414.52 o
  -3  16  21          7.80       -549.05       549.05 o
  -1  16  21        144.99        667.67       747.60 o
   1  16  21         81.32       -491.71       515.28 o
   3  16  21         65.60        393.84       581.41 o
   5  16  21         64.63        682.02       627.75 o
   7  16  21        177.10       1212.65       533.73 o
  -6  17  21        416.82        778.71       400.49 o
  -4  17  21         18.36        146.22       464.84 o
  -2  17  21        108.56        707.50       621.90 o
   0  17  21          2.23       -264.97       451.74 o
   2  17  21         71.97        578.17       492.28 o
   4  17  21         23.86        907.89       902.32 o
   6  17  21        351.01       2124.51       920.21 o
  -5  18  21        226.70        400.15       449.07 o
  -3  18  21         38.31       -180.90       578.41 o
  -1  18  21          8.02       -448.07       612.06 o
   1  18  21        132.82        636.94       574.81 o
   3  18  21         69.24        690.14       538.87 o
   5  18  21         20.94        463.51       693.51 o
  -4  19  21         89.93        274.98       306.21 o
  -2  19  21        577.68       1615.96       652.03 o
   0  19  21        196.73        223.59       667.52 o
   2  19  21         10.58        610.53       518.64 o
   4  19  21        373.92       1098.48       759.43 o
  -3  20  21        350.02        740.84       454.13 o
  -1  20  21         40.71       -169.84       470.99 o
   1  20  21        151.31        662.56       905.89 o
 -12   0  22       2384.39       1681.67       762.54 o
 -10   0  22       1947.24       1620.31       804.11 o
  -8   0  22       9828.40      10158.32       891.94 o
  -6   0  22       2195.42       2405.85       450.90 o
  -4   0  22      15509.93      15796.41      1472.86 o
  -2   0  22       5512.82       3927.74       753.13 o
   0   0  22      50367.31      52199.07      2824.78 o
   2   0  22       4122.36       3913.27       857.28 o
   4   0  22       8943.22       8728.01       924.69 o
   6   0  22       2678.18       2715.89       588.98 o
   8   0  22       4443.82       5021.20      1198.40 o
  10   0  22        765.43        751.97       635.28 o
  12   0  22       2150.13       3002.35      1109.95 o
 -13   1  22        580.25       1335.54       674.21 o
 -11   1  22        164.40        128.12       338.31 o
  -9   1  22        242.68        511.11       201.28 o
  -7   1  22       4612.52       4487.45       361.05 o
  -5   1  22       7389.56       7994.40       747.67 o
  -3   1  22       1692.82       1525.64       353.64 o
  -1   1  22       1521.13       1078.82       350.35 o
   1   1  22       2046.56       2554.63       668.14 o
   3   1  22       1810.08       1342.25       273.96 o
   5   1  22       1663.37       1695.95       276.04 o
   7   1  22        673.94        645.00       441.17 o
   9   1  22        317.97        189.02       882.69 o
  11   1  22        290.83         48.95       457.40 o
 -12   2  22       4107.45       5466.38      1244.83 o
 -10   2  22       2729.56       4087.13       699.85 o
  -8   2  22      11018.15      10151.59       531.38 o
  -6   2  22       4406.52       4448.78       425.75 o
  -4   2  22      34797.16      35096.49      1562.84 o
  -2   2  22       3623.07       3182.48       532.08 o
   0   2  22      29344.17      27321.04      1478.53 o
   2   2  22      10083.03       9519.17      1028.55 o
   4   2  22      12845.18      13330.52       809.21 o
   6   2  22      10087.09       9102.55       838.70 o
   8   2  22       2691.70       3898.26       669.55 o
  10   2  22       1360.05       1329.79       477.66 o
  12   2  22       1598.34       1922.51       660.21 o
 -13   3  22        120.83       1274.09       620.25 o
 -11   3  22        915.26        594.64       420.53 o
  -9   3  22        853.21        955.84       297.54 o
  -7   3  22        550.26        624.81       192.81 o
  -5   3  22        448.24        695.74       244.64 o
  -3   3  22          0.15        -93.00       184.93 o
  -1   3  22         87.80        472.72       221.94 o
   1   3  22        591.10        700.58       278.96 o
   3   3  22       1373.26       1608.94       317.67 o
   5   3  22        193.33         76.06       345.12 o
   7   3  22        688.63        247.78       267.31 o
   9   3  22         30.65        -16.35       225.26 o
  11   3  22         52.87         62.92       289.54 o
 -12   4  22       2173.64       3071.09       770.51 o
 -10   4  22       8808.40       9548.38      1161.91 o
  -8   4  22       1951.89       2530.83       412.38 o
  -6   4  22      12027.49      11345.56       625.05 o
  -4   4  22       1193.46       1063.49       486.79 o
  -2   4  22      11276.06      11149.52       949.26 o
   0   4  22       3059.37       3266.70       550.87 o
   2   4  22       3470.94       4363.08       936.99 o
   4   4  22       2835.12       3146.08       538.90 o
   6   4  22       9381.49       8450.09       818.19 o
   8   4  22       2933.35       2115.49       530.56 o
  10   4  22        883.91        971.41       365.15 o
  12   4  22        642.33        635.33       342.25 o
 -13   5  22        114.83         51.28       378.11 o
 -11   5  22         17.82        302.06       419.67 o
  -9   5  22        425.85        106.04       284.47 o
  -7   5  22        207.81        -15.80       153.28 o
  -5   5  22         90.42        167.94       242.78 o
  -3   5  22        829.04        926.76       418.87 o
  -1   5  22         59.22        994.15       600.71 o
   1   5  22        110.35        750.94       438.61 o
   3   5  22       4463.92       4356.94       545.79 o
   5   5  22        501.82        351.77       287.20 o
   7   5  22         86.17        194.62       222.47 o
   9   5  22        319.52        117.38       217.45 o
  11   5  22        112.84        474.70       337.13 o
 -12   6  22       1168.99       1110.11       515.75 o
 -10   6  22       2712.37       2009.03       599.80 o
  -8   6  22        660.54        839.17       212.98 o
  -6   6  22       8616.98       9034.51       774.67 o
  -4   6  22       1618.02       2012.44       649.29 o
  -2   6  22       1466.98       1198.98       523.72 o
   0   6  22       1340.70        967.64       516.37 o
   2   6  22      14245.68      13893.16      1649.64 o
   4   6  22         25.39        173.38       191.40 o
   6   6  22       5152.84       4790.84       585.60 o
   8   6  22        196.08        663.63       497.98 o
  10   6  22       2064.79       2422.30       430.59 o
 -11   7  22         69.21        199.44       473.86 o
  -9   7  22       1334.51       2654.59       465.23 o
  -7   7  22       1496.74       1245.09       336.97 o
  -5   7  22        844.88        450.12       350.14 o
  -3   7  22        211.96        314.56       469.93 o
  -1   7  22       6379.32       6668.20      1193.52 o
   1   7  22       3987.01       3933.96       936.66 o
   3   7  22       2503.89       2278.31       743.01 o
   5   7  22        609.00        766.40       316.07 o
   7   7  22        910.39        837.12       261.09 o
   9   7  22        185.05        636.79       306.41 o
  11   7  22          0.12        -93.67       238.38 o
 -12   8  22        154.79        204.65       680.24 o
 -10   8  22       2918.81       4031.55       747.47 o
  -8   8  22        134.68         98.00       189.41 o
  -6   8  22       6596.57       7199.53       700.22 o
  -4   8  22       1755.01       2164.14       685.92 o
  -2   8  22        717.61       1238.65       597.06 o
   0   8  22       2823.68       3593.65       930.88 o
   2   8  22       6552.58       9675.56      1461.29 o
   4   8  22        112.29        190.10       174.29 o
   6   8  22        204.78        269.23       231.32 o
   8   8  22        707.09       1100.48       334.19 o
  10   8  22        616.46       1274.32       347.16 o
 -11   9  22          3.67        225.70       491.08 o
  -9   9  22        167.07        579.09       342.67 o
  -7   9  22       1291.77       1059.14       255.76 o
  -5   9  22         93.38        122.90       268.78 o
  -3   9  22         77.50         16.51       415.57 o
  -1   9  22        630.00        672.69       450.08 o
   1   9  22        254.89       -119.50       349.10 o
   3   9  22       2830.60       1952.59       638.28 o
   5   9  22        363.31        473.64       472.86 o
   7   9  22        200.49        302.05       223.41 o
   9   9  22         41.31        500.99       430.99 o
  11   9  22        234.28        294.83       379.36 o
 -12  10  22        633.49        984.48       562.15 o
 -10  10  22        844.95       1098.96       377.17 o
  -8  10  22        321.30        462.40       228.53 o
  -6  10  22       1833.26       2086.03       438.34 o
  -4  10  22        262.04       -492.25       492.25 o
  -2  10  22       6991.22       6597.61      1316.80 o
   0  10  22       4368.16       3204.03       838.94 o
   2  10  22       2035.59       2275.59       866.58 o
   4  10  22       2648.26       3478.79       982.06 o
   6  10  22        741.27        962.88       321.43 o
   8  10  22        926.82        979.91       491.29 o
  10  10  22         46.78        229.47       317.14 o
 -11  11  22         22.59       -126.72       364.09 o
  -9  11  22         38.08        -21.42       269.70 o
  -7  11  22        317.23        454.36       275.25 o
  -5  11  22         29.58        148.77       186.22 o
  -3  11  22       1416.62       1530.73       661.70 o
  -1  11  22        190.70        831.72       533.72 o
   1  11  22        361.01        792.65       550.89 o
   3  11  22         55.41        -39.67       487.38 o
   5  11  22        541.12        464.65       215.54 o
   7  11  22         27.15        245.36       218.08 o
   9  11  22         29.30        511.25       243.25 o
 -10  12  22        264.38        110.33       201.27 o
  -8  12  22       1900.13       2533.79       410.23 o
  -6  12  22        301.90        296.71       154.05 o
  -4  12  22       4856.03       4470.16       565.26 o
  -2  12  22         65.40        238.38       550.94 o
   0  12  22       3470.72       2695.99       991.50 o
   2  12  22         85.64       1399.25       806.04 o
   4  12  22       1927.69       2027.88       644.25 o
   6  12  22        522.48        613.48       371.74 o
   8  12  22       1334.07       1801.39       398.28 o
  -9  13  22          6.86        -14.74       251.93 o
  -7  13  22         99.95       -147.00       220.94 o
  -5  13  22        597.94        149.38       211.23 o
  -3  13  22       1256.84        776.95       506.28 o
  -1  13  22        114.46        755.33       610.38 o
   1  13  22         78.82        655.31       579.97 o
   3  13  22        189.30         49.76       541.01 o
   5  13  22         64.49        249.17       440.15 o
   7  13  22        183.36        176.41       285.94 o
   9  13  22         54.11        202.45       271.68 o
 -10  14  22        343.91        243.45       337.35 o
  -8  14  22        468.15        441.39       234.75 o
  -6  14  22        414.74        330.16       185.68 o
  -4  14  22        527.71        174.42       261.97 o
  -2  14  22        134.93        705.29       534.06 o
   0  14  22       2234.57       2178.44       801.04 o
   2  14  22        306.35        817.23       473.49 o
   4  14  22        940.46       1745.59       814.64 o
   6  14  22        136.07        584.58       327.08 o
   8  14  22        318.22        718.29       255.57 o
  -9  15  22          6.37         48.37       467.15 o
  -7  15  22        293.72        739.56       349.40 o
  -5  15  22         75.47        477.23       276.91 o
  -3  15  22        325.83        659.47       327.20 o
  -1  15  22        465.04       1088.68       495.39 o
   1  15  22        162.22        213.65       413.03 o
   3  15  22        875.25       2051.82       902.70 o
   5  15  22         54.78       -766.72       766.72 o
   7  15  22        259.98        360.26       298.16 o
  -8  16  22        190.63       1440.96      1051.65 o
  -6  16  22         41.37        162.96       755.07 o
  -4  16  22        165.43         54.57       375.25 o
  -2  16  22         40.28       -491.42       491.42 o
   0  16  22        960.45       1552.04       872.45 o
   2  16  22        303.31       1187.95       864.75 o
   4  16  22        779.44       1484.42       939.52 o
   6  16  22        864.52       1619.77       907.60 o
  -7  17  22        104.19          0.54       451.96 o
  -5  17  22        297.01        634.83       429.01 o
  -3  17  22        110.88        666.03       586.92 o
  -1  17  22        175.39        338.55       583.73 o
   1  17  22        223.34        -54.72       479.21 o
   3  17  22        163.33       -519.98       519.98 o
   5  17  22         36.94        626.46       488.43 o
  -6  18  22        245.27       1104.00       536.07 o
  -4  18  22         33.98        711.54       497.29 o
  -2  18  22        356.28       1999.74       939.19 o
   0  18  22         89.61        315.58       609.83 o
   2  18  22        262.35        518.07       673.49 o
   4  18  22         42.90        732.85       716.26 o
  -3  19  22        246.00         78.65       825.89 o
  -1  19  22          0.03       -474.23       474.23 o
   1  19  22         30.60       -622.62       780.57 o
   3  19  22        162.78        342.31       634.15 o
  -2  20  22        136.48        849.55       858.90 o
   0  20  22         21.92        -68.37       497.64 o
 -12   1  23         48.15        769.00       777.61 o
 -10   1  23        393.33        540.85       458.79 o
  -8   1  23       1717.11       1940.87       248.55 o
  -6   1  23        228.44        465.99       227.28 o
  -4   1  23        795.53        391.25       376.56 o
  -2   1  23          2.35        -97.00       172.55 o
   0   1  23        194.93        810.10       353.28 o
   2   1  23        873.02       1127.50       352.19 o
   4   1  23         31.26        355.51       221.85 o
   6   1  23       1001.47       1344.19       314.35 o
   8   1  23        173.30        330.96       243.69 o
  10   1  23         53.16         13.52       304.40 o
  12   1  23        136.64       1213.13       601.25 o
 -13   2  23        208.40       1159.73       598.86 o
 -11   2  23        120.60         58.25       352.06 o
  -9   2  23          3.03        -48.22       263.30 o
  -7   2  23       2535.98       2035.79       304.42 o
  -5   2  23       1103.67       1188.32       321.17 o
  -3   2  23        848.13       1012.20       283.79 o
  -1   2  23       1632.83       1581.18       400.90 o
   1   2  23        119.13        285.82       158.89 o
   3   2  23       5452.76       5747.37       626.58 o
   5   2  23        298.10        281.35       207.01 o
   7   2  23         39.11        207.54       236.66 o
   9   2  23        158.37        422.85       280.93 o
  11   2  23        109.82         76.49       560.43 o
 -12   3  23         49.80       -198.85       410.66 o
 -10   3  23        394.50        104.34       517.91 o
  -8   3  23        463.25        365.91       185.36 o
  -6   3  23        375.34        472.71       153.21 o
  -4   3  23       6036.39       5796.44       697.80 o
  -2   3  23         25.41         16.93       191.80 o
   0   3  23        505.75        485.36       234.77 o
   2   3  23       1230.96        932.03       521.77 o
   4   3  23        525.96        503.24       192.94 o
   6   3  23       3627.96       3098.97       498.67 o
   8   3  23        107.38        280.19       211.02 o
  10   3  23        881.58        840.51       282.69 o
  12   3  23        407.07        835.70       523.23 o
 -13   4  23        176.32        523.55       538.06 o
 -11   4  23        278.50       1169.30       430.05 o
  -9   4  23       1972.98       1900.83       373.06 o
  -7   4  23       1571.03       1646.42       419.17 o
  -5   4  23       1896.16       1506.01       617.09 o
  -3   4  23       2573.15       2912.16       674.53 o
  -1   4  23        399.27        680.23       311.86 o
   1   4  23       2527.24       3830.66       890.17 o
   3   4  23        394.46         11.79       197.12 o
   5   4  23         30.51       -224.95       224.95 o
   7   4  23         72.37        145.82       281.32 o
   9   4  23          2.40       -162.38       162.38 o
  11   4  23        259.41         65.36       310.53 o
 -12   5  23        778.74        786.61       510.74 o
 -10   5  23         44.84       -234.94       328.98 o
  -8   5  23         30.11         30.47       167.03 o
  -6   5  23        780.72        408.81       155.21 o
  -4   5  23       2543.23       3215.06       833.26 o
  -2   5  23         89.22       -351.47       459.86 o
   0   5  23       3141.21       4345.28       917.67 o
   2   5  23       1242.47        949.25       482.20 o
   4   5  23       1262.05        989.21       480.73 o
   6   5  23       1744.89       2292.40       428.23 o
   8   5  23         95.32        148.76       247.41 o
  10   5  23       1193.09        759.86       377.39 o
 -11   6  23         82.28        463.79       401.78 o
  -9   6  23        568.14        284.56       399.36 o
  -7   6  23          0.40        -86.11       253.35 o
  -5   6  23         61.74       -150.14       423.63 o
  -3   6  23       1588.64       1205.24       534.60 o
  -1   6  23         31.67       -458.35       458.35 o
   1   6  23          0.85       -471.04       471.04 o
   3   6  23         78.93        543.53       579.55 o
   5   6  23         72.63        -46.63       160.58 o
   7   6  23         19.00        145.45       220.00 o
   9   6  23         18.84        154.95       434.39 o
  11   6  23        232.96        498.34       322.19 o
 -12   7  23          5.72        361.65       413.99 o
 -10   7  23         26.78        596.60       418.61 o
  -8   7  23        119.72        198.11       365.04 o
  -6   7  23        510.75        483.67       205.80 o
  -4   7  23        172.42        138.36       460.64 o
  -2   7  23         54.07        511.51       555.76 o
   0   7  23        160.58         72.61       331.04 o
   2   7  23        579.26        753.26       507.30 o
   4   7  23         98.32         26.79       339.89 o
   6   7  23        153.09         15.58       208.10 o
   8   7  23         80.07         27.61       205.29 o
  10   7  23         23.16        452.47       363.72 o
 -11   8  23        531.58        644.83       302.02 o
  -9   8  23        103.83        293.60       222.92 o
  -7   8  23        569.91        573.53       351.15 o
  -5   8  23        861.53        714.16       247.11 o
  -3   8  23         22.99        314.75       473.66 o
  -1   8  23        273.53        150.01       469.15 o
   1   8  23        771.29       1669.49       807.13 o
   3   8  23        319.01        560.27       432.52 o
   5   8  23       1295.02       1430.16       371.71 o
   7   8  23         78.58       -155.62       275.48 o
   9   8  23        168.70        229.57       358.97 o
  11   8  23         18.04        667.53       372.23 o
 -12   9  23        781.94        685.88       493.52 o
 -10   9  23        170.08        409.92       480.00 o
  -8   9  23        159.14        333.70       162.03 o
  -6   9  23        274.81        301.57       234.87 o
  -4   9  23        114.73        170.99       560.84 o
  -2   9  23        108.63        680.33       636.01 o
   0   9  23       1006.47       2164.92       828.10 o
   2   9  23         35.41        -51.80       490.39 o
   4   9  23        523.78        909.80       573.56 o
   6   9  23          2.24        117.86       226.80 o
   8   9  23        605.72        738.38       263.52 o
  10   9  23          6.22        -83.68       321.33 o
 -11  10  23       1247.16        300.67       396.05 o
  -9  10  23        134.20        589.66       317.61 o
  -7  10  23       2575.79       1901.39       333.02 o
  -5  10  23        226.22        161.84       228.75 o
  -3  10  23        394.05        210.51       356.30 o
  -1  10  23       1002.38       1300.36       733.72 o
   1  10  23       1529.00       1836.81       646.99 o
   3  10  23        327.32        168.16       316.02 o
   5  10  23       1802.98       1103.85       287.00 o
   7  10  23         33.45        243.26       202.12 o
   9  10  23         16.84        281.49       259.78 o
 -10  11  23         62.77        588.23       272.19 o
  -8  11  23        228.85        104.56       211.41 o
  -6  11  23        425.00        215.87       197.22 o
  -4  11  23        671.19       1637.17       795.85 o
  -2  11  23       1494.65        885.73       596.29 o
   0  11  23       2366.09       2089.04       748.09 o
   2  11  23         36.87        353.37       392.23 o
   4  11  23       2211.23       2092.24       800.34 o
   6  11  23         99.59        333.92       242.17 o
   8  11  23        196.50        650.77       271.25 o
  10  11  23          3.86       -393.02       393.02 o
  -9  12  23          1.45       -273.63       287.04 o
  -7  12  23        683.54        548.03       235.67 o
  -5  12  23        241.78        450.18       310.60 o
  -3  12  23        567.61        636.24       471.62 o
  -1  12  23         21.73        160.92       359.14 o
   1  12  23         49.93        -59.83       429.48 o
   3  12  23        210.07        533.28       707.25 o
   5  12  23        297.91        359.13       565.85 o
   7  12  23         21.34         34.78       220.81 o
   9  12  23         40.70        120.69       206.46 o
 -10  13  23         10.56       -206.97       465.43 o
  -8  13  23        204.81        211.25       290.56 o
  -6  13  23        367.23        482.18       247.53 o
  -4  13  23          3.50         44.19       173.18 o
  -2  13  23        173.78       -516.56       516.56 o
   0  13  23        351.90       1124.66       605.37 o
   2  13  23         90.06       -598.81       598.81 o
   4  13  23        197.70        873.63       508.70 o
   6  13  23         67.24         86.83       255.18 o
   8  13  23        583.59       1550.98       495.91 o
  -9  14  23         35.15        164.46       223.04 o
  -7  14  23         42.48        458.73       256.78 o
  -5  14  23         49.15        248.53       352.19 o
  -3  14  23          2.32        267.90       372.67 o
  -1  14  23          6.21       -359.95       359.95 o
   1  14  23          0.02       -150.81       505.61 o
   3  14  23        288.67       1485.03       820.71 o
   5  14  23          2.04       -783.91       783.91 o
   7  14  23         95.44        175.72       337.42 o
  -8  15  23         95.04       1065.61       755.71 o
  -6  15  23          7.43         73.94       406.41 o
  -4  15  23        299.84        133.75       648.24 o
  -2  15  23         26.62        119.63       301.89 o
   0  15  23        155.00        294.86       445.46 o
   2  15  23         23.65         56.46       432.12 o
   4  15  23         90.44       1534.84       982.36 o
   6  15  23       1225.58        511.31       687.17 o
  -7  16  23        107.55         71.42       386.19 o
  -5  16  23        283.32         -7.21       622.49 o
  -3  16  23        125.16       1038.60       762.80 o
  -1  16  23         80.79        770.01       658.00 o
   1  16  23        332.02       1426.52       775.71 o
   3  16  23        416.74       1312.13       856.23 o
   5  16  23        282.57       1144.04       653.83 o
  -6  17  23          0.75       -402.59       589.59 o
  -4  17  23         57.02        883.95      1314.40 o
  -2  17  23         15.35       -495.41       495.41 o
   0  17  23        172.43        853.55       727.53 o
   2  17  23        211.52        622.58       675.32 o
   4  17  23          1.76       -522.70       522.70 o
  -5  18  23          0.00       -451.99       451.99 o
  -3  18  23         53.76         37.98       889.74 o
  -1  18  23         51.26        200.05       626.50 o
   1  18  23        153.12        507.43       560.75 o
   3  18  23         61.25          3.48       502.31 o
  -4  19  23         60.80        291.18       392.49 o
  -2  19  23         78.00        108.74       392.19 o
   0  19  23          0.74       -491.60       491.60 o
   2  19  23        733.38       1694.39       910.85 o
 -12   0  24       5802.59       4670.41      1305.07 o
 -10   0  24       7094.06       5661.91      1316.17 o
  -8   0  24      21082.46      20151.05      1323.12 o
  -6   0  24       4597.05       3702.96       682.60 o
  -4   0  24      38699.76      37000.89      2401.74 o
  -2   0  24       9524.28       9599.42      1241.06 o
   0   0  24      37571.32      34998.05      2486.44 o
   2   0  24      21088.87      19981.34      1985.44 o
   4   0  24      14871.40      14205.77      1221.10 o
   6   0  24       9726.55      10386.78      1104.91 o
   8   0  24       1284.44       1773.22       827.07 o
  10   0  24       1992.88       2008.97       932.69 o
  12   0  24       2845.41       3634.30      1323.70 o
 -13   1  24        316.85        577.18       499.58 o
 -11   1  24        443.57       -257.64       306.52 o
  -9   1  24       1327.64       1768.72       495.22 o
  -7   1  24        270.93        175.49       144.00 o
  -5   1  24       9705.92       9608.40      1172.64 o
  -3   1  24         81.71        -62.54       576.79 o
  -1   1  24       3282.22       3327.80       591.19 o
   1   1  24        567.42        820.79       410.62 o
   3   1  24       7456.50       6869.97       593.27 o
   5   1  24         62.85        -84.39       176.12 o
   7   1  24       2014.43       1937.95       423.30 o
   9   1  24        181.10        285.08       508.54 o
  11   1  24        305.94        240.37       538.58 o
 -12   2  24       4291.89       4431.06       833.03 o
 -10   2  24       3193.19       4004.89       810.08 o
  -8   2  24       7222.61       8359.37       666.97 o
  -6   2  24       4589.97       4129.49       433.19 o
  -4   2  24      14369.59      14466.06      1073.50 o
  -2   2  24       6872.56       5480.88       700.23 o
   0   2  24      18916.52      17266.82      1240.63 o
   2   2  24       6108.05       5700.37       726.40 o
   4   2  24      11775.32      11164.59       762.08 o
   6   2  24       5038.24       5470.04       671.25 o
   8   2  24       3487.63       4036.44       634.41 o
  10   2  24        329.20       -144.59       300.74 o
 -13   3  24        258.12         18.20       553.87 o
 -11   3  24        231.97        423.77      1118.96 o
  -9   3  24         95.85        195.37       207.09 o
  -7   3  24          5.32         23.42       331.05 o
  -5   3  24       1066.43       1009.62       315.20 o
  -3   3  24       1877.71       1965.27       445.98 o
  -1   3  24       2326.55       2502.03       968.70 o
   1   3  24        916.09        795.35       249.50 o
   3   3  24        209.80         86.44       214.91 o
   5   3  24        179.30        783.92       388.25 o
   7   3  24        649.40        812.80       275.58 o
   9   3  24        118.64        213.43       345.35 o
  11   3  24         53.12        -49.65       347.58 o
 -12   4  24       1531.00       2338.93       703.58 o
 -10   4  24       3584.13       4640.52       832.99 o
  -8   4  24       3744.13       4309.96       573.62 o
  -6   4  24       9461.67       9218.29       768.83 o
  -4   4  24       1839.29       1034.33       451.50 o
  -2   4  24       5925.60       5512.29       701.26 o
   0   4  24       6887.13       6039.20       773.12 o
   2   4  24       7119.66       7809.46      1244.87 o
   4   4  24       3556.26       3211.99       496.46 o
   6   4  24       6643.21       8458.91       839.03 o
   8   4  24       1486.58        905.47       341.47 o
  10   4  24        956.97       1181.43       378.13 o
 -11   5  24         85.76        787.13       470.89 o
  -9   5  24         62.19        583.07       288.08 o
  -7   5  24         31.12        231.33       231.69 o
  -5   5  24        174.25        206.10       366.10 o
  -3   5  24        368.03       -276.50       336.38 o
  -1   5  24         35.65        302.42       463.16 o
   1   5  24        281.12        239.96       413.66 o
   3   5  24        145.40        522.15       682.60 o
   5   5  24        812.50        900.96       335.23 o
   7   5  24         74.58        285.96       229.65 o
   9   5  24        201.97        645.08       320.12 o
  11   5  24         39.96        430.05       408.48 o
 -12   6  24        920.62        755.36       429.23 o
 -10   6  24       3297.44       4708.54       859.95 o
  -8   6  24         82.42         58.55       221.53 o
  -6   6  24       8002.45       7461.66       715.55 o
  -4   6  24       3066.49       3570.82       852.64 o
  -2   6  24       9537.56       9843.23      1380.09 o
   0   6  24        347.58        394.50       295.52 o
   2   6  24       5544.92       5334.91      1108.84 o
   4   6  24        214.06        166.73       342.48 o
   6   6  24       3902.90       3383.06       544.71 o
   8   6  24        126.22        429.52       299.68 o
  10   6  24       1150.11       1099.31       611.52 o
 -11   7  24       1144.05       1000.01       514.45 o
  -9   7  24       1120.00       1132.12       327.75 o
  -7   7  24          8.27       -153.00       228.66 o
  -5   7  24        667.79       1103.84       554.49 o
  -3   7  24       2900.65       4114.15       880.31 o
  -1   7  24       2536.35       2564.27       768.01 o
   1   7  24        749.09        257.77       410.29 o
   3   7  24       2231.09       2462.47       799.48 o
   5   7  24       1738.42       1441.15       380.45 o
   7   7  24        111.54         97.52       420.49 o
   9   7  24        109.66        659.25       319.47 o
  11   7  24         59.64        854.32       459.19 o
 -12   8  24        314.06        823.74       449.46 o
 -10   8  24       3683.80       4412.65       819.02 o
  -8   8  24         59.84        262.62       266.09 o
  -6   8  24       2966.71       3714.70       533.76 o
  -4   8  24       1478.71       1335.76       643.26 o
  -2   8  24       1653.84       2430.72       714.74 o
   0   8  24       2050.04       1752.56       801.30 o
   2   8  24       4715.41       5116.09      1113.30 o
   4   8  24       1115.33       1766.17       507.79 o
   6   8  24       1585.69       1688.19       461.03 o
   8   8  24        996.26       1636.35       413.57 o
  10   8  24       1173.60       1434.52       402.70 o
 -11   9  24         53.72       -164.21       883.26 o
  -9   9  24        860.03        489.11       553.76 o
  -7   9  24        675.82        469.39       190.01 o
  -5   9  24          8.04         72.00       213.92 o
  -3   9  24         16.46        178.44       264.63 o
  -1   9  24        619.25        308.86       356.71 o
   1   9  24        228.03       -325.70       325.70 o
   3   9  24          2.97         24.11       458.79 o
   5   9  24       2060.10       2158.06       430.68 o
   7   9  24         30.61        141.21       233.08 o
   9   9  24         20.95        134.82       247.59 o
 -10  10  24       1122.61       1261.46       589.35 o
  -8  10  24       1518.85       1844.56       459.51 o
  -6  10  24       2124.96       1538.71       315.33 o
  -4  10  24       2537.66       1611.54       664.49 o
  -2  10  24        773.23        390.80       375.29 o
   0  10  24       3669.38       4660.80      1077.18 o
   2  10  24        266.97        752.37       704.81 o
   4  10  24        788.69       1135.24       620.57 o
   6  10  24        329.94        333.53       266.95 o
   8  10  24       1170.65       1083.56       275.80 o
  10  10  24        740.84        628.09       347.32 o
 -11  11  24          1.23       -327.21       327.21 o
  -9  11  24         57.23       -242.11       253.51 o
  -7  11  24         43.90        104.99       193.48 o
  -5  11  24        169.15        158.09       231.17 o
  -3  11  24         18.86       -135.12       490.69 o
  -1  11  24        955.46       1320.91       645.45 o
   1  11  24         75.95        587.80       748.93 o
   3  11  24         96.07        819.68       648.76 o
   5  11  24         71.24        538.03       727.11 o
   7  11  24         75.69        158.06       312.41 o
   9  11  24         13.84        -89.98       279.65 o
 -10  12  24          4.03         -2.14       276.28 o
  -8  12  24        929.58        900.69       345.95 o
  -6  12  24       1159.41       1415.35       349.05 o
  -4  12  24       3823.59       3831.87       537.66 o
  -2  12  24       1539.67       2170.89       737.11 o
   0  12  24       2378.39       2078.69       742.93 o
   2  12  24       1378.95       1483.27       653.84 o
   4  12  24       1821.48       1851.83       759.06 o
   6  12  24        489.59        530.90       299.65 o
   8  12  24        750.41       1462.59       463.50 o
  -9  13  24         24.60       -289.92       289.92 o
  -7  13  24         44.29         45.79       169.68 o
  -5  13  24       1355.67       1536.13       379.41 o
  -3  13  24         17.08       -598.62       598.62 o
  -1  13  24       1313.46       1480.77       694.04 o
   1  13  24        153.61        507.84       357.82 o
   3  13  24        325.02        605.77       334.74 o
   5  13  24          0.16       -579.76       579.76 o
   7  13  24        184.85        445.22       282.06 o
  -8  14  24        912.82        594.42       300.89 o
  -6  14  24        498.98        427.91       208.39 o
  -4  14  24       2613.26       1714.30       362.00 o
  -2  14  24        701.45       1544.93       826.23 o
   0  14  24       1176.50       1907.36       941.01 o
   2  14  24        137.14       -142.80       345.94 o
   4  14  24       1395.07       2812.04      1111.73 o
   6  14  24        894.18       1206.26       758.09 o
   8  14  24        969.93         13.36       368.57 o
  -7  15  24          7.99       -196.26       452.84 o
  -5  15  24        472.67        782.04       296.04 o
  -3  15  24        113.69        528.69       874.02 o
  -1  15  24        343.24       1075.58       669.05 o
   1  15  24        608.42        970.64       621.82 o
   3  15  24         14.83       -561.75       624.42 o
   5  15  24        962.89       1445.34       644.96 o
   7  15  24         11.17       -459.30       459.30 o
  -6  16  24        605.31        736.30       456.53 o
  -4  16  24        453.19        489.82       640.75 o
  -2  16  24        932.43        978.00       826.32 o
   0  16  24        183.31        461.47       613.97 o
   2  16  24         29.32       -796.36       796.36 o
   4  16  24         63.87        -82.37       407.10 o
   6  16  24        389.44        408.02       445.29 o
  -5  17  24          0.04       -261.90       976.39 o
  -3  17  24         11.52       1482.78       803.63 o
  -1  17  24        171.72         -6.75       586.32 o
   1  17  24        205.78       -786.80       786.80 o
   3  17  24        199.84        923.73       661.92 o
   5  17  24        119.06        152.47       465.53 o
  -4  18  24        115.32        698.15       439.49 o
  -2  18  24        111.17        437.25       728.86 o
   0  18  24        232.83        316.06       663.11 o
   2  18  24         94.71        547.66       658.67 o
   4  18  24         48.61        -56.07       532.86 o
  -3  19  24         39.59        343.90       488.73 o
  -1  19  24        345.85       1011.02       990.51 o
   1  19  24         20.54       -217.11       513.05 o
 -12   1  25        234.84        479.52       667.82 o
 -10   1  25         15.27        163.58       491.50 o
  -8   1  25        319.20        114.63       141.66 o
  -6   1  25       1624.67       1419.93       417.50 o
  -4   1  25         37.59        -48.80       205.76 o
  -2   1  25        396.99        104.59       163.11 o
   0   1  25        378.19        542.47       320.81 o
   2   1  25        327.40        513.75       267.61 o
   4   1  25        282.83        288.91       246.73 o
   6   1  25        314.59        577.25       241.29 o
   8   1  25         24.45        102.58       210.03 o
  10   1  25        130.24         68.06       517.84 o
 -13   2  25         19.69        135.68       384.75 o
 -11   2  25        184.14        241.51       381.07 o
  -9   2  25        218.03        351.25       190.85 o
  -7   2  25        770.02        624.52       271.70 o
  -5   2  25       2766.41       2898.58       514.66 o
  -3   2  25       3389.42       2894.59       827.61 o
  -1   2  25        618.44        206.67       222.95 o
   1   2  25        189.54       1033.97       406.11 o
   3   2  25       1773.62       1270.55       402.88 o
   5   2  25          7.73        -86.13       194.78 o
   7   2  25          1.98        -60.89       234.40 o
   9   2  25         21.41        -21.24       238.20 o
  11   2  25         47.17        479.32       434.29 o
 -12   3  25       1051.77       1548.68       550.58 o
 -10   3  25         58.51         -6.83       264.59 o
  -8   3  25       1425.36       1644.27       382.60 o
  -6   3  25       1744.71       1853.22       306.62 o
  -4   3  25       3322.64       3486.64       769.05 o
  -2   3  25       4084.21       3648.39       573.79 o
   0   3  25         25.32       -183.32       183.32 o
   2   3  25        477.30        276.43       327.25 o
   4   3  25       1171.96       1492.82       491.79 o
   6   3  25       1650.36       1863.60       460.23 o
   8   3  25         12.45        162.51       264.24 o
  10   3  25        123.29         22.00       233.42 o
 -11   4  25        935.10       1719.67       636.63 o
  -9   4  25        585.40        896.35       280.27 o
  -7   4  25       2957.41       2605.85       445.13 o
  -5   4  25       1815.84       1630.20       520.43 o
  -3   4  25        304.34        184.39       256.86 o
  -1   4  25       2136.21       1816.39       458.95 o
   1   4  25        406.04       1002.80       384.76 o
   3   4  25       1580.73        717.20       501.64 o
   5   4  25        106.92        389.02       434.30 o
   7   4  25        269.89        368.46       295.31 o
   9   4  25        119.79        532.79       255.29 o
  11   4  25         20.36       -393.95       393.95 o
 -12   5  25        117.58        114.36       476.28 o
 -10   5  25         47.80         -2.46       423.28 o
  -8   5  25        798.19        623.75       244.49 o
  -6   5  25       1250.41       1427.78       324.50 o
  -4   5  25       2265.17       2632.99       818.76 o
  -2   5  25       2980.81       2189.82       642.39 o
   0   5  25        300.01        740.25       536.23 o
   2   5  25       2923.75       2687.18       837.03 o
   4   5  25         80.93         16.70       224.27 o
   6   5  25       3479.60       2855.59       508.53 o
   8   5  25        253.79        527.40       297.38 o
  10   5  25        244.11        319.89       254.49 o
 -11   6  25         83.14        309.24       488.92 o
  -9   6  25        388.72        405.22       324.88 o
  -7   6  25         94.51        177.26       319.05 o
  -5   6  25         97.12       -112.00       459.49 o
  -3   6  25       1461.98       1365.51       557.42 o
  -1   6  25        933.12        170.19       345.98 o
   1   6  25        578.50        626.97       521.89 o
   3   6  25          9.91       -116.92       518.91 o
   5   6  25        220.57        333.15       209.95 o
   7   6  25         91.90        679.36       504.55 o
   9   6  25         91.30       -319.48       319.48 o
  11   6  25         79.53       -523.51       653.84 o
 -12   7  25        191.51        923.25       448.59 o
 -10   7  25         62.61        555.05       354.84 o
  -8   7  25         56.13        137.67       369.51 o
  -6   7  25         70.51        -85.01       214.37 o
  -4   7  25         40.54        414.36       444.71 o
  -2   7  25        122.47       -143.33       496.80 o
   0   7  25       2133.28       2200.20       871.44 o
   2   7  25         43.23       -165.18       359.00 o
   4   7  25        453.94        139.18       298.40 o
   6   7  25        549.17        415.35       238.80 o
   8   7  25        126.78        -71.42       264.97 o
  10   7  25        233.17        167.32       254.06 o
 -11   8  25        273.79        802.54       432.27 o
  -9   8  25        220.12        351.07       286.96 o
  -7   8  25         12.35         90.59       229.71 o
  -5   8  25        673.97        867.27       610.34 o
  -3   8  25        721.34        437.18       545.02 o
  -1   8  25         69.75         -2.21       430.24 o
   1   8  25        146.41         12.79       434.09 o
   3   8  25        695.00        142.64       520.13 o
   5   8  25        241.07         35.30       195.41 o
   7   8  25        296.36         31.63       235.10 o
   9   8  25         20.37        130.40       230.73 o
 -10   9  25         24.24         42.57       750.07 o
  -8   9  25        262.92        257.93       229.76 o
  -6   9  25         72.42       -107.21       243.75 o
  -4   9  25          2.05       -259.81       447.18 o
  -2   9  25         38.15       -295.19       449.59 o
   0   9  25        885.26        870.10       546.71 o
   2   9  25        145.48        560.49       514.60 o
   4   9  25        581.86        860.84       567.79 o
   6   9  25          2.13        -38.71       244.57 o
   8   9  25        654.32        682.28       434.97 o
  10   9  25        292.05        368.01       349.53 o
 -11  10  25        191.60        206.16       308.07 o
  -9  10  25        411.65       1389.64       678.00 o
  -7  10  25       1700.56       1651.53       320.05 o
  -5  10  25        178.57        186.79       219.05 o
  -3  10  25       1026.58        354.10       357.66 o
  -1  10  25        376.10        585.66       501.67 o
   1  10  25         10.45       -317.56       598.37 o
   3  10  25        548.63       1794.59       800.86 o
   5  10  25         78.59        793.84       354.34 o
   7  10  25        217.99        259.66       233.36 o
   9  10  25         83.53        -45.47       334.28 o
 -10  11  25         92.20        259.93       456.14 o
  -8  11  25        100.70        205.76       251.46 o
  -6  11  25         21.39        293.33       270.71 o
  -4  11  25       3703.22       5054.80      1196.84 o
  -2  11  25          6.57        141.54       482.09 o
   0  11  25        709.88       1302.23       677.53 o
   2  11  25        453.36        195.16       420.77 o
   4  11  25       1390.11       2130.78       904.92 o
   6  11  25         58.11        -30.17       263.14 o
   8  11  25       1057.98       1716.61       472.67 o
  -9  12  25          1.89        173.63       273.08 o
  -7  12  25         34.48        -65.85       209.04 o
  -5  12  25         49.32          0.98       319.77 o
  -3  12  25         85.50        824.44       682.73 o
  -1  12  25        551.56       1094.58       668.53 o
   1  12  25        153.37         26.00       354.59 o
   3  12  25        194.13        -57.81       380.86 o
   5  12  25        181.21        779.48       542.07 o
   7  12  25        104.23         35.99       279.88 o
   9  12  25         43.40        462.30       280.77 o
  -8  13  25        165.78        156.73       265.74 o
  -6  13  25        157.51        360.96       179.00 o
  -4  13  25        483.92        550.79       313.98 o
  -2  13  25        590.95        478.03       511.09 o
   0  13  25        314.57        870.55       489.85 o
   2  13  25        172.57        661.82       627.73 o
   4  13  25       1634.10       1624.73       891.02 o
   6  13  25        533.36       1073.47       830.09 o
   8  13  25        230.50        254.94       326.04 o
  -9  14  25         22.04        427.49       424.66 o
  -7  14  25         73.24        239.98       198.44 o
  -5  14  25        494.21        378.48       174.52 o
  -3  14  25        176.18        806.59       669.45 o
  -1  14  25        118.54         -5.91       433.83 o
   1  14  25         44.91        742.15       776.85 o
   3  14  25          0.61        -55.25       590.15 o
   5  14  25         17.02       1146.96       802.38 o
   7  14  25        185.97        477.68       473.70 o
  -8  15  25        279.08        907.17       494.35 o
  -6  15  25          6.57       -282.46       282.46 o
  -4  15  25        324.27        703.86       712.35 o
  -2  15  25        811.11        715.20       654.32 o
   0  15  25         80.56       1288.69       851.88 o
   2  15  25          4.95       1243.98       750.83 o
   4  15  25        202.83        420.39       679.62 o
   6  15  25        149.20        123.24       386.60 o
  -7  16  25          4.33        118.19       348.50 o
  -5  16  25        218.71       -120.67       514.50 o
  -3  16  25        305.31        148.53       579.24 o
  -1  16  25         28.98       1070.75       808.36 o
   1  16  25          0.59       -512.10       512.10 o
   3  16  25          0.95        -38.60       361.54 o
   5  16  25         26.76        328.09       521.76 o
  -6  17  25         37.21       -192.35       345.50 o
  -4  17  25         21.77        -11.59       464.67 o
  -2  17  25         31.87       -414.75       601.87 o
   0  17  25         34.95        248.48       597.08 o
   2  17  25          1.79       -676.38       676.38 o
   4  17  25        127.68       1333.10       818.08 o
  -3  18  25        313.24        570.08       588.45 o
  -1  18  25         46.33        367.34       730.68 o
   1  18  25        789.96        502.26       789.77 o
   3  18  25        157.13       1115.90       647.13 o
  -2  19  25        144.48        242.37       555.78 o
   0  19  25        555.60       1406.70       752.90 o
 -12   0  26       2529.29       4398.07      1392.10 o
 -10   0  26       3501.47       3876.69      1006.95 o
  -8   0  26       4370.84       4896.13       702.27 o
  -6   0  26         98.49         39.53       227.93 o
  -4   0  26       8241.46      10237.26      1340.43 o
  -2   0  26      18454.13      13006.01      1542.57 o
   0   0  26      27228.67      29280.00      2363.67 o
   2   0  26       9507.66       7006.81      1208.02 o
   4   0  26       2996.14       3641.86       638.70 o
   6   0  26       1761.72       1716.44       458.81 o
   8   0  26        163.87        329.23       494.20 o
  10   0  26        578.30        727.87       405.80 o
 -11   1  26        125.55        407.19       389.78 o
  -9   1  26        975.22        725.34       534.00 o
  -7   1  26       1293.61       1187.28       281.48 o
  -5   1  26       7534.15       6833.36       772.29 o
  -3   1  26        712.72        503.47       311.55 o
  -1   1  26       5448.15       4881.93       687.46 o
   1   1  26        178.70        645.06       270.03 o
   3   1  26       1340.14       1295.57       357.21 o
   5   1  26        432.13        529.54       224.99 o
   7   1  26       1729.30       1739.20       494.74 o
   9   1  26        227.82       -430.88       430.88 o
  11   1  26        380.22        213.98       408.84 o
 -12   2  26       2212.61       2953.31       776.93 o
 -10   2  26       2644.83       2360.78       599.42 o
  -8   2  26      12977.61      11885.32       762.59 o
  -6   2  26       5716.06       5056.14       669.84 o
  -4   2  26      15844.65      14549.42      1114.35 o
  -2   2  26       6828.49       6598.49       785.72 o
   0   2  26      21234.75      20175.95      1399.94 o
   2   2  26       3781.20       4951.07       882.12 o
   4   2  26       4274.75       4448.45       510.12 o
   6   2  26       2623.74       2285.12       477.94 o
   8   2  26       1386.36       2423.88       488.03 o
  10   2  26       1246.02       1258.65      1110.24 o
 -11   3  26         81.92        326.27       425.38 o
  -9   3  26         22.03        361.44       259.98 o
  -7   3  26         43.27        107.07       174.13 o
  -5   3  26       4518.19       5012.34       686.10 o
  -3   3  26         13.05        143.58       289.06 o
  -1   3  26       1436.59       1407.39       462.12 o
   1   3  26        337.72        244.07       390.43 o
   3   3  26         43.91        334.98       315.16 o
   5   3  26         62.19        363.22       321.21 o
   7   3  26        459.79        342.25       260.79 o
   9   3  26         11.20         31.48       271.12 o
  11   3  26        230.16        988.19       499.09 o
 -12   4  26       1292.30       1594.06       578.44 o
 -10   4  26       1594.67       1574.55       513.24 o
  -8   4  26        950.82        862.68       321.78 o
  -6   4  26      11934.78      11355.47      1396.90 o
  -4   4  26       4481.35       5843.35      1078.92 o
  -2   4  26       6239.83       6200.25       789.39 o
   0   4  26       1815.54       2273.29       518.34 o
   2   4  26       5252.84       5228.57      1061.91 o
   4   4  26       1473.12       1956.44       431.25 o
   6   4  26       4865.59       6561.41       766.07 o
   8   4  26        579.82       1364.08       386.16 o
  10   4  26       1240.90       1814.77       493.67 o
 -11   5  26        343.36        869.98       504.37 o
  -9   5  26        532.30        443.21       392.42 o
  -7   5  26        308.85        176.78       250.81 o
  -5   5  26       1696.59       1749.45       675.43 o
  -3   5  26       1235.45       1511.31       632.61 o
  -1   5  26       1108.83        753.84       567.49 o
   1   5  26       2143.70       1013.83       574.53 o
   3   5  26        124.88        543.96       538.57 o
   5   5  26        793.91        520.09       290.61 o
   7   5  26        156.98        191.16       251.17 o
   9   5  26          2.30       -188.09       188.09 o
  11   5  26        222.78       1440.52       702.21 o
 -12   6  26        507.67       1003.30       472.00 o
 -10   6  26       2789.76       3615.02       798.21 o
  -8   6  26         25.78         34.74       178.57 o
  -6   6  26       4031.96       4733.93       702.40 o
  -4   6  26       1512.36       1199.29       685.19 o
  -2   6  26        606.21        492.61       363.78 o
   0   6  26       2609.38       3321.90       895.32 o
   2   6  26       7981.43       8414.88      1446.04 o
   4   6  26        964.84        810.39       512.89 o
   6   6  26       3560.47       4262.46       670.75 o
   8   6  26        934.67        845.47       533.26 o
  10   6  26        700.52        920.94       626.94 o
 -11   7  26        303.95        729.33       440.52 o
  -9   7  26         20.72        -85.68       205.52 o
  -7   7  26         58.14        226.75       322.63 o
  -5   7  26       1368.74       1830.61       690.67 o
  -3   7  26         23.10        -95.17       412.48 o
  -1   7  26         18.27        506.13       526.80 o
   1   7  26        650.71        173.13       426.80 o
   3   7  26       1565.36       1751.35       748.91 o
   5   7  26        657.54       1030.88       352.55 o
   7   7  26        301.37        625.37       463.71 o
   9   7  26         77.21         35.92       261.16 o
 -10   8  26       1243.50       1047.46       430.47 o
  -8   8  26        270.65       1067.37       373.42 o
  -6   8  26       2078.06       2107.81       444.59 o
  -4   8  26        586.12        965.89       549.61 o
  -2   8  26       1568.01       2275.56       808.64 o
   0   8  26       4487.56       4292.83      1076.54 o
   2   8  26       1497.37       1953.91       717.28 o
   4   8  26         67.34       1073.85       685.28 o
   6   8  26        843.56        532.37       317.94 o
   8   8  26       1321.90       1148.63       504.80 o
  10   8  26        389.50        589.18       560.72 o
 -11   9  26          7.38        789.82       491.33 o
  -9   9  26        598.66       1021.24       355.63 o
  -7   9  26        616.96        398.40       353.09 o
  -5   9  26       1334.61        680.86       478.61 o
  -3   9  26       1512.62       1727.92       780.49 o
  -1   9  26       1337.23       2036.45       789.40 o
   1   9  26       1931.72       1613.13       822.52 o
   3   9  26       1355.77        637.86       375.57 o
   5   9  26        284.82       1173.93       340.25 o
   7   9  26          5.12        -36.62       502.78 o
   9   9  26         23.98       -169.27       358.52 o
 -10  10  26        222.33        157.46       617.36 o
  -8  10  26         73.79         34.12       302.80 o
  -6  10  26       2182.19       1732.04       396.98 o
  -4  10  26       2330.98       3422.00       981.32 o
  -2  10  26        316.10        211.13       444.15 o
   0  10  26       1731.42       2040.85       809.16 o
   2  10  26       1343.70        328.00       365.66 o
   4  10  26       2419.57       2276.75       741.39 o
   6  10  26        605.51        869.34       292.96 o
   8  10  26        939.69        270.20       462.23 o
  -9  11  26         19.15         59.93       282.93 o
  -7  11  26         19.36        220.46       173.59 o
  -5  11  26        915.71        610.00       292.41 o
  -3  11  26          7.70        238.79       436.59 o
  -1  11  26        219.21        856.07       619.38 o
   1  11  26          5.46        645.00       663.26 o
   3  11  26         68.48       -274.67       494.81 o
   5  11  26         52.39        573.81       472.45 o
   7  11  26        179.28        118.44       295.16 o
   9  11  26         55.46        372.24       633.67 o
 -10  12  26        175.84         17.63       295.23 o
  -8  12  26       1527.24       2014.35       456.92 o
  -6  12  26         53.28        333.25       500.09 o
  -4  12  26       1229.52       1066.86       620.03 o
  -2  12  26        193.90       -115.04       376.90 o
   0  12  26       2069.96       2251.50       854.49 o
   2  12  26         80.21       -255.71       448.48 o
   4  12  26       1441.23        878.26       654.21 o
   6  12  26       1015.68       2149.50       958.23 o
   8  12  26        736.25       1044.85       376.77 o
  -9  13  26        765.46        774.56       455.48 o
  -7  13  26        214.30         85.26       237.90 o
  -5  13  26        136.69        324.55       379.09 o
  -3  13  26        172.61       -351.81       612.28 o
  -1  13  26         13.56       -212.31       307.16 o
   1  13  26        151.72          7.75       424.39 o
   3  13  26         28.65        415.66       522.85 o
   5  13  26        334.36       1572.76       960.86 o
   7  13  26        160.19       1028.40       403.82 o
  -8  14  26        801.76        846.32       398.86 o
  -6  14  26         48.43         10.16       214.56 o
  -4  14  26        105.59        -36.26       269.29 o
  -2  14  26        116.20        825.04       684.75 o
   0  14  26        678.08        148.69       459.12 o
   2  14  26        129.63       -556.84       556.84 o
   4  14  26       1497.56       1497.50       776.29 o
   6  14  26        426.76       1407.42       815.41 o
  -7  15  26         59.72        242.92       303.41 o
  -5  15  26         82.74        324.39       382.64 o
  -3  15  26        267.64       1050.14       774.46 o
  -1  15  26         31.77       -502.85       502.85 o
   1  15  26         56.41        619.75       664.39 o
   3  15  26         64.23        695.93       604.30 o
   5  15  26        171.56        519.54       656.58 o
  -6  16  26        183.22       -152.27       294.42 o
  -4  16  26        308.86        357.14       383.31 o
  -2  16  26         86.25        145.97       562.01 o
   0  16  26         48.50       1275.61       804.88 o
   2  16  26        627.62       1486.23       915.08 o
   4  16  26         21.45         89.29       400.59 o
  -5  17  26          5.34       -354.19       525.00 o
  -3  17  26        358.58        331.11       606.94 o
  -1  17  26          0.15       -428.97       501.54 o
   1  17  26        583.83       1279.67       909.02 o
   3  17  26        144.13       1186.18       780.86 o
  -4  18  26         87.12       1102.07       602.23 o
  -2  18  26        156.51        951.95       647.58 o
   0  18  26        593.58        423.25       643.78 o
   2  18  26        189.28        845.26       734.42 o
 -12   1  27        127.09          9.79       671.09 o
 -10   1  27         22.73        132.27       321.25 o
  -8   1  27        860.54        885.07       248.39 o
  -6   1  27         31.29         86.00       176.28 o
  -4   1  27       2243.37       2561.14       489.78 o
  -2   1  27       1121.12       1026.74       388.91 o
   0   1  27         59.98        770.28       720.51 o
   2   1  27       1510.61       1040.41       396.35 o
   4   1  27        259.88        495.52       201.11 o
   6   1  27        157.13        272.73       208.41 o
   8   1  27         49.14       -103.75       673.62 o
  10   1  27        311.56        157.06       444.73 o
 -11   2  27          1.09          5.87       344.88 o
  -9   2  27        151.45        148.53       522.98 o
  -7   2  27        713.34        640.16       199.55 o
  -5   2  27        136.09        793.15       320.81 o
  -3   2  27       3583.41       3729.65       599.02 o
  -1   2  27       1350.06       1249.79       403.57 o
   1   2  27         94.94        -18.02       242.75 o
   3   2  27       1884.06       1706.17       461.90 o
   5   2  27       1138.38        567.23       214.49 o
   7   2  27         69.35       -331.07       331.07 o
   9   2  27        658.66        424.09       301.86 o
  11   2  27         18.15       -309.94       314.32 o
 -12   3  27       1864.28       2485.57       702.47 o
 -10   3  27          0.68       -303.08       361.71 o
  -8   3  27       1568.81       2401.67       461.33 o
  -6   3  27        878.69        966.50       353.50 o
  -4   3  27       2266.06       2665.05       550.01 o
  -2   3  27       1839.11       1268.88      1088.92 o
   0   3  27        440.06        298.22       316.98 o
   2   3  27       2873.03       3037.03      1083.02 o
   4   3  27        194.14       1182.18       388.36 o
   6   3  27       2173.80       1475.14       380.84 o
   8   3  27          9.91        -40.04       444.83 o
  10   3  27        730.45        685.30       339.71 o
 -11   4  27        669.14        541.94       456.14 o
  -9   4  27         55.78       -119.40       549.94 o
  -7   4  27       2176.89       2059.36       428.44 o
  -5   4  27        115.61       -603.13       603.13 o
  -3   4  27       1282.45       1056.50       377.69 o
  -1   4  27          2.53       -231.70       231.70 o
   1   4  27       1582.16       2853.78       867.04 o
   3   4  27        971.03       1086.57       560.08 o
   5   4  27          2.92         57.94       395.32 o
   7   4  27         27.02        439.98       295.90 o
   9   4  27        709.05        204.74       243.16 o
 -12   5  27        888.38        924.53       619.10 o
 -10   5  27         80.77         14.32       373.13 o
  -8   5  27       1327.71       1287.66       525.42 o
  -6   5  27         15.79         76.84       211.74 o
  -4   5  27       3576.00       5311.18      1126.54 o
  -2   5  27       1906.40       2397.93       812.54 o
   0   5  27        880.43        446.38       415.31 o
   2   5  27       1139.69        978.86       472.05 o
   4   5  27        378.51        116.67       463.61 o
   6   5  27       1818.90       1896.48       483.60 o
   8   5  27        404.96        289.25       260.47 o
  10   5  27        166.52        295.92       357.84 o
 -11   6  27          8.70        -48.23       321.56 o
  -9   6  27        320.52        337.50       235.93 o
  -7   6  27        410.44        536.00       427.43 o
  -5   6  27        300.88        576.34       608.22 o
  -3   6  27         61.30        817.28       414.57 o
  -1   6  27          6.48       -295.62       295.62 o
   1   6  27         40.72       -471.76       471.76 o
   3   6  27       1308.98        857.85       685.84 o
   5   6  27         13.66        257.92       526.21 o
   7   6  27        135.55        -12.86       397.94 o
   9   6  27         79.02       -151.13       283.64 o
 -10   7  27        305.53       -337.54       337.54 o
  -8   7  27        244.97        259.68       227.18 o
  -6   7  27        151.80       -137.16       181.09 o
  -4   7  27         58.67        321.26       430.74 o
  -2   7  27        323.51        -49.65       378.67 o
   0   7  27        214.10        652.21       451.25 o
   2   7  27       1864.24       2152.72       900.49 o
   4   7  27         15.59        337.79       452.76 o
   6   7  27        933.67        615.02       225.99 o
   8   7  27         11.94       -149.03       215.40 o
  10   7  27        234.89        404.84       474.61 o
 -11   8  27        952.75       1010.99       535.17 o
  -9   8  27        602.31        680.15       314.31 o
  -7   8  27        294.08         80.34       201.83 o
  -5   8  27          0.65       -366.04       453.31 o
  -3   8  27         96.97        160.93       369.52 o
  -1   8  27        600.64        640.61       508.45 o
   1   8  27        108.26          1.62       309.73 o
   3   8  27        716.59       1449.28       760.67 o
   5   8  27        563.57        688.65       322.27 o
   7   8  27          3.36       -117.22       276.45 o
   9   8  27        208.62        748.49       386.31 o
 -10   9  27         49.40        545.34       487.05 o
  -8   9  27        367.20        388.72       234.85 o
  -6   9  27        136.26        167.21       273.92 o
  -4   9  27       2920.39       3195.64       979.14 o
  -2   9  27       1142.84        539.30       585.36 o
   0   9  27       1407.34       2785.67       869.18 o
   2   9  27        126.98        265.50       313.17 o
   4   9  27       3071.59       2618.77       905.27 o
   6   9  27         25.11         73.66       334.32 o
   8   9  27         44.02       -120.95       303.33 o
  -9  10  27         78.64        311.05       225.61 o
  -7  10  27          0.45        -96.39       241.86 o
  -5  10  27       1362.18        807.32       332.37 o
  -3  10  27        215.06        224.91       590.44 o
  -1  10  27         29.17       -174.15       318.41 o
   1  10  27       1104.82       1197.35       763.46 o
   3  10  27        166.44        183.96       722.14 o
   5  10  27         29.70        293.64       584.47 o
   7  10  27         57.91       -200.15       295.07 o
   9  10  27          3.28          6.29       311.89 o
 -10  11  27          5.40       -284.85       680.51 o
  -8  11  27        132.86        226.64       301.95 o
  -6  11  27        555.80        363.42       294.95 o
  -4  11  27        821.35        916.59       616.72 o
  -2  11  27        305.55        436.58       342.57 o
   0  11  27        454.66        154.29       309.64 o
   2  11  27         31.15         49.06       287.10 o
   4  11  27       1891.62       1299.45       758.62 o
   6  11  27        376.76       1060.82       808.66 o
   8  11  27        586.94        601.61       346.14 o
  -9  12  27         14.74         65.24       202.85 o
  -7  12  27         74.55       -112.99       231.89 o
  -5  12  27        198.98        489.84       291.28 o
  -3  12  27        507.82       1226.97       651.77 o
  -1  12  27          6.50        -63.16       489.51 o
   1  12  27         78.03       -529.37       529.37 o
   3  12  27        144.60        343.60       733.82 o
   5  12  27         39.64        592.72       596.93 o
   7  12  27          1.31          0.82       535.32 o
  -8  13  27        170.50        266.98       271.59 o
  -6  13  27         30.87         19.06       248.66 o
  -4  13  27         84.16       -730.53       730.53 o
  -2  13  27         59.26        425.49       508.45 o
   0  13  27         59.16        422.59       451.82 o
   2  13  27        152.41        358.45       442.83 o
   4  13  27        265.77        291.20       413.63 o
   6  13  27        155.07       1538.78       879.17 o
  -7  14  27        104.27        256.94       229.86 o
  -5  14  27        216.72         96.81       291.32 o
  -3  14  27         25.00       -159.34       329.83 o
  -1  14  27        278.78        492.71       516.65 o
   1  14  27        157.35        675.92       619.12 o
   3  14  27          7.56        135.31       394.34 o
   5  14  27        100.19        365.63       695.36 o
   7  14  27         69.48        748.11       563.16 o
  -6  15  27        334.04        427.97       260.16 o
  -4  15  27        565.89        607.12       348.16 o
  -2  15  27        174.09        925.23       687.25 o
   0  15  27         32.47       -164.56       481.06 o
   2  15  27         82.87        759.14       846.76 o
   4  15  27        367.85         25.87       463.64 o
   6  15  27         56.22        -43.35       400.08 o
  -5  16  27        121.85        455.59       606.53 o
  -3  16  27         11.56         65.77       616.90 o
  -1  16  27        701.46        850.72       926.54 o
   1  16  27          5.34        -48.20       630.12 o
   3  16  27          1.21       -894.13       894.13 o
   5  16  27         91.79       -519.66       548.59 o
  -4  17  27        178.95        338.36       544.98 o
  -2  17  27        139.37        522.14       747.04 o
   0  17  27        136.48        827.15       699.25 o
   2  17  27        949.25        845.93       946.43 o
  -3  18  27        106.23        334.59       779.70 o
  -1  18  27        190.18        387.65       662.37 o
   1  18  27        830.09       1626.40      1271.10 o
 -12   0  28       4891.75       5249.54      1534.18 o
 -10   0  28       3256.00       4164.90      1165.84 o
  -8   0  28       7083.16       6297.85       834.18 o
  -6   0  28       2758.01       1935.21       624.51 o
  -4   0  28      13935.69      13849.18      1619.69 o
  -2   0  28       6785.22       6250.06      1147.34 o
   0   0  28      16253.45      16799.99      1931.25 o
   2   0  28       7901.51       7505.43      1351.97 o
   4   0  28       2880.15       2265.33       822.73 o
   6   0  28       1901.21        824.21       430.88 o
   8   0  28        487.23       1045.32       779.48 o
  10   0  28        314.85        284.84       308.81 o
 -11   1  28        338.32       1156.27       480.91 o
  -9   1  28        690.04        804.57       362.01 o
  -7   1  28        202.93         66.60       210.26 o
  -5   1  28      10385.99       9342.34       935.70 o
  -3   1  28         47.55         -2.08       384.67 o
  -1   1  28       1386.04       1607.13       383.48 o
   1   1  28         87.32        658.95       375.01 o
   3   1  28       1994.05       2307.90       637.65 o
   5   1  28         84.53        256.32       241.91 o
   7   1  28       1877.69       1066.93       361.78 o
   9   1  28          5.97         11.04       458.28 o
 -12   2  28       1181.47       1615.88      1009.22 o
 -10   2  28       2829.89       3709.70       816.40 o
  -8   2  28       3917.10       5009.79       517.68 o
  -6   2  28       1840.99       2362.10       467.82 o
  -4   2  28       3156.22       4934.90       736.77 o
  -2   2  28       3408.97       3610.94       632.03 o
   0   2  28      12580.99      14184.46      1244.25 o
   2   2  28       4858.81       4340.77       720.48 o
   4   2  28       2197.02       3699.97      1076.49 o
   6   2  28       1870.19       2363.74       515.90 o
   8   2  28        368.36        200.81       499.50 o
  10   2  28        431.29        541.51       492.47 o
 -11   3  28         99.54        253.97       454.50 o
  -9   3  28        219.22        558.32       362.32 o
  -7   3  28        560.90        416.17       281.05 o
  -5   3  28        188.43        -75.30       324.48 o
  -3   3  28          0.04        -25.18       732.33 o
  -1   3  28        312.40        252.24       290.65 o
   1   3  28       1263.23       1013.55       466.05 o
   3   3  28        668.08        560.60       350.35 o
   5   3  28         29.27       -152.90       207.17 o
   7   3  28          4.72         -6.74       270.85 o
   9   3  28         13.67          0.78       381.25 o
 -12   4  28        937.57        929.39       505.06 o
 -10   4  28       1545.86       1348.08       499.94 o
  -8   4  28        245.42        453.15       323.14 o
  -6   4  28       8113.08       9263.94      1421.78 o
  -4   4  28       6598.15       7696.49       921.40 o
  -2   4  28       6788.75       6705.86       869.78 o
   0   4  28        389.38        677.30       353.03 o
   2   4  28       2676.17       3387.87       960.74 o
   4   4  28       1510.05       2459.31       887.79 o
   6   4  28       5448.92       4671.29       666.51 o
   8   4  28       1440.60       1882.10       832.48 o
  10   4  28        286.28        272.09       364.53 o
 -11   5  28        776.71       1695.06       670.38 o
  -9   5  28        506.42        286.28       257.06 o
  -7   5  28         60.06         29.82       218.87 o
  -5   5  28        171.28       -427.84       492.27 o
  -3   5  28        203.37        330.26       377.64 o
  -1   5  28         48.25        372.71       366.93 o
   1   5  28       1005.21        454.10       338.54 o
   3   5  28        236.00       -256.87       423.97 o
   5   5  28         44.35        304.17       224.43 o
   7   5  28        138.04         87.50       239.38 o
   9   5  28        664.39        695.40       324.87 o
 -10   6  28       2048.31       3300.21       877.39 o
  -8   6  28        599.36        958.16       290.47 o
  -6   6  28       4356.43       4060.83       599.78 o
  -4   6  28       2063.01       1960.97       700.97 o
  -2   6  28       1718.07       2134.87       906.42 o
   0   6  28       3487.97       3153.14       857.58 o
   2   6  28       2516.92       3927.98      1034.43 o
   4   6  28        698.81       2139.79       890.59 o
   6   6  28       2140.45       2756.38       531.95 o
   8   6  28        867.40       1193.02       418.53 o
  10   6  28        952.20        597.45       762.31 o
 -11   7  28         67.42       -448.28       486.29 o
  -9   7  28         23.33         74.23       237.55 o
  -7   7  28        485.94       1662.61       439.62 o
  -5   7  28       1522.70       2113.95       762.87 o
  -3   7  28        172.44        494.93       561.39 o
  -1   7  28       1096.40        887.95       666.18 o
   1   7  28       3205.48       3846.05      1032.48 o
   3   7  28       1703.33       1604.72       642.77 o
   5   7  28       1069.66       1083.04       424.85 o
   7   7  28         30.89        102.92       555.27 o
   9   7  28         61.70         46.08       306.73 o
 -10   8  28       1267.60       1517.98       563.97 o
  -8   8  28        313.03        345.97       222.83 o
  -6   8  28       2780.69       3179.17       512.00 o
  -4   8  28       1985.83       2157.96       786.10 o
  -2   8  28       1777.29       2462.07       839.41 o
   0   8  28       2086.72       1835.63       681.61 o
   2   8  28       2724.69       3195.13       960.13 o
   4   8  28       2177.41       2668.23      1003.19 o
   6   8  28       1947.97       2509.21       537.52 o
   8   8  28        209.06        881.85       381.33 o
  -9   9  28         28.08        218.61       240.64 o
  -7   9  28        289.96        208.62       263.90 o
  -5   9  28         59.69        504.57       537.97 o
  -3   9  28       1038.30       1564.03       740.62 o
  -1   9  28         26.85        169.27       429.82 o
   1   9  28        286.52       -164.48       291.67 o
   3   9  28        346.52        767.22       675.00 o
   5   9  28        835.34       2233.85       956.48 o
   7   9  28          5.43        101.98       292.86 o
   9   9  28         42.91        -27.31       286.13 o
 -10  10  28       1145.44        865.53       580.12 o
  -8  10  28        680.38        754.48       363.17 o
  -6  10  28       1124.91        777.09       316.53 o
  -4  10  28       2310.71       3661.13      1093.76 o
  -2  10  28        562.22       1142.40       414.97 o
   0  10  28       3084.33       3001.81       901.56 o
   2  10  28       1211.39       1728.02       893.67 o
   4  10  28       1396.26       1526.66       714.98 o
   6  10  28        872.94        961.14       528.14 o
   8  10  28        699.82       -111.04       326.74 o
  -9  11  28          4.89       -305.27       305.27 o
  -7  11  28         57.70        269.79       678.76 o
  -5  11  28        193.26        413.49       287.00 o
  -3  11  28        295.00       -801.95       801.95 o
  -1  11  28          7.36       -393.85       525.54 o
   1  11  28         27.53       -204.43       510.47 o
   3  11  28         20.21       -529.48       563.99 o
   5  11  28         51.09         23.82       374.76 o
   7  11  28          2.27       -245.47       245.47 o
  -8  12  28        647.23       1029.86       384.22 o
  -6  12  28       1055.06        785.72       369.86 o
  -4  12  28       1501.86       1313.98       726.48 o
  -2  12  28        372.10       1351.23       735.80 o
   0  12  28       1540.94       1463.66       809.45 o
   2  12  28        761.01        353.72       675.60 o
   4  12  28       1261.96       1841.05       906.31 o
   6  12  28         91.86        883.97       740.39 o
  -7  13  28         40.22        -52.32       382.77 o
  -5  13  28        424.48         96.11       248.97 o
  -3  13  28         71.22        -77.13       358.91 o
  -1  13  28        133.97        650.01       680.53 o
   1  13  28        104.63       -450.90       450.90 o
   3  13  28        644.79       2426.77       965.65 o
   5  13  28        100.05        622.84       605.06 o
   7  13  28        314.49       1857.83       985.47 o
  -8  14  28        303.54        811.63       541.97 o
  -6  14  28        530.38        788.81       427.71 o
  -4  14  28       1670.92       1698.51       422.83 o
  -2  14  28        142.62        -58.58       592.30 o
   0  14  28        400.02        654.32       421.86 o
   2  14  28        151.88       1007.27       624.41 o
   4  14  28         37.97       -595.60       746.64 o
   6  14  28          9.82       -202.12       496.08 o
  -7  15  28        136.82        520.68      1057.40 o
  -5  15  28        474.57        658.74       351.63 o
  -3  15  28         96.62        532.14       507.87 o
  -1  15  28        674.91       1396.00      1080.88 o
   1  15  28         33.79        514.01       386.45 o
   3  15  28        180.13       1476.98       916.13 o
   5  15  28        182.50       2327.91       960.45 o
  -6  16  28        906.23        913.51       489.18 o
  -4  16  28          8.66       -650.41       650.41 o
  -2  16  28        146.72       1166.63      1099.36 o
   0  16  28        435.89       1057.82       970.66 o
   2  16  28         19.29        -41.55       584.82 o
   4  16  28          7.63       -323.47       612.09 o
  -3  17  28         16.23       -346.20       415.24 o
  -1  17  28         49.35        844.43       832.36 o
   1  17  28        199.42        652.38       533.27 o
   3  17  28        461.66       1428.08       961.06 o
 -12   1  29        382.92        -15.96       304.78 o
 -10   1  29         71.11        692.90       444.97 o
  -8   1  29        216.78        362.01       216.82 o
  -6   1  29        187.88        312.88       335.52 o
  -4   1  29          5.22        197.68       217.58 o
  -2   1  29       4148.39       3822.00       641.03 o
   0   1  29        114.50       -107.78       353.51 o
   2   1  29          5.64        601.42       778.36 o
   4   1  29       1356.06        550.05       473.83 o
   6   1  29        254.30        206.30       259.35 o
   8   1  29        221.17        617.18       380.99 o
  10   1  29          4.92       -212.79       393.39 o
 -11   2  29        421.59        590.43       418.23 o
  -9   2  29        496.19       1320.76       560.81 o
  -7   2  29        648.79        505.89       220.78 o
  -5   2  29       1443.10       1312.67       394.16 o
  -3   2  29       2423.41       1981.75       475.06 o
  -1   2  29        102.48       -276.33       276.33 o
   1   2  29        908.23        250.09       887.80 o
   3   2  29        191.93        745.63       389.99 o
   5   2  29         28.09       -155.88       204.73 o
   7   2  29         58.07        462.63       312.73 o
   9   2  29        185.83        349.79       293.66 o
 -12   3  29        788.95        983.40       672.15 o
 -10   3  29        437.05        440.08       348.79 o
  -8   3  29       2695.66       2519.65       497.10 o
  -6   3  29       2175.40       1794.80       521.78 o
  -4   3  29       1608.83       1144.10       379.02 o
  -2   3  29       5622.34       5423.49       787.92 o
   0   3  29          2.30        681.41       333.21 o
   2   3  29        398.79        304.41       806.50 o
   4   3  29       1237.39       1653.69       731.06 o
   6   3  29        563.09        597.37       270.92 o
   8   3  29         21.27        447.87       276.05 o
  10   3  29        365.16        -73.34       512.19 o
 -11   4  29        382.43        127.51       538.35 o
  -9   4  29        248.74        377.31       390.31 o
  -7   4  29         49.15        590.66       368.55 o
  -5   4  29         18.01        391.98       518.57 o
  -3   4  29        142.99       -266.14       582.71 o
  -1   4  29       4478.20       2956.05       584.67 o
   1   4  29        221.99        233.10       518.22 o
   3   4  29        110.65        127.97       515.57 o
   5   4  29         13.45        -77.05       418.46 o
   7   4  29         79.94        456.54       310.24 o
   9   4  29        134.47        266.74       358.01 o
 -10   5  29        227.41        633.73       394.38 o
  -8   5  29         58.59        257.29       202.08 o
  -6   5  29       1522.62        667.60       494.13 o
  -4   5  29         54.79        199.70       397.87 o
  -2   5  29       1655.46       1546.13       645.27 o
   0   5  29          7.65       -127.84       317.64 o
   2   5  29        605.60        337.02       517.41 o
   4   5  29         19.80        432.59       643.60 o
   6   5  29        825.10        655.95       379.92 o
   8   5  29         99.06         66.14       273.31 o
  10   5  29         82.58        135.02       373.30 o
 -11   6  29       1050.89        175.55       447.80 o
  -9   6  29         93.05        104.16       292.32 o
  -7   6  29       2131.20       2211.30       432.87 o
  -5   6  29        223.90        478.18       525.09 o
  -3   6  29        609.65       1413.40       648.54 o
  -1   6  29        218.07         54.49       396.46 o
   1   6  29         77.57       -550.15       550.15 o
   3   6  29        549.06        183.21       246.91 o
   5   6  29          3.79         22.02       400.04 o
   7   6  29        510.72        410.15       290.74 o
   9   6  29          0.52       -220.97       293.32 o
 -10   7  29         50.26        438.55       576.67 o
  -8   7  29        161.54        412.27       278.43 o
  -6   7  29        554.78        395.66       285.42 o
  -4   7  29        363.06        217.00       432.14 o
  -2   7  29        752.97        117.18       464.67 o
   0   7  29         95.15        601.30       534.60 o
   2   7  29       1571.89       1725.22       770.03 o
   4   7  29        399.55        698.25       626.03 o
   6   7  29        447.21        146.11       242.99 o
   8   7  29         21.74        -43.81       445.82 o
 -11   8  29        136.95        386.25       398.49 o
  -9   8  29        552.23        626.17       348.12 o
  -7   8  29         33.63       -262.26       392.65 o
  -5   8  29       1366.33       1828.39       716.78 o
  -3   8  29        403.71        696.72       619.77 o
  -1   8  29        508.89        304.60       433.11 o
   1   8  29          2.80       -188.60       470.86 o
   3   8  29        450.61       1272.09       715.00 o
   5   8  29          0.06       -272.65       478.25 o
   7   8  29        134.39        388.71       409.93 o
   9   8  29        134.62         51.11       295.39 o
 -10   9  29        172.42       -447.41       476.31 o
  -8   9  29         18.50        -73.90       334.78 o
  -6   9  29         20.59        328.38       495.92 o
  -4   9  29        722.77       1420.99       609.36 o
  -2   9  29        239.14       -507.86       507.86 o
   0   9  29       2026.80       2227.27       716.62 o
   2   9  29        159.56         43.80       403.11 o
   4   9  29       2407.24       2193.19       922.76 o
   6   9  29        356.14        620.62       571.90 o
   8   9  29        302.77        599.41       362.16 o
  -9  10  29         15.43         22.76       299.87 o
  -7  10  29        167.62         25.70       287.37 o
  -5  10  29        330.88       1268.61       718.02 o
  -3  10  29        298.45        257.60       350.25 o
  -1  10  29          3.50       -104.21       483.99 o
   1  10  29        283.01        205.02       380.28 o
   3  10  29       1054.69       1163.42       806.26 o
   5  10  29         62.92       -520.91       520.91 o
   7  10  29        177.41        193.53       272.24 o
  -8  11  29       1441.15       1816.07       495.31 o
  -6  11  29         58.26         26.71       322.72 o
  -4  11  29        425.15       -725.72       725.72 o
  -2  11  29        177.93       -681.50       681.50 o
   0  11  29       1574.13        806.86       642.88 o
   2  11  29        408.87        988.43       628.81 o
   4  11  29        190.77        451.02       647.53 o
   6  11  29         13.62        454.16       685.55 o
   8  11  29        117.73        668.29       427.84 o
  -9  12  29        615.55        527.19       350.23 o
  -7  12  29         18.98        125.73       278.65 o
  -5  12  29        108.10        -95.55       271.44 o
  -3  12  29         71.61        253.72       538.24 o
  -1  12  29         37.22       -335.26       489.48 o
   1  12  29        218.97        190.44       347.65 o
   3  12  29         49.36        367.93       489.09 o
   5  12  29        194.54         28.71       536.66 o
   7  12  29         77.49       -113.95       676.58 o
  -8  13  29          1.99       -253.85       381.74 o
  -6  13  29        393.52        463.74       283.25 o
  -4  13  29        601.39       1796.11       883.11 o
  -2  13  29        127.12       1410.07       927.83 o
   0  13  29        592.62       1038.49       693.10 o
   2  13  29        368.22        383.63       537.48 o
   4  13  29        101.47       -375.03       685.69 o
   6  13  29         82.25        185.49       669.21 o
  -7  14  29        555.75        684.45       304.13 o
  -5  14  29         34.28        148.19       226.61 o
  -3  14  29        268.76        -22.97       544.90 o
  -1  14  29         21.48        325.40       566.82 o
   1  14  29        402.80       1680.14       882.18 o
   3  14  29        351.88        895.17       690.68 o
   5  14  29         72.45       1052.88       762.29 o
  -6  15  29         11.63         -4.74       248.81 o
  -4  15  29        125.99        172.21       335.39 o
  -2  15  29        316.29       -208.54       328.93 o
   0  15  29        581.41        305.94       617.31 o
   2  15  29        208.49       -448.19       448.19 o
   4  15  29        112.68        419.39       572.01 o
  -5  16  29         58.81       -512.63       512.63 o
  -3  16  29        438.19       1498.72      1063.89 o
  -1  16  29        237.65         86.47       519.28 o
   1  16  29        307.69        411.74       670.31 o
   3  16  29          6.88        -36.85       520.02 o
  -2  17  29        716.81       1379.80       967.98 o
   0  17  29        231.54       -223.13       597.15 o
   2  17  29         74.07        100.61       648.89 o
 -12   0  30        701.32        258.36       520.32 o
 -10   0  30       4634.11       4982.74      1364.43 o
  -8   0  30       5393.80       5645.06       828.88 o
  -6   0  30         72.83        -26.55       427.55 o
  -4   0  30       3665.23       4176.27       901.64 o
  -2   0  30        309.72        393.75       342.03 o
   0   0  30      13065.35      10781.80      1636.43 o
   2   0  30        559.53        853.37       565.83 o
   4   0  30        225.71        136.55       427.97 o
   6   0  30        581.74         70.88       520.00 o
   8   0  30         54.73       -130.91       326.99 o
  10   0  30        672.43        333.53       511.25 o
 -11   1  30       1079.51       2469.11       759.38 o
  -9   1  30        159.97        552.50       459.12 o
  -7   1  30        573.53        236.18       268.30 o
  -5   1  30       5648.11       5282.35       747.14 o
  -3   1  30       1206.38       1737.76       559.43 o
  -1   1  30       1273.21       1283.84       459.28 o
   1   1  30       1612.12       1320.64       527.08 o
   3   1  30        129.08       -189.83       586.81 o
   5   1  30        235.42        478.30       222.42 o
   7   1  30        880.55        496.17       369.96 o
   9   1  30        245.74        722.89       611.21 o
 -10   2  30       2611.94       2751.84       795.87 o
  -8   2  30       1728.14       2134.41       364.70 o
  -6   2  30       4648.18       5178.59       735.40 o
  -4   2  30       3180.38       3950.96       656.75 o
  -2   2  30      10560.91       9203.67      1050.76 o
   0   2  30        520.32        719.38       318.73 o
   2   2  30       2336.48       2394.37       555.64 o
   4   2  30        604.15       1332.90      1116.21 o
   6   2  30       2195.74       1878.06       463.86 o
   8   2  30        786.43        191.48       607.30 o
  10   2  30        415.10       1205.98       684.95 o
 -11   3  30        194.80          8.38       433.90 o
  -9   3  30         52.67         34.79       296.35 o
  -7   3  30          2.53        376.27       319.25 o
  -5   3  30       1083.33        348.09       276.30 o
  -3   3  30          1.87       -265.68       265.68 o
  -1   3  30        149.03       1241.86       430.39 o
   1   3  30         25.57        301.57       276.03 o
   3   3  30        419.78       1768.41       544.22 o
   5   3  30        187.03        477.28       354.88 o
   7   3  30          0.19       -155.68       248.74 o
   9   3  30        122.06       1375.40       502.64 o
 -10   4  30       1141.51       1373.70      1009.80 o
  -8   4  30       1585.50       1664.92       395.90 o
  -6   4  30       4104.86       4958.29      1054.44 o
  -4   4  30       5051.52       5021.01      1188.54 o
  -2   4  30        981.09       1079.49       387.80 o
   0   4  30       2521.35       2783.06       589.66 o
   2   4  30       1519.66       1068.22       482.44 o
   4   4  30       2154.30       2285.63       878.48 o
   6   4  30       1400.01       2424.89       544.92 o
   8   4  30       1428.18       1335.46       426.13 o
  10   4  30        445.39        104.27       556.87 o
 -11   5  30        628.87        584.87       429.20 o
  -9   5  30        239.84        241.79       426.04 o
  -7   5  30         39.96        169.24       454.87 o
  -5   5  30        928.65        952.01       617.76 o
  -3   5  30         13.67        244.46       363.67 o
  -1   5  30        123.24        788.53       577.76 o
   1   5  30        390.79         21.45       374.07 o
   3   5  30          2.96        159.52       504.19 o
   5   5  30        225.56         54.44       553.28 o
   7   5  30         82.32        309.70       430.00 o
   9   5  30         67.84        182.35       364.20 o
 -10   6  30        887.56        569.85       891.34 o
  -8   6  30        151.74        194.97       260.16 o
  -6   6  30       3192.10       2995.16       946.94 o
  -4   6  30       4190.65       3329.00      1019.86 o
  -2   6  30       3920.36       6667.14      1291.13 o
   0   6  30       1694.65       1526.02       639.88 o
   2   6  30       1446.29       2027.05       811.05 o
   4   6  30       1049.93       3007.32      1119.34 o
   6   6  30       3458.46       3280.13       612.11 o
   8   6  30       1251.01       1431.00       447.50 o
 -11   7  30        791.75        868.43       545.63 o
  -9   7  30        141.19        486.74       431.81 o
  -7   7  30          0.25        156.03       293.76 o
  -5   7  30       1467.72       1225.56       464.74 o
  -3   7  30       1785.57       1946.27       797.17 o
  -1   7  30        981.70       1839.30       716.15 o
   1   7  30       1280.58       1599.03       814.59 o
   3   7  30        549.87        586.73       576.85 o
   5   7  30        444.05        681.19       674.72 o
   7   7  30        236.37        165.33       308.07 o
   9   7  30         58.79        125.73       660.94 o
 -10   8  30       1558.61       2118.32       763.80 o
  -8   8  30        298.40        519.81       266.46 o
  -6   8  30       2990.64       3358.50       569.70 o
  -4   8  30        991.79        790.28       453.89 o
  -2   8  30        765.69        691.70       702.66 o
   0   8  30       2130.28       2916.08       908.12 o
   2   8  30       2022.28       1633.66       738.67 o
   4   8  30       2086.68       1605.35       782.72 o
   6   8  30       1228.07       2009.49       647.17 o
   8   8  30       1134.74        479.94       377.17 o
  -9   9  30         87.45       -288.91       302.70 o
  -7   9  30         15.31        -69.33       676.89 o
  -5   9  30        122.20        298.80       414.26 o
  -3   9  30        139.85        556.60       465.31 o
  -1   9  30         71.19       1231.72       652.35 o
   1   9  30          3.83       -133.20       538.91 o
   3   9  30        178.55         17.25       436.71 o
   5   9  30         33.30        -37.82       619.87 o
   7   9  30        132.09        351.63       333.05 o
  -8  10  30       2639.83       2159.43       424.21 o
  -6  10  30        625.87        749.61       328.37 o
  -4  10  30       2152.90       3575.13      1098.22 o
  -2  10  30         13.31         48.30       380.01 o
   0  10  30       3778.68       4113.15      1104.45 o
   2  10  30        674.23       1623.99       821.91 o
   4  10  30       2239.42       2564.64      1180.92 o
   6  10  30        582.63       1299.19       733.73 o
   8  10  30        926.16       1192.01       451.24 o
  -9  11  30         18.10        147.41       300.52 o
  -7  11  30          0.95        -58.62       238.33 o
  -5  11  30        289.41        393.39       362.27 o
  -3  11  30        241.34         -4.93       517.09 o
  -1  11  30        691.15       1738.35       810.50 o
   1  11  30        100.63        408.27       420.19 o
   3  11  30          1.24        518.36       880.49 o
   5  11  30        117.34         47.71       724.93 o
   7  11  30         14.48        147.66       487.42 o
  -8  12  30        624.71       1124.35       424.16 o
  -6  12  30        690.33       1270.49       341.85 o
  -4  12  30        631.42        417.57       386.16 o
  -2  12  30        481.39       -273.08       372.51 o
   0  12  30        921.93       1738.77       784.37 o
   2  12  30        647.72        699.70       568.68 o
   4  12  30       1165.12       1084.77       713.78 o
   6  12  30        244.44       1543.31       852.70 o
  -7  13  30        342.60        106.89       309.62 o
  -5  13  30         79.55        114.96       221.75 o
  -3  13  30        220.57        722.17       490.18 o
  -1  13  30         97.09        529.34       829.05 o
   1  13  30        710.41        297.64       433.05 o
   3  13  30        653.67         20.00       457.29 o
   5  13  30        325.16        747.24       525.64 o
  -6  14  30         65.93       -103.47       459.37 o
  -4  14  30        346.77        395.07       348.83 o
  -2  14  30        381.64       1185.97       734.08 o
   0  14  30       2442.12       3033.10      1073.35 o
   2  14  30       1058.84        941.48       985.61 o
   4  14  30        560.00        882.70       847.17 o
  -5  15  30          6.37        147.90       395.50 o
  -3  15  30        451.31        884.98       684.85 o
  -1  15  30          0.37       -345.11       536.37 o
   1  15  30        872.94       3042.59      1235.99 o
   3  15  30        147.12       -230.72       555.80 o
  -4  16  30         54.79       -150.15       437.02 o
  -2  16  30        315.87       2953.56      1280.64 o
   0  16  30        441.48        710.57       518.28 o
   2  16  30        438.86        667.18       850.70 o
  -1  17  30        123.82        554.70       350.09 o
 -10   1  31        103.37       -173.17       484.90 o
  -8   1  31         12.25        -45.50       174.11 o
  -6   1  31         19.96        -99.87       256.60 o
  -4   1  31        649.19       1143.86       393.47 o
  -2   1  31         78.18       -244.47       244.47 o
   0   1  31        248.46        413.63       353.18 o
   2   1  31         33.87       -377.07       377.07 o
   4   1  31        125.27       1054.63       613.47 o
   6   1  31        207.55        231.57       223.10 o
   8   1  31         94.08       1231.25       447.68 o
 -11   2  31        253.53       1007.51       536.64 o
  -9   2  31        146.34        -81.46       319.19 o
  -7   2  31         14.47        243.18       213.55 o
  -5   2  31         13.78       -102.88       262.94 o
  -3   2  31       1901.49       2015.14       510.08 o
  -1   2  31        589.57       1000.25       360.48 o
   1   2  31         90.33        536.38       358.86 o
   3   2  31        705.44        938.40       374.87 o
   5   2  31         36.93       -543.43       543.43 o
   7   2  31        131.06        199.31       293.44 o
   9   2  31          0.64         -9.96       710.77 o
 -10   3  31       1107.78        436.85       325.90 o
  -8   3  31       1261.91       1346.63       506.99 o
  -6   3  31       1039.20       1791.11       452.72 o
  -4   3  31       1743.09       1071.20       412.06 o
  -2   3  31       5402.95       6602.39       918.67 o
   0   3  31        345.66        176.10       283.14 o
   2   3  31        346.67        334.67       784.34 o
   4   3  31        945.57       1493.44       753.46 o
   6   3  31        221.99        307.03       327.32 o
   8   3  31        160.11        398.83       392.79 o
 -11   4  31        284.22       -121.41       499.78 o
  -9   4  31        153.85        106.59       495.28 o
  -7   4  31        316.86        554.34       322.47 o
  -5   4  31         16.15        743.77       551.69 o
  -3   4  31        292.01        236.14       231.13 o
  -1   4  31        627.21       1160.00       445.65 o
   1   4  31          2.42       -179.20       386.64 o
   3   4  31        379.88       -451.26       451.26 o
   5   4  31         63.75        501.40       535.54 o
   7   4  31        483.24        207.55       320.02 o
   9   4  31        100.82        -12.70       274.90 o
 -10   5  31         30.55        233.93       864.73 o
  -8   5  31         72.61       -148.27       215.16 o
  -6   5  31       1887.71        914.79       606.53 o
  -4   5  31         39.17       -236.15       374.58 o
  -2   5  31       1886.64       1418.85       693.72 o
   0   5  31          3.53        -56.43       295.12 o
   2   5  31        800.04       -693.41       693.41 o
   4   5  31        209.05        669.09       680.01 o
   6   5  31        263.17        948.45       332.70 o
   8   5  31        278.68        547.45       313.49 o
  -9   6  31         81.89       -117.92       297.01 o
  -7   6  31        249.75        258.87       283.36 o
  -5   6  31        419.98       1028.73       721.11 o
  -3   6  31        329.40        797.63       520.58 o
  -1   6  31        455.51        622.25       562.72 o
   1   6  31        117.54        192.59       483.17 o
   3   6  31         73.92        154.19       419.28 o
   5   6  31        440.54        955.35       715.43 o
   7   6  31         44.47       1531.86       465.07 o
   9   6  31         70.85         97.39       252.67 o
 -10   7  31        239.04        967.95       641.42 o
  -8   7  31        165.41        285.34       298.99 o
  -6   7  31        629.75        716.33       623.56 o
  -4   7  31        601.00        712.29       451.65 o
  -2   7  31        248.69       -527.42       609.70 o
   0   7  31       1240.13       2120.09       895.47 o
   2   7  31        122.77         -0.92       354.96 o
   4   7  31        871.60        960.34       487.83 o
   6   7  31        307.25         39.59       476.51 o
   8   7  31        385.43        103.56       510.47 o
  -9   8  31          1.33          6.73       301.07 o
  -7   8  31         36.11          2.09       264.59 o
  -5   8  31        457.45        464.17       334.63 o
  -3   8  31         46.75         71.57       402.81 o
  -1   8  31          7.81        562.93       554.61 o
   1   8  31        386.62        396.60       579.45 o
   3   8  31        379.47       2254.60      1041.78 o
   5   8  31          0.76        142.98       496.73 o
   7   8  31        632.51        654.96       369.38 o
  -8   9  31       1040.06        964.13       385.92 o
  -6   9  31        537.95        500.01       236.14 o
  -4   9  31       1218.83       1395.72       729.99 o
  -2   9  31          1.04        -41.22       450.63 o
   0   9  31       1227.15       1525.77       987.44 o
   2   9  31        278.80        -72.22       416.61 o
   4   9  31        337.39        -52.57       498.24 o
   6   9  31         99.28        303.63       562.78 o
   8   9  31        118.10        207.17       399.49 o
  -9  10  31          2.25       -176.02       401.00 o
  -7  10  31         28.30       -226.32       226.32 o
  -5  10  31        725.19        878.91       511.30 o
  -3  10  31        221.92        221.86       446.12 o
  -1  10  31         45.52          7.85       369.26 o
   1  10  31          4.24       -522.60       522.60 o
   3  10  31          7.38        609.47       653.14 o
   5  10  31        190.82        322.40       338.13 o
   7  10  31         30.38       -353.15       353.15 o
  -8  11  31        198.00        731.78       644.30 o
  -6  11  31         23.80          0.81       302.69 o
  -4  11  31       1125.94       1264.63       830.79 o
  -2  11  31        238.35       1974.65       850.84 o
   0  11  31        957.65       1322.45       755.72 o
   2  11  31          1.85        110.97       425.59 o
   4  11  31        651.86       2157.85       973.16 o
   6  11  31         82.87        377.13       494.36 o
  -7  12  31         85.59        -22.81       359.36 o
  -5  12  31        242.22         82.96       311.48 o
  -3  12  31        283.84       1416.06       732.72 o
  -1  12  31          4.45       -200.64       404.40 o
   1  12  31        148.33        137.03       423.38 o
   3  12  31        111.49       -268.63       398.77 o
   5  12  31         13.23        988.02       561.76 o
  -6  13  31        186.69        -89.15       438.78 o
  -4  13  31        218.75        260.20       525.77 o
  -2  13  31        178.09       1232.44       782.80 o
   0  13  31        649.66        869.38       653.31 o
   2  13  31         16.17        314.98       749.97 o
   4  13  31        536.28        797.72       723.03 o
  -5  14  31        180.46        -31.60       288.34 o
  -3  14  31        134.37       -336.80       550.06 o
  -1  14  31        141.36       -198.47       341.74 o
[truncated: 53,644 more chars]
